# Supplementary material for: Meta-analysis of microarray datasets identify several chromosome segregation-related cancer/testis genes potentially contributing to anaplastic thyroid carcinoma
Source: PeerJ. 2018 Oct 24;6:e5822. doi: 10.7717/peerj.5822 (PMC6203939; doi:10.7717/peerj.5822)
Supplement: Table S4 — Top 10 enriched GO terms annotated by ARCHS4 database were recorded in this table. Gene’s GO annotations were provided based on correlation with known members of gene sets and were ranked based on Z-scores. [file peerj-06-5822-s004.xls]

## Sheet: Supplementary Table 4
Supplementary Table 4. GO terms of 10 putative key genes annotated by ARCH4 database.
Gene Symbol	Rank	GO term	Z-score
KIF2C	1	protein localization to kinetochore (GO:0034501)	5.31742
	2	mitotic metaphase plate congression (GO:0007080)	5.30844
	3	mitotic sister chromatid segregation (GO:0000070)	5.17553
	4	protein localization to chromosome, centromeric region (GO:0071459)	5.00564
	5	DNA topological change (GO:0006265)	4.92752
	6	regulation of attachment of spindle microtubules to kinetochore (GO:0051988)	4.85381
	7	sister chromatid segregation (GO:0000819)	4.81764
	8	nuclear pore organization (GO:0006999)	4.71408
	9	metaphase plate congression (GO:0051310)	4.71315
	10	nuclear pore complex assembly (GO:0051292)	4.56548
DLGAP5	1	protein localization to kinetochore (GO:0034501)	5.36866
	2	mitotic sister chromatid segregation (GO:0000070)	4.95554
	3	mitotic metaphase plate congression (GO:0007080)	4.9427
	4	kinetochore organization (GO:0051383)	4.8856
	5	protein localization to chromosome, centromeric region (GO:0071459)	4.75628
	6	DNA unwinding involved in DNA replication (GO:0006268)	4.71403
	7	sister chromatid segregation (GO:0000819)	4.70774
	8	nuclear pore organization (GO:0006999)	4.67281
	9	mitotic chromosome condensation (GO:0007076)	4.58799
	10	establishment of integrated proviral latency (GO:0075713)	4.54937
TPX2	1	protein localization to kinetochore (GO:0034501)	6.06206
	2	mitotic sister chromatid segregation (GO:0000070)	5.45563
	3	protein localization to chromosome, centromeric region (GO:0071459)	5.38853
	4	mitotic metaphase plate congression (GO:0007080)	5.34797
	5	kinetochore organization (GO:0051383)	5.25471
	6	sister chromatid segregation (GO:0000819)	5.24912
	7	mitotic chromosome condensation (GO:0007076)	5.08309
	8	regulation of attachment of spindle microtubules to kinetochore (GO:0051988)	4.8838
	9	DNA unwinding involved in DNA replication (GO:0006268)	4.81694
	10	metaphase plate congression (GO:0051310)	4.81632
TRIP13	1	protein localization to kinetochore (GO:0034501)	5.04693
	2	mitotic metaphase plate congression (GO:0007080)	4.99604
	3	DNA replication checkpoint (GO:0000076)	4.75452
	4	DNA strand elongation involved in DNA replication (GO:0006271)	4.71799
	5	nucleobase biosynthetic process (GO:0046112)	4.69775
	6	purine nucleobase biosynthetic process (GO:0009113)	4.6483
	7	DNA replication initiation (GO:0006270)	4.59418
	8	DNA strand elongation (GO:0022616)	4.48494
	9	DNA unwinding involved in DNA replication (GO:0006268)	4.40401
	10	telomere maintenance via semi-conservative replication (GO:0032201)	4.35108
TTK	1	mitotic metaphase plate congression (GO:0007080)	5.72012
	2	protein localization to kinetochore (GO:0034501)	5.6699
	3	kinetochore organization (GO:0051383)	5.23953
	4	mitotic chromosome condensation (GO:0007076)	5.20548
	5	mitotic sister chromatid segregation (GO:0000070)	5.17641
	6	metaphase plate congression (GO:0051310)	5.14814
	7	DNA ligation (GO:0006266)	5.126
	8	protein localization to chromosome, centromeric region (GO:0071459)	5.02838
	9	sister chromatid segregation (GO:0000819)	4.81216
	10	attachment of spindle microtubules to kinetochore (GO:0008608)	4.80217
CDKN3	1	kinetochore organization (GO:0051383)	5.90255
	2	protein localization to chromosome, centromeric region (GO:0071459)	5.60301
	3	protein localization to kinetochore (GO:0034501)	5.49467
	4	mitotic sister chromatid segregation (GO:0000070)	5.4417
	5	kinetochore assembly (GO:0051382)	5.2201
	6	mitotic metaphase plate congression (GO:0007080)	5.15066
	7	CENP-A containing nucleosome assembly (GO:0034080)	5.09973
	8	attachment of spindle microtubules to kinetochore (GO:0008608)	4.98525
	9	chromatin remodeling at centromere (GO:0031055)	4.9773
	10	sister chromatid segregation (GO:0000819)	4.9744
AURKA	1	mitotic metaphase plate congression (GO:0007080)	5.70395
	2	protein localization to kinetochore (GO:0034501)	5.45054
	3	mitotic sister chromatid segregation (GO:0000070)	5.03243
	4	regulation of attachment of spindle microtubules to kinetochore (GO:0051988)	5.00465
	5	protein localization to chromosome, centromeric region (GO:0071459)	4.95422
	6	metaphase plate congression (GO:0051310)	4.86956
	7	sister chromatid segregation (GO:0000819)	4.51717
	8	mitotic nuclear envelope disassembly (GO:0007077)	4.48012
	9	attachment of spindle microtubules to kinetochore (GO:0008608)	4.4773
	10	establishment of chromosome localization (GO:0051303)	4.41404
KIF15	1	protein localization to kinetochore (GO:0034501)	5.79693
	2	kinetochore organization (GO:0051383)	5.53769
	3	DNA unwinding involved in DNA replication (GO:0006268)	5.28979
	4	sister chromatid segregation (GO:0000819)	5.20467
	5	mitotic sister chromatid segregation (GO:0000070)	5.16834
	6	protein localization to chromosome, centromeric region (GO:0071459)	5.09176
	7	regulation of single stranded viral RNA replication via double stranded DNA intermediate (GO:0045091	5.05424
	8	nuclear pore complex assembly (GO:0051292)	5.0129
	9	mitotic chromosome condensation (GO:0007076)	4.91713
	10	nuclear pore organization (GO:0006999)	4.91268
HJURP	1	protein localization to kinetochore (GO:0034501)	6.03124
	2	mitotic chromosome condensation (GO:0007076)	5.80888
	3	DNA unwinding involved in DNA replication (GO:0006268)	5.79425
	4	sister chromatid segregation (GO:0000819)	5.35441
	5	mitotic sister chromatid segregation (GO:0000070)	5.15167
	6	protein localization to chromosome, centromeric region (GO:0071459)	5.14158
	7	mitotic sister chromatid cohesion (GO:0007064)	4.89802
	8	regulation of single stranded viral RNA replication via double stranded DNA intermediate (GO:0045091	4.80027
	9	DNA ligation (GO:0006266)	4.53073
	10	nuclear pore complex assembly (GO:0051292)	4.47925
NEK2	1	protein localization to kinetochore (GO:0034501)	5.17095
	2	protein localization to chromosome, centromeric region (GO:0071459)	5.06289
	3	mitotic metaphase plate congression (GO:0007080)	5.04789
	4	nuclear pore organization (GO:0006999)	4.88119
	5	nuclear pore complex assembly (GO:0051292)	4.81749
	6	DNA ligation (GO:0006266)	4.54528
	7	mitotic chromosome condensation (GO:0007076)	4.47154
	8	regulation of spindle organization (GO:0090224)	4.46267
	9	mitotic nuclear envelope disassembly (GO:0007077)	4.46205
	10	mitotic sister chromatid segregation (GO:0000070)	4.45006
