# Supplementary material for: Meta-analysis of microarray datasets identify several chromosome segregation-related cancer/testis genes potentially contributing to anaplastic thyroid carcinoma
Source: PeerJ. 2018 Oct 24;6:e5822. doi: 10.7717/peerj.5822 (PMC6203939; doi:10.7717/peerj.5822)
Supplement: Table S5 — This table recorded the normalized expression signal of all 307 samples used for WGCNA. The data were normalized, log2-transformed and batch effect-eliminated. [file peerj-06-5822-s005.zip]

Archive with 1 entries (1 files):
- Supplementary Table 5_Raw data_Normalized expression matrix (307 samples).txt
