# Supplementary material for: Meta-analysis of microarray datasets identify several chromosome segregation-related cancer/testis genes potentially contributing to anaplastic thyroid carcinoma
Source: PeerJ. 2018 Oct 24;6:e5822. doi: 10.7717/peerj.5822 (PMC6203939; doi:10.7717/peerj.5822)
Supplement: Table S5 — This table recorded the normalized expression signal of all 307 samples used for WGCNA. The data were normalized, log2-transformed and batch effect-eliminated. [file peerj-06-5822-s005.zip › Supplementary Table 5_Raw data_Normalized expression matrix (307 samples).txt]

EntreZ ID	GSM671348	GSM671349	GSM671350	GSM671351	GSM671255	GSM671256	GSM671257	GSM671258	GSM671259	GSM671260	GSM671261	GSM671262	GSM671263	GSM671264	GSM671265	GSM671266	GSM671267	GSM671268	GSM671269	GSM671270	GSM671271	GSM671272	GSM671273	GSM671274	GSM671275	GSM671276	GSM671277	GSM671278	GSM671279	GSM671280	GSM671281	GSM671282	GSM671283	GSM671284	GSM671285	GSM671286	GSM671287	GSM671288	GSM671289	GSM671290	GSM671291	GSM671292	GSM671293	GSM671294	GSM671295	GSM671296	GSM671297	GSM671298	GSM671299
780	6.175883	6.248368	9.115994	9.084493	10.37382	11.013681	10.503578	10.482966	9.780637	10.584417	10.270439	9.225397	9.689244	10.136053	9.941051	10.195441	9.476479	9.641381	9.219141	9.406065	9.062226	9.36833	8.384179	10.056861	10.116051	9.292741	9.585026	9.814762	9.734253	9.855983	9.776264	8.939614	10.70697	10.16434	8.525488	10.617994	10.164975	9.562778	9.469738	12.29575	10.121947	9.66113	10.156325	6.474346	12.220511	9.518803	10.220583	9.413493	9.610224
5982	8.308337	8.85542	7.071972	6.800612	6.178613	6.60544	6.287691	6.614442	6.077148	6.017759	6.396593	6.493825	6.963222	6.694641	6.886659	6.362728	6.46292	6.76241	6.828969	6.702759	6.412037	6.695559	6.506335	6.47296	6.404156	6.47454	6.807068	6.701588	6.544516	6.810419	6.373083	7.272523	6.612074	6.641234	6.601618	6.49622	6.608766	6.21309	6.322579	6.863686	6.354922	7.413784	6.874169	6.684028	6.589766	6.810919	6.352226	6.983159	6.717226
3310	9.023663	8.58655	6.600372	8.492938	7.366473	7.014851	6.307239	6.045326	6.255916	5.946973	5.692113	5.611973	4.778218	5.41121	5.144463	5.707223	5.684061	7.397306	6.495931	5.882503	6.058649	5.718353	5.791808	6.116357	5.328932	5.335568	5.784347	5.594603	5.379334	5.969475	5.26607	5.093842	5.382309	5.256694	6.25465	5.658386	5.870248	5.147482	6.077375	5.855807	5.755461	6.240612	5.510298	8.74019	5.645229	5.535137	5.576779	5.704773	5.434081
7849	5.597926	5.427512	6.09233	7.106572	8.633401	7.470025	8.35179	8.688374	8.459134	9.176439	10.225351	9.104951	9.261209	9.567493	8.327192	9.074752	10.229621	7.373273	10.112719	9.921662	8.892204	9.538925	9.112005	9.855335	9.900478	9.935072	9.587505	9.861249	9.838576	8.704118	8.783907	8.065823	8.118455	7.688803	7.662795	9.282468	8.20507	9.063926	7.890493	7.946281	7.645794	7.084824	8.112494	6.243419	8.708349	9.911599	9.898644	9.333761	9.649538
2978	4.720699	4.704482	4.68329	4.625438	4.406533	4.79741	4.687381	4.568534	4.560683	4.801694	4.656049	4.407649	4.560825	4.771497	4.449933	4.582963	4.670823	4.792849	4.930919	4.588519	4.5766	4.463133	4.634483	4.668639	4.550738	4.900468	4.652206	4.357017	4.461502	4.488581	4.371207	4.452989	4.561691	4.379759	4.49612	4.659924	4.429593	4.535648	4.620657	4.793631	4.710713	4.304848	4.59849	4.587843	4.860074	4.648551	4.630386	4.236672	4.34092
7318	7.064582	7.879998	7.885122	8.266636	8.044067	7.741474	7.45567	7.444272	8.363665	8.486479	8.101852	6.831325	7.603804	7.970195	8.43618	8.997698	6.647298	7.998909	7.877374	7.776772	7.774345	7.829227	6.961186	7.927948	7.401923	7.829605	8.547732	8.620388	7.951379	8.452321	7.567941	6.818337	7.159983	6.966895	7.907138	6.749361	7.495969	7.65767	7.025766	7.111727	7.658266	7.761051	7.464045	7.59643	7.676753	7.009507	7.993075	7.896187	7.632915
7067	5.470215	5.344739	5.265927	5.187141	5.612849	5.664755	5.529122	5.650212	5.549486	5.678122	5.526703	5.728201	5.897486	5.876374	5.349848	5.69102	5.743734	5.946114	5.743499	5.725509	5.751239	5.580541	5.447921	5.653063	5.356302	5.849869	5.77598	5.694476	5.305734	5.490258	5.791978	5.751841	5.600348	5.729423	5.376033	5.59733	5.535346	5.582894	5.849021	5.708229	5.48921	5.606804	5.85146	5.331895	5.702724	6.13994	5.696146	5.289298	5.261788
11099	5.640855	5.260762	5.345712	5.360395	6.301615	6.511881	6.609787	6.144345	5.816262	6.89554	6.014207	5.846568	5.294994	5.789004	5.167618	5.460818	5.880456	5.738467	6.216305	6.144294	5.591695	5.804474	5.710476	5.585207	6.247046	5.661858	5.608166	5.58594	5.808733	5.235498	6.981005	6.38331	5.382759	5.540407	5.103449	5.52156	5.901844	5.364292	5.828437	5.930775	6.047311	5.561374	5.834724	5.313789	5.440313	5.344845	6.082181	6.238833	6.217165
6352	6.24231	12.157141	10.871346	9.588624	5.67524	5.975569	6.15551	5.667214	8.126483	7.704546	5.683169	6.389968	6.173974	6.385507	6.462732	6.626449	6.459997	9.113641	7.18673	7.605429	7.214013	6.584909	6.049934	6.738816	7.071213	6.584405	6.072577	5.974863	7.6558	6.168421	6.576533	6.225217	6.36086	6.311659	8.807156	6.088816	6.333865	6.182536	6.371747	5.918589	6.450735	5.913524	6.399705	6.394257	6.111849	5.971793	6.062501	5.605052	5.596753
1571	4.181572	4.008637	4.085393	4.109727	3.833864	4.254437	4.032375	4.065638	4.163266	4.160948	4.00863	3.984521	4.045876	4.224663	4.613706	4.632607	4.267948	4.716925	4.501265	4.375653	4.372057	4.148567	4.006207	4.29042	4.131185	4.186062	4.208062	4.154043	4.166457	3.913075	4.129348	4.059707	4.288281	4.224363	4.224632	4.328375	4.128634	4.221909	4.437181	4.509872	4.678843	4.256978	4.251175	3.936229	4.436944	4.304028	4.244831	3.920423	3.824023
2049	6.993084	5.936512	6.09964	6.927939	5.660614	6.300541	5.969615	6.232243	5.846303	5.497526	5.957605	5.427853	5.647339	6.274732	5.480672	5.971798	5.756596	6.463241	6.545924	5.813296	6.174315	5.824061	6.217518	5.82551	5.715138	5.88516	5.568189	5.426885	5.435525	6.133893	5.590793	5.820694	5.690835	5.957196	5.678799	6.146659	5.741096	5.733889	6.234551	6.458669	6.249476	7.142399	5.96284	7.001757	6.073586	6.145514	5.910939	6.205534	5.583604
2101	6.417113	6.666482	6.80191	6.420578	6.740956	7.107977	6.668845	6.906682	6.729527	6.722356	6.89376	6.686893	6.538337	6.749359	6.89142	6.946268	6.873413	6.808068	6.627517	6.497722	6.679728	6.860181	6.67971	6.579686	6.723128	6.769878	6.756669	6.588674	6.512445	6.536577	6.654776	7.321168	7.299608	7.975071	6.828451	7.054687	7.25997	6.915245	7.794499	7.464793	7.65483	7.069557	7.485822	6.554267	7.498563	7.011564	6.665135	6.687195	6.939769
1548	6.022062	5.654888	5.649967	5.54071	5.323524	5.67943	5.436827	5.526999	5.406414	5.574203	5.595033	5.427821	5.47163	5.883945	5.396724	5.783613	6.050175	5.932377	5.8188	5.752347	5.784046	5.933214	5.51673	5.556743	5.425727	5.844785	5.484157	5.27426	5.30266	5.203292	5.21717	5.579833	5.685751	5.933648	5.387242	5.90878	5.567161	5.677514	5.86952	5.866052	5.883813	5.530734	5.649774	5.46878	6.082671	5.92096	5.606664	5.28179	5.16478
949	5.241275	5.247266	5.183328	4.845414	5.253827	5.298248	5.413231	5.489858	5.437002	5.373441	5.073733	5.128616	5.360189	5.441901	4.920924	5.327314	5.713108	5.77449	5.422376	5.47519	5.275253	5.292293	5.207867	5.372995	5.378653	5.404139	5.285229	5.290105	5.093597	4.927364	5.11814	5.648541	5.304522	5.440063	5.310643	5.804987	5.104563	5.274975	5.588777	5.37534	5.263846	5.358018	5.218038	5.033079	5.300923	5.903599	5.533313	5.156263	5.041795
23170	7.391328	7.129019	8.142846	6.425138	7.181598	8.02777	7.251887	7.23149	7.118067	6.82004	8.137482	7.359623	6.489966	7.40156	5.850756	7.222158	7.061947	7.209083	6.867836	6.920601	7.134245	6.691483	6.96892	6.763324	6.66412	7.361843	7.418372	7.131996	6.8613	6.715833	7.021384	7.261783	7.49904	6.90691	6.83228	7.640878	7.367172	7.361107	7.243897	7.734297	6.507952	6.782658	7.387201	8.172962	7.457359	7.443671	6.821427	6.555178	6.890012
10406	5.547481	4.880459	6.414914	8.086775	6.475002	6.413862	6.651097	7.135807	6.436695	6.297606	5.853184	8.664798	7.39397	8.090235	5.716128	5.895951	6.00953	5.861087	6.807684	7.365904	7.115315	6.700982	6.65338	8.067881	7.275302	7.508848	8.471001	8.549226	7.046176	8.07622	6.83988	6.657355	7.54861	6.861164	6.319711	7.753819	7.764701	6.909345	5.774136	7.146129	6.567481	5.737122	6.865634	6.670462	7.735292	7.713814	7.767772	6.587391	6.891562
5594	7.519998	7.014671	6.929184	7.150658	6.637326	6.82986	7.403815	6.855677	6.394936	6.678234	7.115487	6.90363	6.491959	6.677647	6.521396	6.292745	6.6028	6.794042	6.51726	6.776336	6.484155	7.226515	7.334433	6.847501	7.153685	6.869897	6.657831	6.741445	7.068379	6.72736	6.804767	6.819848	6.478437	6.653991	6.362718	6.092968	6.225243	6.703921	6.860255	7.224053	6.748602	7.073006	7.313685	7.050212	6.035905	6.845285	6.866226	7.590711	8.037549
79844	4.64542	4.518803	4.744759	4.788454	5.137993	4.901948	5.216299	5.686833	5.696096	6.419403	5.765957	4.894028	5.779946	5.259523	6.061909	8.158818	6.34587	4.696804	5.38567	5.46271	4.891941	5.298753	5.031363	4.996471	5.320535	5.340468	5.843609	6.028228	6.204083	4.836114	5.294523	5.576254	5.263666	5.39888	5.615769	5.149802	6.585993	5.50248	5.205252	5.240962	5.832426	5.822428	5.415708	5.357939	5.865529	6.408176	4.780241	4.81075	4.670901
4238	6.581864	6.526153	6.287843	6.008234	6.331174	6.53824	6.682647	6.492378	5.934792	5.864477	6.100066	7.060867	6.198706	5.843688	6.123395	5.826885	6.57442	5.676488	6.147686	6.26221	6.500478	6.443445	6.54069	6.492826	6.52691	6.209022	6.116029	6.157995	6.063537	5.957423	6.334328	6.436602	6.280476	5.879218	6.14967	5.821332	5.985878	6.310412	5.749287	6.614768	6.237132	6.469879	6.206694	6.530316	5.762341	6.446672	6.523695	6.142233	6.778448
2140	5.180784	5.288674	5.105699	5.147983	5.087856	5.204728	5.310358	5.031816	5.123311	5.299151	5.089335	5.139416	4.952648	4.976303	5.003236	5.087904	5.57437	5.100201	5.062046	4.998558	5.15491	5.178251	5.12994	5.035826	5.040063	5.280055	5.046262	4.992083	5.088332	4.969896	4.982417	5.183123	5.220033	5.608684	5.282641	5.56579	5.232059	5.155821	5.317779	5.324205	5.22082	5.086578	5.249163	5.147469	5.41081	5.757989	5.232319	4.970441	4.94025
11202	4.887452	4.443342	4.98208	4.879792	4.076412	5.313503	5.027742	5.157788	4.543786	4.6629	4.373163	4.334323	4.254372	5.093381	4.013386	4.745336	5.298563	4.245308	4.152016	4.667208	4.708086	5.00652	4.46677	4.177297	4.419836	4.659317	4.485746	4.172257	3.979542	4.081731	3.982831	4.484918	4.597621	4.758525	4.300209	5.131799	4.709757	4.44523	5.331415	5.637737	5.325709	4.51012	4.955976	4.23921	4.742937	4.615602	4.470372	3.895075	4.361658
100131755	4.588792	4.463062	4.566979	4.510543	4.580423	5.314368	4.885146	4.911013	4.55862	4.758669	4.643091	4.771081	4.930793	4.937883	4.222191	4.768059	5.046063	4.5341	4.681128	4.765661	5.049926	4.984229	4.922149	5.176371	4.480352	4.515398	4.653458	4.469987	4.704497	4.697882	4.998988	4.769354	5.493671	4.955119	4.863092	5.572905	4.757074	5.083676	5.619889	5.38787	5.742914	4.60676	4.952879	4.750741	5.605353	5.053411	4.756114	4.636239	4.845076
5930	6.423992	6.30841	6.045316	6.670253	6.855657	6.576805	6.664285	6.479365	7.102339	6.868009	7.02227	6.523597	7.343975	6.919211	7.165161	7.615823	7.216062	6.216633	6.375627	6.540205	6.571064	6.731524	6.760616	7.084358	6.558668	6.604078	6.89677	6.975065	6.759432	6.974785	7.26155	6.358946	6.932932	6.488486	6.89724	6.381518	6.899797	6.956521	6.335777	6.552203	6.449266	6.462572	6.621639	6.820643	6.870052	6.546408	6.766662	6.911303	6.422295
11078	7.776335	7.591234	7.334787	7.321295	7.826408	8.510903	8.150094	7.714152	8.545891	8.0184	8.213653	8.095185	7.738246	8.168605	7.359413	7.906939	7.989515	7.861631	7.762569	8.033749	8.084214	8.238059	7.971757	7.704329	7.762928	7.728536	7.861634	7.871527	7.521425	7.9146	7.916926	7.454517	7.760641	7.709424	7.768674	7.4772	7.640599	7.893061	7.721995	8.161203	7.480004	7.341741	7.816612	7.615212	7.713482	8.146539	7.343726	7.645197	7.471468
29883	7.77094	7.645343	8.262387	8.366226	8.413022	8.1236	8.612895	8.784274	8.707083	8.75455	8.53645	9.479965	8.897924	9.108352	8.685565	8.732737	8.917146	8.472734	8.698844	8.656705	8.665134	8.404405	8.159646	9.277288	8.549287	8.535521	8.970153	9.11916	8.898258	8.714649	9.381271	8.429092	8.272683	8.10095	8.226381	8.138627	8.421907	8.851723	7.805709	7.987277	8.470243	7.677067	8.511464	7.982105	8.381253	8.043277	8.272489	8.498563	8.445507
9946	5.788438	5.922642	5.430146	6.431505	6.406032	6.180054	5.925083	6.017768	6.042125	6.401873	6.203743	6.800961	6.266789	6.471145	6.572541	6.376274	6.315056	4.873696	5.830627	6.180317	6.70168	6.667054	6.706681	6.772311	6.606099	6.426091	6.491385	6.660992	6.563823	6.387296	6.790084	6.372367	5.652436	6.710221	6.161635	6.190996	6.82057	6.202841	5.936136	5.912106	6.192006	5.725794	5.834212	6.031527	6.275143	5.829679	6.547367	6.917658	7.019899
255057	4.739673	4.216052	4.25138	4.221292	4.275652	4.354552	4.291874	4.438338	4.357733	4.256627	4.235789	4.195834	4.203261	4.365917	4.341225	4.314952	4.466272	5.686704	5.315263	4.705295	4.627697	4.205267	4.17329	4.110704	4.192709	4.244754	4.244497	4.244701	4.226955	4.312961	4.176318	4.413213	4.310392	4.459752	4.205469	4.401992	4.227897	4.263566	4.40752	4.385866	4.471471	4.590868	4.365429	4.184968	4.29194	4.388679	4.44814	4.473028	4.261508
85477	4.428706	4.149805	4.456214	4.417826	4.170122	4.169367	4.258555	6.029926	5.315002	6.372068	4.54369	3.908436	4.421162	4.392943	4.205504	4.179149	4.712683	4.525135	4.463625	4.930688	4.526809	4.104063	4.223699	4.356717	3.879527	4.309026	4.37229	4.257371	4.317656	4.437939	3.92121	4.344983	4.542881	4.610946	5.634107	4.050513	4.441074	4.593365	4.18381	4.288779	4.46556	4.283157	4.495898	4.727084	4.3105	4.364477	4.360679	4.370971	4.127116
2972	5.240767	5.026591	5.147676	5.078856	5.171024	5.781822	5.181124	5.181441	5.202444	5.197827	5.412153	5.118884	5.242259	5.47707	5.099406	5.362295	5.413438	5.630356	5.429284	5.225455	5.397129	5.077189	5.151652	5.303907	4.762997	5.161694	5.193626	5.207936	5.075743	5.132759	5.181798	5.153725	5.337366	5.275879	5.154978	5.348058	5.335846	5.219541	5.396955	5.399827	5.256038	5.500982	5.042335	5.172399	5.554429	5.135972	5.411369	5.430919	5.21276
2117	5.755482	5.362894	5.266154	5.094439	5.302447	5.754802	5.526591	5.625872	5.840054	5.547241	5.518631	5.355878	5.511712	5.56608	5.261856	5.676664	5.604424	6.018031	6.349609	5.832526	5.732991	5.306459	5.57678	5.615115	5.434166	5.48521	5.421414	5.260561	5.267496	5.185199	5.564772	5.298184	5.593012	5.539801	5.347301	5.427808	5.427808	5.64901	5.635975	5.219393	5.872233	5.21365	5.375747	5.322313	5.482012	5.28296	5.441284	5.482924	5.190167
80213	8.421958	9.039284	9.660143	8.873755	10.291874	10.062608	10.820373	9.996489	9.629956	10.134856	10.236006	10.618354	10.583685	9.33363	10.395533	9.7594	8.961023	9.325949	9.517057	9.448434	10.052739	9.995738	9.654205	9.607164	10.032035	9.628417	9.636668	9.776762	10.06222	10.234197	10.555748	9.876275	9.569288	9.088894	9.508208	8.751283	9.308515	9.661307	8.636023	9.358383	8.515217	10.368854	9.429079	9.948029	8.903217	9.007748	9.792062	10.484297	10.643735
11318	5.301426	5.21036	4.794747	5.096485	4.770745	4.981527	4.890308	4.912468	5.109365	5.193665	4.859412	4.735223	4.628433	5.356622	4.66563	4.706923	5.68461	4.928134	5.629357	5.254819	4.987663	5.361298	4.830922	4.877224	5.084699	5.074515	4.85978	4.471196	4.462213	4.513903	4.661472	4.842843	4.956195	4.995752	4.769522	5.215342	4.866709	5.215805	5.478797	5.157113	5.390462	4.900906	5.333255	4.692753	5.243322	5.10003	4.988051	4.646327	4.483488
158471	4.511278	4.561412	4.333112	4.544832	4.414735	4.692971	4.736386	4.198893	4.045594	4.149892	5.27081	4.081533	4.163678	4.148229	3.980361	4.164399	4.207104	4.304544	4.293108	4.78958	4.232398	4.172962	4.417058	4.047961	4.047182	4.20713	4.123591	4.116858	4.172252	4.141882	4.067974	5.355531	4.270497	6.54348	4.408375	4.947405	7.041734	4.102701	4.216132	4.931532	7.179317	5.279048	4.681692	5.350492	4.154584	4.408783	4.181966	4.14262	3.917733
83451	6.04944	6.584186	5.799572	6.860611	6.971868	7.101607	6.913946	7.737403	6.939826	7.084292	6.964097	6.886928	7.459657	7.539991	7.193292	7.389474	7.549279	6.65248	6.864009	6.87763	7.097115	6.915989	6.186293	6.720898	6.942122	6.724223	7.04518	6.964138	7.068813	6.929851	7.417205	7.607019	8.029193	7.869524	8.186247	7.61677	8.307668	6.901748	7.446618	7.444221	7.24836	7.634581	7.415857	6.66633	7.8698	8.051317	7.061696	7.038135	7.260141
23527	5.761267	6.115202	5.758479	5.827412	6.24484	5.22204	5.845232	5.764687	5.903481	5.783587	5.574437	6.136404	5.978134	5.660908	6.36782	6.007072	5.329971	5.649663	5.290842	5.474154	5.720667	5.76496	6.113099	6.043826	5.883201	5.690095	5.775511	5.888259	6.155406	5.896514	6.014265	5.67816	5.744728	6.045374	6.420544	6.051904	5.69796	6.146762	5.995926	5.342094	5.615429	6.39884	5.863868	5.833269	5.505812	5.815398	5.794042	6.125612	5.989034
2593	6.254774	5.922689	6.926054	6.928707	7.10402	6.890484	6.848652	6.939616	6.792705	6.459335	6.991844	6.765947	6.820571	7.410744	6.925787	6.951448	6.877434	6.130645	6.119527	6.240792	7.03286	6.591729	6.406939	7.023349	6.726219	7.064283	7.626448	7.654162	6.782145	6.887836	6.931145	6.854789	6.876694	6.824421	6.496394	7.137554	6.832432	7.098338	6.54487	7.089291	7.087767	6.973815	7.020069	6.322094	6.911836	6.934555	6.641293	6.636303	6.899246
3664	5.002235	5.335558	8.482783	7.429398	7.314544	8.304546	6.684749	6.522431	7.202756	7.076096	7.190252	7.302295	6.957203	7.542471	6.582762	7.170013	7.287983	5.931452	6.866911	7.120484	7.696905	6.942693	6.423684	7.21523	7.120061	6.841533	7.080629	6.945743	6.853365	7.3069	7.470604	6.41825	6.762486	6.730898	5.523764	6.117271	8.502007	6.596627	7.525841	8.426188	8.192477	6.400533	7.971978	5.059828	8.720313	6.532522	7.051245	6.536801	7.407975
5788	6.576555	8.287096	7.842236	7.445669	5.091846	5.08463	5.654791	4.658981	6.332793	6.226189	4.703898	5.359384	4.584932	4.765491	4.640085	4.8904	5.298377	6.080386	5.956198	6.251144	5.215005	5.49621	5.220387	5.227286	5.809917	4.815888	4.365288	4.327998	6.296495	5.075579	5.11443	4.939646	5.085687	4.691342	6.595577	4.696504	5.043267	4.916087	4.924601	4.708802	5.030685	5.373083	5.256049	5.579825	4.736095	4.684078	4.878323	4.670995	4.855773
10905	5.975867	5.486317	5.532535	5.94321	5.96174	5.94778	6.04214	6.287001	6.070749	5.905416	5.918583	6.696587	5.87813	5.850657	5.755439	5.754711	5.755015	6.013866	5.894787	5.799235	5.760062	6.055883	6.203787	6.3358	6.290422	5.861741	5.787055	5.801875	5.880172	5.800737	6.091121	5.597421	5.746409	5.754513	5.712591	5.809857	5.713508	6.006033	5.687547	5.816511	6.14717	5.624318	5.890817	5.702386	5.521111	5.742741	6.321355	6.2053	6.375225
646	3.984579	4.026871	9.380543	3.751432	3.774783	4.797272	3.689134	3.825565	3.959792	4.170212	4.01952	3.716653	3.490133	3.980555	3.577365	4.300543	4.530502	4.26013	4.358423	3.750862	4.090784	3.738183	3.588955	3.580384	3.18922	4.013921	3.467446	3.454129	3.490559	3.819611	3.517881	3.627478	3.992795	3.796755	3.76697	5.015391	5.050979	3.959227	4.225698	4.417541	3.962551	3.812841	4.077895	4.296394	3.900251	3.913472	4.249388	3.178625	3.110589
1584	3.860464	3.755101	3.630563	3.717325	3.615512	3.977632	3.83421	3.568604	3.675839	3.937248	3.871123	3.771015	3.657724	3.810581	3.742445	3.976152	3.888565	3.738146	3.790021	3.826074	3.80924	4.10015	3.734981	3.624262	3.774758	3.92395	3.814808	3.615925	3.662016	3.543837	3.341628	3.769485	3.993531	3.934685	3.717586	3.996248	3.526958	3.76294	4.143378	3.862302	3.94928	3.580332	3.835654	3.805269	3.948957	3.793561	3.764274	3.601762	3.5515
23242	5.327512	5.053724	5.225334	5.95654	7.601349	7.662026	7.710329	7.674673	7.827095	8.208277	8.328616	7.754713	7.968755	5.832877	6.3531	5.555927	6.284213	5.546756	6.301119	6.853322	6.773703	5.663266	4.955792	5.703136	7.323838	6.948486	7.085366	7.630127	6.41308	5.684569	7.381155	6.359522	6.204844	6.731253	5.410551	6.608543	7.127735	6.902625	5.743464	6.980967	5.442724	6.064436	5.995508	5.090758	7.000692	5.056426	5.69463	5.14472	6.111237
80144	4.811862	4.644816	4.916464	5.109539	4.890288	4.809175	4.843078	4.814065	5.345518	5.360951	5.145066	4.590003	5.66972	4.802699	5.352748	4.891797	6.168001	4.560685	5.395264	5.920144	5.472825	4.898989	4.864013	4.741627	4.846896	4.95675	4.901846	4.901846	4.747529	4.694252	4.796439	5.322252	5.44512	4.604786	6.53402	5.583514	4.845579	5.088542	4.969344	5.104203	4.995458	4.752078	4.796837	5.061833	5.268181	7.374074	4.730814	4.772065	4.562856
23704	4.869644	6.13703	4.973284	5.745288	5.646168	5.847972	5.013757	5.066251	5.298976	5.420829	5.643217	5.192842	4.769097	4.886999	6.511507	5.375169	4.789833	5.168611	5.210923	5.124931	5.04117	5.085228	5.289703	5.121927	4.783655	5.119637	5.088122	5.121251	5.381213	5.611438	5.448121	5.513188	5.234269	5.943858	5.976743	5.028434	5.53792	5.210187	5.248769	5.443482	5.0953	4.957331	5.003237	6.727738	5.098969	5.08843	5.380131	4.961524	4.998706
204851	7.087905	6.326418	6.296151	7.211948	6.687194	5.959398	6.484424	6.395987	6.59031	6.906986	6.646192	7.182894	6.404095	6.772015	6.246883	6.185601	7.099097	6.459154	7.001229	7.149336	6.978756	6.740491	7.394985	7.346497	6.991982	6.627471	6.629686	6.637869	6.699628	6.744089	6.348152	6.2414	6.00901	5.990861	5.904965	6.012963	6.093387	6.490377	6.15631	6.030146	6.653743	5.880147	6.57516	6.219735	5.826885	6.049883	6.648218	7.115237	7.01605
10743	6.839525	6.345052	6.482504	6.295946	6.358081	6.818638	6.57444	6.627472	6.496208	6.352427	6.366001	6.366116	6.340345	6.477208	6.279012	6.464633	6.637311	7.502312	7.087942	6.874783	6.613913	6.336807	6.258969	6.405857	6.280931	6.409956	6.184714	6.221728	6.207564	6.428347	6.386559	6.189948	6.390178	6.367596	6.273959	6.172823	6.428573	6.301458	6.668773	6.493476	6.535787	6.716149	6.236873	6.258674	6.281582	6.268596	6.561788	6.632656	6.535265
3594	5.650451	5.367637	5.332047	5.022957	5.056536	5.098571	5.224707	5.013626	5.102008	5.179506	5.133059	4.584611	4.834044	5.189834	5.005717	5.353486	5.428277	6.498683	6.034072	5.41277	5.496812	5.016323	4.858074	4.786429	5.15145	5.426242	5.042966	5.003187	4.429056	4.436318	4.56139	4.700308	4.718528	4.766409	4.640412	4.938729	4.806714	4.884975	4.999576	5.636102	5.003731	5.078848	5.14058	4.614383	4.955704	4.902627	4.830056	4.931146	4.856766
27091	4.693892	4.408653	4.424991	4.346858	4.287679	4.884041	4.45482	4.761616	4.391994	4.598977	4.37027	4.294548	4.360673	4.874793	4.372949	4.763907	4.678463	4.955385	4.684882	4.560394	4.647922	4.536525	4.573643	4.307156	4.293298	4.716877	4.427933	4.298511	4.328615	4.207621	4.170235	4.498173	4.564689	4.624901	4.377541	4.593095	4.606043	4.330003	4.584615	4.993158	4.730236	4.571678	4.614802	4.488589	4.652624	4.726041	4.693703	4.528912	4.524753
3716	7.245149	6.914723	6.935049	7.343468	7.058811	6.606408	6.929995	7.209898	6.78999	7.018982	6.770576	7.244034	7.151407	6.70543	7.576726	6.823613	6.931919	7.131336	6.705071	6.906301	6.795567	7.175837	7.013283	7.380651	7.019592	6.984096	6.817049	7.048416	7.394404	7.134619	7.324961	7.185484	7.529623	7.651888	7.873476	7.057233	7.18256	7.387865	7.789717	7.231024	7.302836	6.378199	7.237649	7.534366	6.496069	6.949127	7.235399	7.284302	7.080716
32	5.876835	5.472488	5.396836	5.928066	7.532365	7.042785	7.463454	7.766883	7.494451	7.151622	7.209625	6.390836	7.271099	6.746114	7.534022	6.815566	6.514469	6.227921	6.557456	6.361289	6.498305	6.538812	6.384541	6.552883	6.706655	6.777727	6.947526	6.912165	6.801948	6.233407	6.938347	6.755803	6.88671	6.664608	7.201394	6.493427	7.140502	6.76071	6.91763	6.938159	6.511089	6.642885	7.03337	6.202365	7.393804	7.274483	6.287179	6.488145	6.31705
10228	6.57947	6.756322	6.843934	7.018503	6.871097	6.650429	6.414242	6.802871	6.574254	6.559841	6.47213	6.662318	6.228227	6.332411	6.868835	6.936802	6.496981	6.271059	6.249377	6.276784	6.556488	6.949998	7.246482	6.809807	6.689916	6.820963	6.697918	6.824997	6.784148	6.812109	6.817816	6.326817	6.261657	6.515127	6.434079	6.102001	6.462515	6.920277	6.50495	6.648896	7.122408	7.412278	6.714855	6.375072	6.398157	6.292081	6.73544	7.078892	7.353638
394	6.080058	5.570319	6.373121	6.443763	7.827564	6.840768	7.412668	7.351543	7.610031	7.669001	7.209354	8.027266	7.873904	6.615202	7.450397	7.663074	7.012073	6.352074	7.008207	7.101368	7.116671	6.631584	7.007121	7.36895	7.246612	6.669424	7.291554	7.406344	7.460366	7.479242	7.476527	6.309923	6.719003	6.54415	6.773965	6.646722	6.857239	7.103172	5.615672	6.315108	6.424713	6.819415	6.855441	6.423629	6.37654	6.560066	6.822958	7.5354	7.273891
23210	6.360185	6.567394	5.948865	6.554876	5.70833	6.15612	5.890608	5.461302	5.968017	5.758253	5.958693	5.856505	6.473833	6.078286	6.734053	5.87288	6.192494	5.615442	5.696653	5.543379	5.725753	5.68036	5.878981	6.030214	5.577537	5.881247	6.00983	6.106825	5.772564	6.359852	6.063141	6.302841	6.276818	5.718062	6.189821	5.907619	5.897211	5.854246	5.700717	5.764087	5.439817	5.875699	5.524524	6.53131	5.587425	5.952526	5.841919	5.781659	5.93263
10847	5.6916	5.67205	6.055434	6.129578	5.85695	6.23248	5.935332	5.984343	6.0378	6.207798	6.342903	5.947302	6.091428	6.095071	6.079303	6.273324	6.354379	5.938404	5.834528	5.808713	5.83248	5.907889	5.826002	6.048559	5.840108	5.981581	6.022953	6.035843	5.954328	6.242614	6.276084	6.197014	6.390778	6.473147	5.9933	6.138621	6.206116	6.10636	6.151696	6.239422	6.408757	6.278004	6.445318	5.810233	6.318864	6.228826	6.02825	5.775449	5.887051
9064	5.787553	4.969733	5.005575	5.880521	4.976524	5.317664	4.636135	4.941547	4.787948	5.30278	5.361213	4.743529	4.67012	5.328971	5.420542	5.985548	5.148244	5.405643	4.709788	4.983602	4.920298	5.054209	5.139858	4.767403	4.597878	4.982524	4.946187	4.947263	5.353525	6.354181	4.819523	5.344922	5.512726	5.265854	5.692065	5.067863	5.495948	5.334417	5.605292	5.045787	5.078749	4.752103	5.317293	6.042549	5.390514	5.159732	5.389262	5.063236	5.114138
5781	6.545927	5.595175	6.007731	6.234581	6.268942	6.050362	6.444533	6.43437	5.911017	6.076738	6.082	6.191471	6.323628	5.826606	6.08449	5.778096	5.903034	6.016819	5.948222	6.121402	5.608135	6.356558	6.383859	6.194961	6.305515	6.072104	5.979725	6.059539	6.193091	5.993769	6.03989	6.211382	5.973137	6.07393	5.814512	6.143308	5.731506	6.086897	6.213339	6.470614	6.255979	6.467681	6.511508	6.066062	5.715229	6.227368	6.323341	6.515331	6.617861
80012	5.325732	5.381196	5.486292	5.271849	5.105689	5.251451	5.193783	5.193068	5.428984	5.845157	5.74473	5.250926	5.409556	5.684594	5.645268	5.994321	5.264153	5.549571	5.698496	5.524277	5.519874	5.410767	5.427824	5.41483	5.267162	5.300128	5.403733	5.502103	5.643936	5.515764	5.206773	5.194111	5.242657	5.084134	5.306962	5.175404	5.311983	5.438464	5.274065	5.220897	5.236039	5.248246	5.281399	5.507031	5.482529	5.337806	5.291778	5.114317	5.133953
3590	6.774072	5.701359	5.753581	5.728238	6.061634	5.95441	5.765221	5.841476	6.099185	6.280337	6.094969	7.35714	6.882654	6.748208	6.780095	7.093032	6.134942	6.290222	7.092034	7.112649	7.447523	6.952274	8.058645	7.282785	7.424457	6.803922	6.861016	6.973251	7.549483	6.571504	7.225459	6.957652	6.608387	6.154011	7.077451	6.50502	6.189738	6.908529	6.216614	5.837152	6.652219	6.481374	6.819354	6.523217	6.036585	6.279081	6.88501	6.758471	6.754513
89781	5.697386	6.00265	5.896925	5.766622	6.104246	6.159603	6.177312	6.1338	6.043997	6.274247	6.218785	6.285522	6.494052	6.206197	6.28705	6.328102	6.299687	5.88144	5.865839	5.988718	6.079619	6.374522	6.079035	6.18236	6.524716	6.358642	6.427786	6.572554	6.361537	6.538052	6.710732	6.17477	6.61512	6.14289	6.436073	6.161807	6.477017	6.530647	6.120778	6.103646	5.90991	5.832823	6.146629	6.74355	6.368611	6.847613	6.101805	6.269886	6.272389
89795	4.623007	5.212755	3.933103	3.97634	3.629992	3.756279	3.82123	3.648375	3.898316	3.848047	3.584032	3.651594	3.597493	3.847018	3.834981	3.893863	3.763426	4.49543	4.451944	4.049072	4.045911	3.690998	3.673266	3.798317	3.793844	3.93262	3.719686	3.590345	3.594385	3.56689	3.602834	3.588648	3.749258	3.773477	4.196796	3.933724	3.582163	3.80951	3.760012	3.973659	3.880554	3.790926	3.776202	4.944521	3.805832	3.824107	3.676521	3.465217	3.547802
55322	5.988308	6.211418	6.02894	5.909901	5.793936	5.324616	5.886833	6.033758	5.695758	5.648947	5.537753	5.997607	5.965107	5.396872	6.427047	5.377672	5.409951	4.952406	4.867833	4.953717	5.0931	5.961434	5.62264	5.720018	6.012701	5.63822	5.552565	5.571074	5.79431	5.632207	6.14167	6.009004	6.241187	6.334947	5.843948	6.011716	6.390621	5.618943	5.684999	6.045841	5.72878	5.668699	5.848159	6.102093	5.754882	6.041048	5.813633	6.434935	5.944038
23085	5.907076	5.465787	5.922744	5.873588	5.739443	5.84911	5.874423	5.772359	6.07493	6.377832	6.08821	6.065163	5.679386	6.37001	5.739691	5.860781	5.989833	5.562044	5.732081	6.071053	5.608453	5.741442	5.740927	6.30443	5.81322	6.143708	6.045027	6.088001	5.674199	5.908238	5.562711	5.904969	6.209441	5.802153	5.72856	6.712425	5.577942	6.167935	5.994011	5.826448	6.351874	5.430386	6.269904	5.778964	6.177759	6.100207	5.598884	5.445051	5.340742
201163	5.246778	5.125439	5.408518	5.128095	4.963099	5.36834	5.037067	5.190369	5.649963	5.649637	5.422355	5.02435	5.571206	5.269189	6.560344	6.7017	6.00425	5.008969	5.383773	5.229582	5.279538	5.306762	5.257598	5.260193	5.107564	5.210054	5.224485	5.247623	5.326682	5.250919	5.029413	5.195321	5.857608	5.207046	5.566099	5.323725	5.552761	5.596069	5.112968	5.099881	5.12939	5.182682	5.210036	6.533025	6.2823	6.008273	5.318161	5.028183	5.015086
10044	5.256945	5.413532	5.180913	5.015524	4.848048	6.026841	4.983084	5.079936	4.974082	4.974449	5.082412	4.609775	4.928822	5.092455	4.976647	5.419329	5.50523	5.485246	5.288517	5.262472	5.634887	5.082573	4.961113	4.964554	4.857165	5.015524	4.918988	4.699424	4.929441	4.679382	4.585489	4.883902	5.167302	5.280705	5.387694	5.072454	4.872363	5.320768	5.66136	5.250813	5.322923	5.072892	5.271962	4.887563	5.510757	5.320417	5.106252	5.113673	4.895835
84679	4.501885	4.661608	4.519129	4.63967	4.171137	5.052604	4.597839	4.300675	4.931357	4.277351	4.339183	4.317783	4.196983	4.461754	4.047441	4.449125	4.327776	4.430973	4.00283	4.482779	4.23419	4.1838	4.398125	4.182602	4.42786	4.416279	4.220746	4.15887	4.084514	4.127169	4.083236	4.222117	4.209126	4.509569	4.152846	4.446562	4.188742	4.380517	4.997012	4.819477	4.504461	4.455356	4.513472	4.015316	4.900373	4.326753	4.64321	4.507782	4.440012
3321	5.493629	5.331044	6.701786	6.84245	6.598727	6.905094	6.368582	6.11454	6.153267	6.358339	6.153393	7.065585	5.671912	5.919223	7.648162	6.898601	7.220071	6.421345	5.85486	5.794279	6.003788	6.816087	6.826515	5.974242	6.162569	6.005339	6.228041	6.30661	5.93681	7.56939	6.817541	7.369195	7.095394	7.690456	6.985414	6.107877	7.389655	7.236231	7.688673	7.54877	7.562446	6.982896	7.476526	6.550894	7.703228	7.201194	5.930602	6.363239	5.892043
23181	5.972589	6.036315	6.486912	6.425333	5.967415	5.974473	5.918048	5.999286	7.111871	6.708587	6.582622	5.823442	6.420397	6.646874	6.88465	7.257435	6.360802	5.986254	6.225975	6.288344	6.061799	6.134737	6.117627	6.136595	6.071526	6.037739	6.249307	6.179788	6.160061	6.233358	6.040445	5.615604	6.225978	5.893566	6.440217	5.928655	6.200976	6.088079	6.014608	5.887446	5.776566	5.967495	5.95944	6.823535	6.091602	5.97974	6.054406	6.056494	5.982682
57082	3.975062	3.5884	3.669186	3.563926	3.532155	3.714293	3.552646	3.628799	4.588352	3.391842	3.715741	3.577968	3.719052	3.634642	3.505392	3.639388	3.824477	4.84138	3.916228	3.804182	3.419027	3.360594	3.795235	3.680954	3.512041	3.453832	3.5884	3.335571	3.300634	3.832301	3.87053	4.103564	3.588593	3.604197	3.64974	3.939843	3.450879	3.364162	4.195151	3.867593	3.770365	3.653859	3.579341	3.272796	4.214734	3.55715	3.664247	3.788336	3.429952
23057	5.457152	5.001013	5.206328	6.732503	6.097129	5.699568	6.565586	8.008158	6.796779	6.530952	5.315468	6.106227	6.067828	5.269497	4.95959	5.31962	6.644112	5.130714	5.559527	5.604045	5.096769	5.393928	6.076799	5.455138	6.119942	6.106599	5.60883	5.548302	5.965427	5.306486	6.335023	7.029542	6.864188	5.725159	5.518595	6.794564	6.82983	5.161577	5.561487	6.431056	6.910452	6.053846	5.412945	6.524159	6.199472	6.755309	5.278123	4.827182	5.180688
6521	5.291123	4.998249	5.009632	5.334104	4.912003	5.36354	5.036442	5.189685	5.546038	5.408765	5.258491	5.298856	4.948342	5.335802	4.811979	5.378131	5.419434	5.292821	5.365813	5.307594	5.257909	5.461445	5.068801	4.989167	5.00043	5.041141	4.953571	5.021247	4.794825	4.657607	4.819791	5.068801	5.024768	5.142928	4.926586	5.51195	5.0985	5.259402	5.27631	5.455659	5.329385	5.218775	5.220586	4.95384	5.374689	5.310307	5.153857	4.832764	4.884955
2246	5.163673	4.64073	4.942066	4.874333	5.550376	5.12934	4.631025	5.120925	4.729394	5.329689	4.979345	4.994887	5.286547	5.215201	5.554079	4.880084	5.137346	5.086604	4.678127	5.0175	4.984751	5.701116	6.057924	5.597143	5.217419	5.241146	4.61759	4.531051	5.510955	5.21065	5.227589	5.337333	5.931524	5.652666	5.633889	5.943435	5.083192	6.518715	5.96078	5.366501	6.262421	4.802524	4.89703	4.823929	5.652608	5.236042	6.575196	4.617757	4.895428
10777	3.452713	3.416478	3.282598	3.129591	3.301586	3.261096	3.164252	3.28509	3.337858	3.286404	3.233831	3.269714	3.238468	3.26038	3.157735	3.355807	3.747007	4.133186	3.972273	3.573213	3.568478	3.311189	3.213865	3.241724	3.398574	3.302191	3.234908	3.061439	3.066472	3.135664	3.142764	3.294022	3.233831	3.278893	3.221331	3.409936	3.126505	3.254158	3.356795	3.505505	3.359071	3.321677	3.413742	3.142578	3.445468	3.459261	3.303956	3.049389	2.963418
11060	6.272019	6.120404	6.467265	5.783524	6.236128	6.440705	6.545142	6.342671	6.431032	6.348374	6.319698	6.274463	6.671264	6.55072	6.199103	6.286665	6.303901	6.338662	6.342872	6.338821	6.253999	5.961286	6.155797	6.042708	6.27178	6.279954	6.471669	6.509984	6.282666	6.274207	6.536574	6.343672	6.402279	6.089139	6.120435	6.070826	6.275144	6.313915	6.298798	6.404033	6.362223	6.351986	6.153884	6.485744	6.079418	5.814108	6.475603	6.238928	6.238728
54879	5.913272	5.400755	5.164173	4.899043	5.466163	5.500519	5.295092	5.332706	5.440242	5.466163	5.401372	5.74989	5.214109	5.470374	5.218426	5.481065	5.773168	6.278225	6.351527	6.035916	5.519166	5.51013	5.688987	5.842463	5.520271	5.589794	5.590385	5.177697	5.538545	5.212071	5.165764	5.189641	5.597633	5.20014	5.079373	5.578784	5.150748	5.431538	5.889137	5.974364	5.677479	5.533723	5.312342	5.093511	5.39174	5.359368	5.709113	5.55948	5.356649
23263	5.706787	5.383151	5.504064	5.634011	5.981349	5.835508	5.92394	5.832415	6.191985	6.376669	6.220738	5.705168	5.973396	6.059515	6.483569	6.329525	6.138074	5.69422	5.970934	6.211314	6.071047	5.9169	6.15213	6.147692	6.227728	6.14008	6.252969	6.212617	6.511142	5.828077	6.159474	6.231232	6.142564	6.213025	6.725605	6.153432	5.947754	6.165772	6.199222	5.887129	5.785631	5.702622	5.782472	6.030992	6.386733	6.163052	6.340289	5.736886	6.024224
9734	4.662467	4.432998	5.582594	4.690636	6.00568	4.545443	4.983458	4.979327	4.575224	4.736894	4.621879	4.079187	5.054231	5.38177	4.818047	5.335142	4.462423	4.460897	4.267958	3.961536	4.481242	4.898678	4.457418	5.07903	4.344401	4.445746	4.917884	4.909912	4.574994	4.70695	4.405686	4.401514	4.353272	4.224883	4.888944	4.540769	4.628529	4.525507	4.23373	4.460484	4.678024	4.692333	4.516973	5.21564	4.875999	4.522197	5.327818	5.508729	6.676383
7095	8.566643	7.962163	8.070888	9.365344	9.986313	9.177871	9.395409	9.647829	9.540316	9.615059	9.440411	10.249243	9.96736	10.360091	10.195828	10.22055	8.71596	9.009344	9.528313	9.39955	9.471894	9.536606	10.027994	10.309728	10.253329	9.865826	10.171008	10.264766	9.875172	9.865803	10.04444	8.393009	8.590921	8.584141	9.506997	8.372288	9.255965	9.806681	8.673645	8.502406	8.430551	9.929127	8.724313	8.845455	8.147829	8.225205	9.917327	9.518953	9.713893
10345	2.851258	3.063403	3.397902	2.577705	2.912907	4.022365	3.621346	2.848367	2.856924	3.368323	3.036166	2.751924	2.951956	2.975013	2.993561	3.203638	3.25419	3.568181	3.287927	3.421661	2.996817	2.973448	2.98699	3.030187	2.753277	3.382045	3.489679	2.902296	2.92653	3.047117	3.130273	2.991408	3.126651	3.531015	2.854872	3.011478	3.061276	3.056069	3.252158	3.053763	3.18587	2.831573	2.959612	3.192322	3.389491	3.22626	2.960336	2.773963	2.808234
6492	3.290241	3.27606	3.382452	3.311715	3.185143	3.323501	3.235716	3.22488	3.409977	3.199444	3.16676	3.307242	3.272014	3.352166	3.231447	3.389328	3.531892	3.35781	3.362686	3.274053	3.306777	3.267149	3.294413	3.334435	3.318683	3.274409	3.196461	3.187134	3.257388	3.262541	3.234852	3.238587	3.30398	3.280979	3.229023	3.307107	3.287325	3.229656	3.276872	3.45932	3.513209	3.233451	3.411045	3.335555	3.365305	3.341035	3.253941	3.219442	3.237486
7099	7.5612	5.779399	4.734955	5.231128	6.211534	6.830069	7.178223	6.22216	4.513343	5.143745	5.706389	4.802577	4.432963	4.508261	4.672806	4.504213	5.179154	4.774335	4.692456	4.90231	5.000715	5.008306	4.996701	5.324033	4.801778	4.811196	4.537412	4.436902	4.653855	4.225419	4.42176	5.847526	4.934648	4.853027	5.287704	5.514843	4.504408	4.678436	5.329216	5.720342	5.763096	5.924093	5.057126	4.906796	4.991454	5.256064	4.986695	4.902605	4.589769
3925	6.626676	7.171222	6.75022	6.055279	5.597567	5.571431	5.386384	5.317524	5.3087	5.294645	5.637166	5.779037	5.390936	5.738926	5.804684	5.360435	5.681091	5.54709	5.471431	5.33743	5.716787	5.56355	6.324883	5.405602	5.40048	5.256142	5.276771	5.459421	5.193355	5.215782	5.225815	5.511674	5.693905	5.430671	5.364448	5.760629	5.698487	5.949108	5.607866	5.689374	6.314554	5.674838	5.529009	5.668816	5.553606	5.795076	5.625468	5.505414	5.535961
5992	3.481496	3.305503	3.504335	3.385981	3.203963	3.313332	3.322921	3.551796	3.817528	3.318883	3.501033	3.280863	3.228364	3.475169	3.3054	3.519369	3.454884	3.692785	3.604503	3.453804	3.544457	3.420315	3.569343	3.450893	3.377035	3.441937	3.364483	3.25949	3.180094	3.052259	3.298814	3.45364	3.215194	3.423329	3.577441	3.414544	3.327017	3.386167	3.533353	3.627555	3.52771	3.425532	3.540689	3.295443	3.43933	3.350403	3.534023	3.307277	3.338103
680	3.742083	3.804418	3.804003	3.748732	3.760234	3.985391	3.880232	3.877118	3.865913	3.803189	3.80831	3.784721	3.783999	3.908105	3.698441	3.820366	3.844428	4.141805	3.847008	3.799155	3.790679	3.772883	3.766662	3.713524	3.626873	3.747634	3.836266	3.775645	3.723682	3.743359	3.701223	3.818613	4.294525	3.78065	3.874618	4.448964	5.484637	3.922886	3.992701	3.946459	4.944215	3.843887	3.773427	4.278402	5.831132	3.932415	3.992328	3.763188	3.822059
163486	5.850542	5.853687	4.952436	6.713499	6.098354	5.9234	5.787874	5.412645	6.156282	6.396589	7.063763	7.314482	6.757843	6.524456	6.894886	6.286678	6.417024	6.161947	5.871184	6.043843	5.725686	5.943472	5.815561	6.55767	6.240511	6.250413	6.474208	6.740355	6.500025	6.630721	6.521861	5.77146	5.60562	5.989154	6.1478	5.56657	5.938109	6.239738	5.158632	5.722298	6.322731	5.750255	5.89069	5.592057	5.921456	5.586734	5.647925	5.698496	5.455705
22858	4.112587	4.139255	3.874046	3.852464	4.352046	3.714202	3.923986	3.955478	4.104126	4.187684	3.829199	4.243307	4.082494	3.736203	4.072934	3.859032	3.850191	3.674653	3.664055	3.825918	3.875092	3.97399	4.248259	4.212435	4.270245	3.946308	3.87371	4.077187	3.80675	4.054261	4.017967	3.744682	3.901351	3.814789	3.929316	3.829866	3.846854	3.799678	3.555635	3.867547	3.805297	3.907614	3.728296	3.870082	3.808886	3.92119	3.82322	4.117259	3.9554
79370	4.161813	4.605449	4.271533	4.410413	4.118137	4.737131	4.301032	4.210383	4.119439	4.37841	4.16756	4.114206	3.939254	4.32204	4.08655	4.252051	4.355822	4.025519	4.067544	4.119948	4.310181	4.159851	4.297914	4.073205	4.151462	4.357218	4.242155	3.840755	4.120259	4.004982	3.954391	3.889698	4.039005	4.116936	4.19058	4.185024	4.135257	4.113379	4.024966	4.241292	4.142962	3.982916	4.298814	3.963334	4.099186	4.239633	4.266152	3.934212	3.989483
10861	4.671679	3.92347	4.056612	4.222884	3.975942	4.303683	4.232026	4.354288	4.162064	4.015519	4.239712	4.200106	4.001632	4.380181	4.003015	4.19896	4.521996	5.201542	4.730496	4.48134	4.278612	3.961751	3.781082	4.127802	3.927916	4.152008	4.000817	3.804428	4.077542	4.128724	4.034428	4.063956	4.134862	4.215611	3.936002	4.307295	4.152687	4.10582	4.495943	4.399184	4.406736	4.363239	4.182976	4.007863	4.414378	4.334676	4.194966	4.081495	4.143993
24146	6.884726	6.314908	6.517825	6.526504	6.195767	6.627685	6.11155	6.444636	6.144464	6.375844	6.43018	6.108182	6.3265	6.527143	6.131205	6.668299	6.862144	6.815694	6.745214	6.562258	6.669972	6.94676	6.453904	6.284526	6.500096	6.370159	6.473259	6.203173	6.213879	6.067132	6.071468	6.493466	6.475308	6.261765	6.54831	6.557484	6.331661	6.478766	6.525512	6.681775	6.601755	6.701062	6.590004	6.527991	6.530495	6.95106	6.233667	6.390916	5.977834
3362	4.688315	4.570595	4.234047	4.58254	4.461452	4.738455	4.613932	4.542758	4.550541	4.426496	4.536989	4.613033	4.317406	4.593851	4.272988	4.46909	4.694781	5.582566	4.831929	4.724785	4.703895	4.504736	4.495397	4.52264	4.456528	4.456986	4.27551	4.191789	4.419255	4.498973	4.293573	4.564065	4.810103	4.795104	4.41594	5.030403	4.6609	4.571553	4.829812	4.814689	4.946198	4.718129	4.441045	4.46762	4.838777	4.758926	4.560928	4.280315	4.246403
80161	5.103642	5.331916	5.051141	5.013193	4.968359	5.633609	5.159885	5.205531	5.332943	5.096877	4.98653	4.895443	5.041751	4.949682	4.948413	5.157659	5.166898	5.424383	5.154742	5.306007	5.126308	4.896224	4.95766	4.861061	4.996479	5.146813	4.949835	4.951226	4.926694	4.759022	5.065178	4.815097	5.122537	4.812861	4.668109	5.138534	4.97114	4.963819	4.98653	5.010684	4.733967	5.234867	4.939705	4.998426	4.975603	4.674403	5.182311	5.014283	4.947629
22999	4.175949	3.910617	4.07102	3.817391	3.952705	4.438878	3.935443	4.137969	3.970468	4.037036	3.952705	4.174785	3.756969	4.37656	3.679444	4.017038	4.096259	4.544202	4.403543	4.026882	4.404604	3.972113	4.044109	4.008999	3.746004	4.010652	3.751157	3.85304	3.827611	3.838584	3.775637	3.881487	4.097915	4.164532	4.08448	4.515674	4.122158	4.023146	4.430813	4.253799	4.314641	4.122408	4.245684	3.75479	4.353935	4.108183	4.031265	3.821432	3.919207
5151	6.460899	6.158782	6.091015	6.180299	7.365876	6.843125	7.02643	6.861892	7.065585	7.268691	6.84827	6.821132	6.885646	6.296621	7.022375	6.667247	6.511687	6.110703	6.360524	6.51159	6.416559	6.77637	6.428304	7.098847	7.065595	6.881183	6.797537	6.87105	6.961196	6.324237	7.036878	6.70613	6.201885	6.566758	6.74708	6.117361	6.341813	6.678353	6.672176	6.575007	6.46486	6.362154	6.190844	7.15579	6.301727	6.152878	6.890872	6.740145	6.770619
284	8.337402	4.925306	4.736623	4.839424	5.585731	5.880182	5.522202	4.948706	5.308012	5.203067	5.183551	4.949468	5.171376	4.956396	4.94878	4.8377	4.764516	4.800409	5.306823	5.102688	5.332691	4.78088	8.241774	5.643002	4.979717	4.901972	5.609932	5.571176	4.904715	5.421777	4.693789	4.83936	4.797351	4.720825	5.293558	4.883126	4.597075	4.900977	5.063564	5.132924	4.955428	4.684326	4.692971	4.946451	4.753833	4.959238	4.981338	4.652972	6.265075
159162	3.93866	3.638866	3.598532	3.674776	3.56738	4.100325	3.660957	3.684119	3.638357	3.833279	3.563271	3.410827	3.471698	3.879819	3.476022	3.658307	3.838233	3.626201	3.719046	3.970107	3.894924	3.733449	3.726616	3.585519	3.587867	3.661155	3.5487	3.522211	3.496197	3.414822	3.490791	3.52713	3.837823	3.814903	3.58303	3.768622	3.43124	3.62599	3.870478	3.878697	3.813437	3.783131	3.620198	3.452633	3.819091	3.97204	3.726157	3.380709	3.519443
4761	5.202315	4.731617	4.654129	4.646238	4.500075	5.422029	4.999162	4.93723	4.894061	4.700012	4.574032	4.895386	4.640979	4.884101	4.675456	4.858155	4.786003	5.427657	5.146297	4.865313	4.928592	4.534533	4.947653	4.603381	4.464943	4.961867	4.889872	4.458028	4.589212	4.506068	4.422052	4.377193	4.501051	4.466776	4.474597	4.701382	4.512495	4.586196	4.947027	5.006264	4.751324	4.72082	4.675561	4.538661	4.664952	4.523189	5.005268	4.700317	4.611677
1768	4.100051	4.165223	4.019078	4.121287	4.210454	4.551911	4.441743	4.290442	4.373162	4.381478	4.034028	4.304172	4.435299	4.267572	4.122189	4.22085	4.591074	4.202272	4.303934	4.431463	4.367989	4.421824	4.074475	4.065367	4.143971	4.306876	4.259671	4.202356	4.164001	4.081683	4.084939	4.087999	4.381412	4.314585	4.249664	4.735176	4.14109	4.355522	4.609808	4.580997	4.597724	4.349625	4.241531	3.938315	4.695788	4.720048	4.418949	4.124452	4.102688
131578	7.855918	5.393818	5.5138	5.924402	5.424709	5.745551	5.441299	5.224906	5.435629	5.790001	5.141003	5.424271	5.380411	5.401696	5.152695	5.428417	5.699165	6.150973	6.446361	6.40693	6.217943	5.470348	5.441615	5.323504	5.156856	5.478994	5.24021	5.340115	5.305853	5.230266	5.044352	5.237453	5.348708	5.73065	5.389581	5.817497	5.383028	5.372466	5.478302	5.841363	5.689104	5.883305	5.885761	11.586689	5.578142	5.549971	5.406393	5.064402	4.855443
54777	4.853108	4.173059	4.181383	4.023526	4.228513	4.634586	4.363305	4.439693	4.508044	4.396149	4.249716	4.59733	4.329165	4.415742	4.240022	4.461354	4.501824	5.167821	4.732945	4.625526	4.404956	4.389388	4.72092	4.350989	4.838518	4.731673	4.848498	4.567694	4.562384	4.124261	4.411882	4.679157	4.686802	4.878627	4.361672	4.344868	4.561307	4.697431	4.31844	4.468643	4.259589	4.329928	4.822592	4.233204	4.764958	4.322748	4.437928	4.144557	4.1628
9204	5.288688	5.32206	4.909472	5.155792	5.409037	5.678793	5.783344	5.641926	5.121439	5.396178	5.442356	6.081418	5.314195	5.355787	5.199342	5.042397	5.487578	5.284115	5.380879	5.384322	5.285826	5.483441	5.21619	5.542443	5.565111	5.648469	5.407808	5.44948	5.563137	5.532174	5.420555	5.361157	5.011387	5.13788	5.041824	4.998132	5.250133	4.968892	5.054525	5.396478	5.238894	5.366711	5.330522	5.049192	4.896638	5.248949	5.513431	6.285316	5.987665
10695	5.970459	7.999852	6.449912	6.756711	6.66572	6.837864	6.799566	7.049977	6.823019	6.406104	6.222552	6.532611	6.657688	7.5975	6.407251	6.896338	7.211859	6.674939	6.60467	6.501813	7.029443	6.622546	7.493422	6.783678	6.561914	6.205979	7.079412	7.066704	6.370168	6.863602	6.739777	6.897423	6.770256	6.680804	7.114257	7.159947	6.565116	6.939591	7.082033	6.728982	7.059177	7.069689	6.65547	6.39444	6.838408	7.329857	7.113113	6.765169	7.023885
9522	6.451664	6.54794	6.899567	7.112059	6.962268	7.025793	7.637388	7.961679	7.149316	7.497922	6.545853	7.635797	7.224345	6.346231	6.707807	6.383812	7.521812	6.828603	6.658141	7.30952	6.655498	6.639731	6.821522	7.709497	7.68551	6.191383	6.448911	6.611054	6.928323	6.82502	6.87414	6.529968	6.881639	6.271712	6.203362	6.918614	6.973461	6.878687	6.308554	7.2221	7.484083	7.433421	7.304237	6.845179	6.792916	6.678201	7.109724	6.529725	7.588864
2249	5.003708	4.949833	4.969468	5.022086	4.967767	5.556583	5.012277	5.034041	4.709802	4.837401	4.852664	4.956447	4.976663	5.362711	4.773793	4.947618	5.382212	4.763734	5.008223	4.968261	5.361765	5.288708	5.036845	5.152892	5.039732	5.294383	5.054929	4.849078	4.877377	4.715548	4.844709	5.090387	5.066929	5.131693	4.981429	5.343362	5.052318	5.164107	5.422401	5.217408	5.088081	4.957425	5.40495	4.969161	5.203953	5.299591	5.160662	4.95327	4.897549
10178	3.544664	3.835033	3.546447	5.987464	3.721621	3.770064	3.744003	3.816923	3.793414	3.94287	4.461485	3.736258	3.767313	5.89313	7.05293	9.045619	3.756782	5.463342	3.728042	3.673472	3.625303	5.98744	6.953591	7.662542	3.630445	3.501646	4.653301	4.845388	6.179304	8.290406	3.697426	3.749233	3.524301	3.500538	3.371064	3.521338	3.791225	4.841138	3.471261	3.88435	4.985851	4.346537	3.615081	3.689663	3.484183	3.708246	7.347221	6.878022	7.429571
9401	6.428633	6.977748	5.869517	5.894406	5.651763	6.635661	5.743923	5.773294	6.092848	5.684647	6.039572	5.739503	5.63632	6.245828	6.164822	6.008459	5.777439	5.946973	6.118645	5.496481	6.273731	5.96101	6.020755	6.15576	5.448338	5.920139	5.511465	5.794361	5.174068	5.556886	5.870619	6.069932	6.440668	6.357038	5.855522	6.010171	6.194064	5.770218	6.97721	6.227124	6.589715	6.298252	6.05998	5.880484	6.678446	5.916103	6.118596	6.055971	5.968624
23299	7.01769	6.689821	7.863923	6.405922	7.068017	6.205346	7.021257	6.507182	7.04607	7.099008	6.848656	7.091117	6.267866	6.314871	6.77383	6.239867	6.34858	5.874899	6.085605	6.558866	5.917596	6.16174	6.906414	6.727897	6.791913	6.790246	6.947204	6.997613	6.561487	6.830916	6.823576	6.837036	6.292897	6.255863	6.499109	5.898178	6.202324	6.742949	5.843402	6.515302	6.122642	5.664975	6.772169	6.968767	6.185528	6.153386	6.204694	5.947382	6.335498
79400	5.199134	5.249601	5.374607	5.061183	5.030222	5.484017	5.314857	5.359027	5.089987	5.162051	5.026034	5.519665	5.055922	5.210282	4.837587	5.296299	5.855819	5.15043	5.505988	5.157653	5.45844	5.605439	5.421915	5.250616	5.080113	4.872531	4.927604	4.987098	5.132991	4.944954	5.042058	5.407739	6.332969	5.764399	5.717609	6.367567	5.694094	5.639422	6.466685	6.203527	6.154128	5.344762	5.528087	5.222048	6.336062	6.179103	5.652337	5.232241	4.916363
57211	3.73915	4.769787	5.894967	3.819953	4.641836	3.727867	4.223266	4.696386	3.780948	4.086229	3.822228	3.857779	3.721532	3.898703	3.918623	4.144877	3.745517	4.291524	3.735031	3.806615	3.986459	4.627474	4.132369	4.493079	4.673834	3.911125	3.706163	3.592377	4.386961	3.917794	3.860216	4.131416	3.760285	4.537165	4.215819	3.883971	3.922182	3.787452	3.912446	3.709387	3.873342	3.763488	3.810206	3.780821	3.798297	3.886054	3.769077	3.749458	3.867201
56062	3.997486	5.222461	3.742051	3.784952	3.842138	4.236718	4.345387	3.976602	3.645435	4.757758	4.003086	3.826761	3.739656	4.017124	3.693858	4.030571	4.301375	4.60574	4.369101	3.845895	4.255133	4.177301	4.540315	4.159962	4.221126	3.912779	3.996728	3.725139	3.814443	3.686408	3.941893	3.721554	4.450358	4.862602	3.986363	4.654872	6.630743	3.895428	4.143221	4.538087	4.581278	3.758575	4.250376	3.85691	6.376852	4.619445	3.844363	3.504581	3.44717
6821	6.502086	6.454576	6.082766	6.552804	7.236368	6.993901	7.39984	7.796072	6.967588	7.367465	7.198178	7.306573	8.350541	7.434108	6.665122	7.189994	6.894023	6.822459	7.11474	7.074065	7.029254	7.327748	7.020086	7.243281	7.132252	7.186322	7.18525	7.374405	7.230458	7.240708	7.632107	7.812697	7.236052	7.526566	7.121013	7.330501	7.384784	7.480593	7.185311	7.839218	8.013147	7.620861	7.65947	5.962568	7.011169	7.527591	7.174875	6.959305	7.114467
6854	4.560921	4.419377	4.34254	4.276015	4.27167	4.626512	4.574027	4.460424	4.323486	4.480767	4.356379	4.239171	4.265052	4.56021	4.364546	4.54024	4.570557	4.142575	4.06624	4.101186	4.273062	4.287964	4.477328	4.341149	4.435358	4.482396	4.382795	4.255969	4.288497	4.225945	4.248462	4.40899	4.545023	4.336175	4.299624	4.419748	4.530402	4.373221	4.388682	4.514484	4.489696	4.258219	4.313424	4.318345	4.372252	4.396673	4.283968	4.29238	4.046187
8396	6.053583	6.030609	6.177683	6.073676	6.515029	6.437457	6.27896	6.237474	6.263463	6.292482	6.550665	6.34392	6.534952	6.532811	6.438658	6.733476	6.529867	6.270979	6.339627	6.395544	6.257416	6.240521	6.783412	6.700271	6.264976	6.286331	6.259258	6.390981	6.327497	6.562372	6.172105	6.398159	6.419315	6.285032	6.303097	6.399937	6.15132	6.469815	6.276226	6.451079	6.374694	6.688635	6.366608	6.373045	6.440254	6.417281	6.662917	6.616458	6.349392
91977	5.482093	5.90578	5.716024	5.810086	5.66828	5.928183	5.769949	5.756709	5.784741	6.032689	5.671946	5.412885	5.684799	5.777844	5.697998	5.733477	6.226523	5.146993	5.637354	5.792836	5.921693	5.975007	5.769134	5.727307	5.673506	6.103772	5.699736	5.444589	5.659164	5.510086	5.448317	5.55027	5.829209	5.696583	5.565004	6.076047	5.68116	6.017607	5.779522	5.877715	6.038898	5.690026	5.826212	5.675754	5.690076	5.964649	5.74954	5.513361	5.444791
10018	6.147945	5.350972	5.824549	5.706341	5.427158	5.84843	5.483621	5.464895	5.610426	5.607748	5.41444	5.616359	5.224295	5.552264	5.262322	5.388859	5.702312	6.818858	6.572816	5.975924	5.663507	5.524329	5.326205	5.7899	5.512328	5.371428	5.26184	5.368636	5.431257	5.479771	5.796018	5.562094	5.666911	5.639669	5.346708	5.579192	5.761402	5.360018	5.687764	5.846442	5.830003	5.818812	5.886559	5.537873	5.80319	5.413531	5.763666	6.101017	5.893267
26112	4.405168	4.975076	4.821961	4.957931	4.69317	4.595822	4.333484	4.27076	4.700971	4.84966	5.173493	5.038234	4.464264	6.17731	4.342913	4.401434	4.390541	4.45886	4.558183	4.668581	4.831877	4.672613	4.955146	5.103594	4.783546	4.510928	5.540602	5.32386	4.950895	5.839449	4.610136	5.024434	5.266385	5.035201	5.217819	5.6615	6.310231	4.822587	4.6858	4.04408	4.869942	4.260058	4.747609	4.635971	4.684447	4.502906	4.512823	4.392407	5.706377
4799	5.670996	5.543518	5.417878	5.717482	6.010346	6.396246	6.245186	5.88839	6.189312	6.210247	6.609712	5.734336	5.948849	6.588415	6.26643	6.844189	6.255935	5.944494	6.112916	6.182082	5.813363	6.531146	6.261093	6.06551	6.098221	5.966668	6.228854	6.330504	6.189485	6.215748	5.889334	5.737344	5.67371	5.624788	5.735479	5.773728	5.95643	5.820223	5.888758	6.208038	6.008626	6.076761	6.440008	5.677203	6.398146	6.200631	6.476447	5.926773	6.023104
1829	6.617414	8.691627	9.763881	8.913624	10.035077	9.094839	9.474885	9.785192	9.213345	9.641561	9.488049	9.784776	8.97553	8.009703	9.061525	8.900095	8.488375	8.473226	8.33876	8.316461	8.624422	8.81523	8.290251	9.029818	9.347223	8.71278	8.913725	8.941673	8.711047	9.136626	8.371668	8.258843	8.295228	8.604996	7.375117	8.062869	7.976323	8.58347	8.905507	8.941275	8.395609	8.697042	9.550176	6.69414	8.399673	9.357128	8.903303	8.880774	8.803278
1024	5.535101	5.766681	6.015195	5.794308	6.34397	5.353276	5.737096	5.53222	5.698369	6.059848	5.826229	6.809952	5.779051	5.619963	6.885261	5.907298	6.187006	5.36051	5.496095	5.370067	5.764162	5.90323	6.159195	5.99667	5.927566	5.757979	6.421682	6.669433	5.927671	6.346072	6.698183	5.560255	5.655781	5.747292	5.73102	5.76836	5.946466	5.624393	5.623552	5.241079	5.182601	5.67086	5.480031	5.877733	5.799027	6.072775	5.559047	6.417864	6.23004
5753	4.526791	4.126236	5.934329	4.545259	3.896574	4.163443	4.227035	4.239515	4.631764	4.281893	4.091897	4.0354	4.253432	4.470405	4.003662	4.246313	4.145788	5.215461	4.765691	4.40163	3.847547	4.323287	4.183138	4.193739	3.978977	4.297587	4.128001	4.455839	4.209104	4.393976	4.309197	3.976592	4.312765	4.047155	4.125855	4.128132	4.021391	4.11748	4.268099	4.449053	4.606022	4.703477	4.246192	4.047683	3.81298	3.918436	4.578658	4.146934	3.950227
11329	5.435495	5.676984	5.488643	5.558323	5.565209	5.882005	5.588215	5.574864	5.465403	5.319013	5.724879	5.43296	4.819747	5.046407	5.268303	5.412914	5.306562	5.022397	5.146199	5.234875	5.175647	4.969864	5.220627	5.091035	4.950126	4.999944	5.040986	5.06814	5.15437	5.420502	5.499273	5.475869	5.558437	5.451874	5.217744	5.374889	5.51386	5.289128	5.300187	5.507455	5.385073	5.311556	5.399365	5.669848	5.522305	5.347891	5.223829	5.563044	5.263301
63967	4.018861	3.963973	3.988916	3.751977	3.833578	4.036073	3.763393	3.677176	4.350205	3.973096	3.889311	3.620608	3.869437	3.998003	3.763126	4.112059	4.357949	4.361136	3.998871	3.778572	3.841646	4.128006	3.700595	3.786531	3.608469	3.713007	3.67012	3.6936	3.815344	3.653739	3.81447	4.013357	4.164857	4.411742	4.265169	4.619852	4.060926	4.069208	4.485479	4.108779	4.329635	3.975569	4.249623	3.866838	4.711046	4.17166	3.858161	3.819079	3.784035
284403	5.158952	5.012463	5.115035	5.211006	4.771242	5.381252	5.027851	4.889141	4.618185	4.920443	4.921205	4.789663	4.909623	5.061581	4.909546	4.779039	5.073511	5.540652	5.488121	5.018395	5.046159	4.808799	4.891013	4.945555	4.605093	4.875785	4.82202	4.692461	4.695889	4.704583	4.851242	4.848984	5.273712	5.380459	5.015627	5.398143	5.244812	5.062652	5.390659	5.358877	5.314951	5.20565	4.980938	5.034945	5.493743	5.192858	5.385818	4.946064	5.051393
79987	5.423794	4.630874	4.359636	4.627193	4.331699	4.716493	4.52334	4.505648	4.591965	4.643125	4.505923	4.490107	4.39198	4.682093	4.499234	4.563141	4.624648	5.139242	5.310032	5.171568	4.903671	4.40321	4.39308	4.408392	4.361201	4.503185	4.535597	4.291175	4.713805	4.285431	4.335128	4.352517	4.437394	4.466296	4.910435	4.365543	4.255369	4.465292	4.680635	4.584477	4.679214	4.618652	4.470125	4.764354	4.626088	4.517258	4.61354	4.256568	4.211856
2626	4.288457	4.639185	4.190743	4.11485	4.08614	4.314358	4.058162	3.967377	4.504648	4.267543	4.130453	4.284399	4.18741	4.207777	4.134475	4.366678	4.564072	4.349107	4.308151	4.24763	4.234735	4.336782	4.252585	4.216614	4.115678	4.207329	4.282106	4.097788	4.13635	3.97757	4.098224	4.179499	4.314095	4.415888	4.192302	4.31133	4.094043	4.183607	4.478972	4.327024	4.366928	4.429465	4.191179	4.039096	4.260064	4.288923	4.197348	4.162748	4.164735
8462	5.860203	6.383423	5.935451	5.993209	6.227421	5.154427	5.839214	6.013083	6.468102	5.888087	6.034678	6.344669	6.309488	5.91226	6.144288	5.752012	6.239187	5.235381	5.964914	6.259709	6.431739	6.499677	6.365972	6.504718	6.453173	6.673745	6.200416	6.332739	6.665359	6.359862	6.287113	6.497075	6.377387	6.468952	6.842328	6.024106	6.051624	6.46021	6.131362	5.662148	5.991129	6.284703	6.37115	6.399513	5.864813	5.779956	6.26634	7.307272	5.718234
55558	5.501527	5.408428	5.420594	5.851411	5.083342	5.209227	5.087337	4.851245	5.315724	5.104588	5.839093	5.14838	5.23115	5.299935	5.808103	6.712835	5.396155	5.812593	5.65937	5.424905	5.105039	5.107122	5.209161	5.379034	4.966096	5.230535	5.122072	4.976403	5.378547	5.700772	5.133245	5.443365	5.964991	5.333172	5.150849	5.784686	5.730914	5.352321	5.057995	5.199415	5.297461	5.456626	5.150018	6.457278	6.121365	6.031694	5.109005	4.866144	4.905915
53918	5.943611	6.628576	6.308502	6.194467	6.365608	6.242361	6.874601	6.907707	5.843298	5.924411	6.64197	6.488694	6.779098	5.192922	6.166375	4.477598	5.427546	5.698119	5.941436	6.081561	6.312474	5.745973	6.447069	6.188559	6.598472	6.379154	5.932202	6.039346	6.412524	5.653382	6.816505	6.539537	6.312839	6.107636	6.66721	6.045532	6.516426	6.061018	5.853959	6.330744	7.390013	5.876013	5.747821	7.096531	5.314356	5.785674	6.323198	5.78077	6.181986
23161	6.122391	5.756105	5.731236	6.207049	6.068115	6.573516	6.292459	6.479005	5.867245	6.410189	5.93565	6.089935	5.825419	5.772542	5.666044	5.789934	6.188353	5.443052	5.587871	5.639702	5.645383	6.284389	6.091546	6.284282	6.145439	5.643769	5.58424	5.646165	5.956008	5.746204	6.052645	6.22138	6.20997	6.218002	5.863383	6.228452	6.141838	5.993007	6.449173	6.683177	6.465839	6.714707	6.40697	6.149991	6.003397	6.158723	6.165196	6.010892	6.57282
11276	6.069872	6.667381	6.466721	6.619643	7.339224	7.267416	7.128482	7.055798	7.043535	7.110326	7.365692	7.329269	7.547741	7.099598	7.508279	7.547752	7.002656	6.330359	6.481817	6.63677	6.73949	6.76818	7.208737	7.246373	7.030055	7.036054	7.157922	7.257848	7.20773	7.520248	7.264807	7.04763	7.071106	6.88281	7.249157	6.84233	6.7735	7.155132	6.458402	6.690386	6.929646	7.039485	6.616897	6.811667	6.992424	7.092227	6.981159	6.950589	6.974433
2901	5.872988	5.733579	5.561793	5.964421	5.744929	5.85992	5.491414	5.849245	5.74223	5.629129	5.72712	5.738306	5.663169	6.093028	6.00699	6.156734	5.952488	6.111374	6.251227	6.156666	6.066728	5.848878	6.077034	6.086997	5.434821	6.134513	6.142258	6.040464	5.74348	5.77829	5.811426	5.947857	6.207708	6.198	5.724345	6.041948	5.967124	6.229413	6.211549	5.834332	6.178484	6.398122	6.171305	5.653347	6.121314	6.099889	6.179334	6.096916	5.848952
57158	4.955791	4.609579	4.604822	4.538064	4.81094	5.005895	4.914289	4.829739	4.771008	5.048712	4.758028	4.783871	4.524619	5.109101	4.557418	5.241894	5.095728	6.012912	5.216346	4.85748	4.788645	4.864072	4.575755	4.80563	4.69634	4.694448	4.841518	4.58152	4.525035	4.517673	4.663253	4.84374	4.792802	4.667796	4.600841	4.722662	4.897699	4.881149	5.119346	5.173443	5.036671	5.033283	4.568322	4.916628	4.730754	4.640511	4.938928	4.994117	4.651848
8654	4.254968	4.245643	3.925229	5.816328	4.046012	4.20676	4.111331	4.289836	4.082683	4.211548	4.017671	4.042048	4.060449	4.134669	4.107351	3.963756	4.099863	4.589589	4.485226	4.387569	4.082017	4.615995	4.684424	4.1528	4.112697	4.244632	4.05068	4.029744	4.281377	4.51527	4.20861	4.27838	4.223492	4.088188	4.15156	4.333858	4.143473	4.374441	4.553418	4.185408	4.838969	4.143293	4.277521	4.074738	4.321564	4.313472	4.460467	4.242809	4.303447
6753	6.0787	5.992846	5.935923	5.893755	5.856443	6.240994	6.02689	6.065821	6.063935	6.146344	6.199676	5.834395	5.921313	6.182711	5.876639	6.44076	6.271877	6.923501	6.574976	6.330213	5.964093	6.249294	5.905619	5.91363	5.889431	5.821207	5.591925	5.565059	5.771439	5.960981	5.789748	5.910402	5.973545	6.213117	5.735794	6.250048	6.03029	6.054479	6.618012	6.082372	6.020845	6.12955	5.926044	5.913102	6.568458	6.085462	6.29539	5.923225	5.938205
64794	6.513963	6.070629	6.287635	5.90878	5.989981	7.079134	6.628543	6.856776	6.844648	6.717846	6.349656	7.158123	6.689437	6.570264	7.139024	6.782418	7.475186	6.631074	7.541252	7.20185	7.217158	6.582133	6.36381	6.614106	7.028424	6.68432	6.921377	6.755312	6.678397	6.269139	7.161139	6.210463	6.570501	6.599225	6.402891	6.331182	6.61952	6.803934	7.044653	6.868414	6.403201	6.967402	7.022586	5.986122	5.914589	6.796545	6.743783	6.696766	6.756247
667	5.840143	5.298174	6.570792	5.69949	5.008149	5.004953	4.970911	5.280197	5.021484	4.996263	4.698951	4.827121	5.332128	4.721994	5.154168	4.987734	5.273898	5.008218	5.611675	5.527153	5.368931	4.988906	5.064709	5.067084	5.133525	4.777442	4.895757	4.830151	4.973647	5.601171	4.897924	5.250405	5.761056	5.278769	5.540244	5.58896	5.638734	5.011304	5.336957	5.726453	5.888013	5.203886	5.204269	5.975998	5.929039	5.233627	5.117327	4.700369	4.840612
84900	4.945486	5.10375	4.614043	5.036087	4.733957	5.009192	4.463335	4.994026	4.579148	4.958791	4.690004	4.794023	5.303658	5.243734	6.086958	5.822609	5.477929	5.075366	4.856206	5.027356	4.951105	5.249334	5.31764	5.047296	4.817298	5.869918	5.514739	5.544511	4.820748	5.271302	4.944812	5.750149	5.293322	5.212507	5.10917	5.809736	5.331148	5.481651	5.024034	5.273501	5.843702	5.682642	5.340782	4.937949	5.398419	5.482355	5.02085	5.080574	5.993495
7592	4.257741	3.848991	3.783739	4.079107	3.80969	4.593635	4.413846	4.001445	3.998941	4.242219	4.10641	3.888205	4.122044	3.822209	3.827636	3.796172	4.238117	4.469867	4.768748	4.098987	3.901659	3.893133	4.002971	4.089831	3.875166	4.065097	3.884091	3.754987	3.853772	3.990077	3.899817	3.932327	3.976368	4.113404	4.03355	3.865013	4.182116	4.07749	4.324872	4.22552	4.289568	4.098567	3.958769	4.185902	4.222472	3.971133	4.308136	3.912188	4.035701
9949	5.762935	5.619602	6.607592	5.490614	5.898979	5.387162	5.653156	5.493287	5.322721	5.698664	6.387321	5.941959	5.340553	5.633635	6.024673	5.888388	5.038231	5.062045	4.705838	4.774481	5.116937	4.903441	4.952461	5.642667	5.046819	5.500279	6.018656	6.265564	5.550482	6.03202	5.891204	5.099218	5.265479	4.819241	5.296705	4.942606	5.957076	5.238795	4.803356	4.912482	5.504707	5.129591	4.848185	6.648197	5.423726	5.140168	5.023963	5.274372	4.903061
7798	7.257176	6.750137	6.946065	6.937616	6.845133	7.27192	6.305901	6.925034	6.919248	6.856791	6.705136	7.116489	6.506104	7.181956	6.967198	6.97506	7.073049	7.669538	6.920477	6.875771	6.974342	6.773783	7.340311	7.109419	6.888962	6.948208	7.050446	6.911999	6.852321	7.028566	6.576344	6.980799	7.366232	7.364389	6.789738	7.119676	7.115938	7.340504	7.471119	7.541634	7.811426	7.024099	6.959145	6.832473	7.319206	6.808385	6.946151	6.617839	7.139786
7626	5.500798	5.228383	5.183097	6.302171	6.390738	6.253475	6.66877	6.219044	5.647317	5.799173	6.234697	5.671769	6.10019	5.281319	6.745443	7.871569	5.82451	5.292758	5.511664	5.677638	5.610652	5.845973	6.585084	5.782266	6.085269	5.620675	5.869356	5.748331	5.770361	7.015841	6.628061	5.807374	6.205464	5.383168	5.525468	5.99691	6.491617	5.579749	5.131775	5.803011	5.157001	5.606687	5.388148	5.703132	6.186195	6.189665	5.997301	5.959114	6.661929
54014	5.489532	5.120954	5.374236	5.578953	5.892174	5.479806	5.562252	5.51689	5.649794	5.872637	5.630167	6.250094	5.468747	5.360523	5.906913	5.766279	5.67123	5.416071	5.349075	5.503762	5.414733	5.674505	6.082078	5.877743	5.604395	5.20055	5.517986	5.547612	5.790279	5.811878	6.058858	5.318545	5.190515	5.342114	5.254015	5.167006	5.381918	5.386789	5.388316	5.291084	5.418591	5.997634	5.429544	5.734171	5.307959	5.149669	5.802835	7.228587	6.85985
80760	5.760235	5.314514	5.697228	6.1177	5.555108	5.627634	6.007066	6.068912	5.429401	5.531256	5.297081	7.912691	7.386392	6.236179	5.748257	5.279024	6.138757	5.466464	7.28439	7.343117	7.568624	5.786246	7.397897	6.976491	7.090829	7.268647	6.789538	7.022974	7.081154	6.347519	6.028036	7.188907	5.977304	7.156225	7.423991	6.64432	6.374636	6.877894	5.851988	5.923853	5.509442	5.460049	5.567556	5.723618	5.510664	6.034847	6.166263	5.525123	6.115029
284001	5.144336	4.900107	5.096093	5.020787	5.081531	5.299323	5.104711	5.066528	5.331313	5.231977	5.265724	5.146765	5.093264	5.3301	5.112455	5.376416	5.231536	5.713877	5.572605	5.245906	5.213676	5.293076	4.938693	5.079726	4.982307	5.152752	5.130379	4.897534	4.962496	5.060411	5.070768	5.161834	5.163941	5.619745	5.204416	5.3188	5.157489	5.241577	5.521722	5.352892	5.634358	5.260508	5.463937	5.081688	5.437664	5.351267	5.27862	5.184352	5.021556
6853	5.60236	5.281327	5.304065	5.233777	5.159893	5.799263	5.461723	5.559331	4.961102	5.293435	5.176522	5.05114	4.990673	5.240125	5.378818	5.338178	5.292175	5.980779	5.558702	5.385671	5.47134	5.056463	5.496376	5.032543	5.045869	5.153034	5.124837	4.905223	5.139228	5.166898	5.192083	4.945592	5.125276	5.469414	5.376051	5.553374	5.419401	5.313634	5.281745	5.480123	5.197193	5.306632	5.035541	5.357445	5.422413	5.118661	5.566038	5.25908	5.076803
206358	6.751005	7.124958	6.562353	6.112388	5.921415	6.121271	6.290561	5.962611	5.904403	5.992453	5.946148	5.853571	5.838824	6.001823	6.221834	6.014818	5.904065	5.344747	5.735007	5.845683	5.947729	5.781168	5.999539	5.807464	5.469273	5.586365	5.5791	5.6399	5.748097	6.0417	5.998492	6.575709	6.727784	6.033527	6.367764	6.448269	6.729353	5.782754	5.992184	6.124486	6.13479	6.031237	5.610653	8.181978	5.913631	6.079801	5.992685	5.883004	5.544287
1441	6.533713	7.186103	6.335896	6.236364	5.786357	6.601726	5.666848	5.947875	5.423162	5.949064	6.199873	5.164184	5.197335	5.621203	4.833419	6.02534	6.098668	6.881277	6.298984	5.56543	5.88612	6.305925	5.707505	5.64178	5.560001	5.537263	5.120174	5.124189	5.200475	5.106766	5.251287	5.24102	5.543226	5.772318	5.79954	5.842592	5.465426	5.553543	6.272089	6.208194	5.817674	5.76617	5.796379	5.560001	5.894725	5.493231	5.660394	6.128764	5.379686
149986	4.757709	4.850073	5.179299	5.103693	5.186495	5.223377	5.060306	5.264531	4.838579	4.884608	5.426304	4.788488	4.968872	5.045941	4.744539	5.164986	5.18952	4.682848	4.820364	4.731768	4.713583	5.01209	4.815997	4.936535	4.904367	4.851974	4.741228	5.117985	4.850123	4.958464	4.805023	5.014912	4.871393	5.393549	4.800976	5.447512	5.086492	5.033356	5.212075	5.134392	5.132347	5.058585	5.242018	5.047928	5.573406	5.351729	5.26341	5.021279	4.984293
841	5.806019	7.216879	5.761603	6.218493	5.102014	5.028785	5.31417	5.291711	5.539177	5.426119	5.564636	5.023212	5.159224	4.949381	5.356238	5.281627	4.998928	5.034742	4.870714	4.891184	5.306676	5.599728	5.677932	5.135316	5.319417	5.362016	5.342802	5.331056	5.912163	5.793196	4.806033	5.099282	5.31783	5.430728	5.736808	5.137373	5.38754	5.138041	5.333983	5.263613	5.644167	5.519908	5.962549	5.59515	4.961676	5.13956	5.129554	5.981387	5.667963
6526	9.135008	7.288479	7.357854	8.91991	8.561283	7.756558	8.562143	8.17407	9.51489	9.356429	8.090888	10.204921	10.491704	9.839859	10.095064	9.079805	9.964118	10.193937	10.185785	10.036014	9.41657	10.439007	9.947212	10.214747	11.101924	9.818405	9.670909	9.707726	10.547784	9.854634	10.380125	9.369633	9.029899	8.581733	9.290611	8.034969	9.364682	10.66139	8.174903	7.694327	8.942066	7.508424	9.153686	10.034843	7.097039	8.150011	9.830489	8.422663	9.802564
7003	6.873985	6.147817	6.634314	6.71468	5.971979	6.065369	5.679837	6.10772	6.324266	7.015054	5.793576	6.439568	5.876301	6.16909	5.362382	6.027741	6.377389	6.060992	5.922158	6.24297	6.005993	6.002979	6.034329	6.914422	6.326181	5.624089	5.819513	5.904247	5.622014	5.93567	5.719366	5.837886	5.851496	6.104376	5.795194	5.938958	5.927805	6.150616	5.889502	5.90638	7.088745	5.839918	6.501262	5.736641	5.934703	5.929375	5.686954	5.642767	5.604959
6571	4.049044	4.163089	3.983345	4.166559	4.192494	3.499463	4.072873	3.72236	3.790736	4.117478	3.808592	3.826755	3.966894	3.845688	3.906856	3.673696	3.812925	3.860424	4.02159	3.906349	3.703893	3.791876	4.159883	4.052744	4.227949	3.853813	3.911449	3.739825	3.983345	4.383552	3.523185	3.742842	3.632805	3.747857	3.708257	3.835355	3.688973	3.518262	3.938684	4.060249	6.158908	4.217656	3.983818	3.904138	3.837769	3.845419	4.041249	3.784019	3.809175
3742	5.172172	4.736449	4.787289	4.753451	4.752303	5.142223	4.887481	5.066219	5.156701	4.752731	4.808412	4.697738	4.64402	4.818005	4.692503	5.00073	5.20808	6.185319	6.041049	5.395621	5.119144	4.908229	4.658475	4.985955	4.619623	4.783318	4.626363	4.636875	4.729987	4.887357	4.748082	5.023238	5.008598	4.93347	5.07306	5.166603	5.154123	5.157917	5.441193	5.178283	5.416328	5.297713	4.913909	4.812851	5.179847	4.980675	5.131672	4.999125	4.909088
80028	5.738931	5.64477	5.758788	5.625314	5.436172	5.720791	5.566177	5.693806	5.583127	5.662028	5.842365	5.426628	5.685456	5.849009	5.629077	5.686326	6.057309	6.012315	5.661124	5.75954	5.672275	5.887722	5.46324	5.610543	5.649082	5.686233	5.579577	5.655007	5.441797	5.463892	5.497212	5.717515	5.936312	5.732452	5.71215	5.978515	5.934296	5.686165	5.876546	5.913793	5.979526	5.694	5.803554	5.801538	5.913646	5.97109	5.555635	5.650889	5.368479
472	6.002796	5.940942	5.502772	5.925299	5.461776	5.344283	5.344756	5.291682	6.005003	6.234426	6.234625	5.631007	6.03565	5.975104	6.381632	6.662909	5.957962	5.546535	5.662463	5.757742	5.415688	5.740503	6.047667	5.94388	5.586366	5.335611	5.618677	5.759994	6.010312	6.073692	5.584115	5.498028	5.738326	5.591613	5.953679	5.690317	5.907016	5.842845	5.294838	5.320954	5.49704	5.267252	5.723404	6.470078	6.00296	5.62367	5.50759	5.803682	5.360277
7021	3.561804	3.332383	3.41714	3.299384	3.275095	3.545788	3.37796	3.549674	3.621112	3.359088	3.426344	3.250925	3.282738	3.655159	3.222392	3.315776	3.732499	3.982184	3.876881	3.677277	3.58343	3.443729	3.40267	3.603397	3.38928	3.326909	3.315918	3.332627	3.292001	3.268723	3.264611	3.413007	3.68092	3.639577	3.493782	3.688528	3.48093	3.524469	3.892904	3.792506	3.606817	3.502148	3.680227	3.278755	3.500669	3.442204	3.533747	3.449319	3.456342
3077	5.832673	6.174945	5.714475	6.030918	5.554125	6.043857	5.615662	5.707097	5.357325	5.730099	5.955154	5.491486	6.001826	5.820498	5.340005	5.963247	5.715995	5.728363	5.603751	5.782369	5.769353	6.007771	5.824649	5.737125	6.013423	6.029257	5.793766	5.61799	5.456179	5.777967	5.510397	5.730594	5.538178	5.832944	5.635679	6.081295	5.772668	5.654003	5.724662	6.007241	6.042949	6.127949	5.893948	5.561985	5.625503	5.802995	6.056496	6.129112	5.79759
23499	8.047211	7.105045	7.382025	7.999938	7.796397	7.929088	7.889388	7.54251	7.709717	7.930137	7.97224	8.149888	8.060019	7.86767	8.10483	8.109762	7.896434	7.760433	7.982649	8.183916	7.538093	7.941414	8.128133	8.525273	8.15065	7.899593	7.919082	8.052259	8.430505	8.485148	8.114227	7.668153	7.644044	7.772332	7.868149	7.586935	7.642907	8.213134	7.62628	7.516303	7.651951	7.932311	7.829418	7.948743	7.165229	6.964244	8.19554	8.066826	8.349181
80070	3.174905	3.149297	3.202628	3.088774	3.037143	3.10074	3.023719	2.826197	3.053603	2.932553	3.030479	2.961513	2.910799	3.135961	3.005433	3.100986	3.011113	3.108275	3.208258	3.14024	3.334012	3.158794	3.082193	3.018432	3.02497	3.119531	3.135738	2.860759	2.852603	3.012657	2.888295	3.017464	2.982228	3.163213	3.137073	2.943078	3.053603	2.888921	2.86053	3.357071	3.095825	2.979173	2.995161	2.827441	2.888693	3.052639	3.082037	3.024475	2.957487
54715	5.28433	4.766174	5.083359	4.711675	4.867725	5.538236	5.184172	5.117432	5.199514	5.171597	5.64545	4.711133	4.577373	4.94328	4.700037	4.84683	4.835007	5.600696	5.268239	5.300644	5.068949	5.021944	4.89231	5.205656	4.803223	5.014795	4.983553	4.676303	4.809276	4.632098	4.634572	4.710117	4.744568	4.856532	4.577193	5.082195	4.766969	4.840486	4.966682	4.945212	4.876165	4.862524	4.897714	4.5846	4.858366	5.027658	4.973144	5.284746	4.89521
196740	5.748378	5.144437	5.333347	5.9493	5.612209	5.866928	5.400836	5.338198	5.460751	5.442364	6.546226	5.876938	5.261714	8.237456	7.308757	7.657645	5.258799	5.880117	5.760243	5.982242	5.992541	6.272532	7.823778	7.806277	5.697996	5.736421	7.908295	7.739057	7.042682	8.296982	5.442822	5.394384	5.469464	5.534487	5.869849	4.882587	5.409782	6.724361	5.406408	5.155799	5.337833	6.943227	5.626114	6.491568	5.25827	4.978014	7.339967	6.590781	7.150358
8632	4.792611	4.273492	4.27637	4.331825	4.25193	4.770804	4.418231	4.488731	4.326783	4.1813	4.285133	4.367872	4.325564	4.327906	4.051664	4.220281	4.39445	4.737291	4.558389	4.43611	4.492289	4.187165	3.996259	4.157966	4.469873	4.535969	4.453655	4.145123	4.114932	4.184882	4.279389	4.257091	4.167468	4.255162	4.274377	4.416776	4.560746	4.354138	4.442439	4.845211	4.261459	4.503628	4.024212	4.198761	4.235635	4.373447	4.3798	4.295969	4.271012
5075	4.709493	4.665031	4.594648	4.619552	4.7555	5.033942	4.73942	5.063079	5.104496	5.038688	4.640828	4.846977	5.540274	4.745665	4.604405	4.625935	5.241572	5.101747	5.090281	4.738363	4.791992	4.56272	4.744105	4.738733	4.611073	4.802934	4.612579	4.671647	4.48728	4.42014	4.68398	5.291995	4.918573	4.605894	4.46324	4.672955	5.010753	4.590072	4.792952	4.824911	4.679459	4.52298	4.905288	4.582845	4.444571	4.541413	4.848568	4.497088	4.494457
2830	4.231134	4.293775	4.346273	4.245498	4.239508	4.268204	4.225673	4.198098	4.380082	4.262161	4.213433	4.199139	4.309556	4.267431	4.275569	4.438437	4.42412	4.361837	4.163021	4.248153	4.523345	4.258182	4.270644	4.32996	4.101602	4.692705	4.283185	4.230042	4.172672	4.140421	4.092787	4.021841	4.256564	4.466378	4.267075	3.977904	4.139883	4.181668	4.249619	4.260854	4.161619	4.213382	4.395764	4.303749	4.154848	4.251525	4.433574	4.168963	4.260854
9125	6.313978	6.725209	6.162067	6.368069	5.984017	5.912489	5.900787	5.920318	5.887239	5.956687	5.900535	5.899268	5.97247	6.254277	5.929937	6.303979	5.930266	5.954737	5.883376	5.616291	5.923837	6.033257	6.147885	5.722047	5.780421	5.955836	6.11533	5.857228	5.757959	5.743395	6.219703	5.701236	6.118747	5.82942	5.872465	5.734387	6.047102	5.835253	5.718427	5.846828	5.981433	5.634939	6.107051	5.781633	5.718828	5.607186	6.024303	5.778928	5.776041
55350	4.564321	4.204252	4.165733	4.025324	4.108913	4.49172	4.300351	4.327374	4.207527	4.28767	4.180855	4.12157	4.162488	4.396053	4.100983	4.355349	4.521372	5.474259	5.21273	4.823521	4.331799	4.128651	4.204163	4.255083	4.010217	4.216584	4.121594	4.097776	4.237653	4.145999	4.186209	4.191223	4.395846	4.367392	4.291959	4.622822	4.417386	4.451951	4.665805	4.366905	4.742026	4.567437	4.249485	4.197053	4.406448	4.344774	4.365208	4.172196	4.079004
1607	3.304871	3.37692	3.218891	3.238635	3.199049	3.274932	3.440325	3.267103	3.134408	3.386185	3.258347	3.287052	3.168684	3.445169	3.193554	3.129549	3.27662	3.319301	3.140429	3.209811	3.401111	3.366421	3.208217	3.318306	3.282453	3.257615	3.30693	3.148895	3.209427	3.118121	3.237132	3.167033	3.214643	2.998153	3.13347	3.43275	3.180019	3.191489	3.414179	3.766745	3.618903	3.157713	3.33208	3.102006	3.236585	3.195623	3.104401	3.12265	3.100763
6877	5.814012	7.731256	6.717172	5.93784	6.20384	5.772126	5.811324	5.779613	6.716423	6.076251	5.791002	7.068166	5.921789	5.805036	6.355587	6.076251	6.904975	6.405849	6.198947	6.338461	6.56618	5.958895	5.94878	6.846018	5.997854	6.204739	6.223322	6.501114	6.092016	6.16834	7.152981	5.930183	5.770784	5.610433	6.100279	5.452868	5.740249	6.262338	5.645233	5.883263	6.076294	5.463368	5.558536	5.96463	5.603125	5.882387	6.433776	5.80914	5.532528
3688	6.06813	5.966757	6.085245	5.767282	5.842921	5.570546	5.789367	5.774891	5.815514	5.761478	5.705148	5.742798	5.324919	5.218291	5.583051	5.388583	5.385928	5.527893	5.621841	5.34073	5.355259	5.413467	5.65623	5.517069	5.5084	5.485493	5.47763	5.387566	5.440842	5.513865	5.192686	5.491305	5.389196	5.277153	5.53571	5.273849	5.020989	5.331491	5.577548	5.292648	5.612078	5.938048	5.315685	5.712195	5.116687	5.246138	5.654629	5.692465	5.766208
5046	4.517193	4.529858	4.444354	4.344879	4.312806	4.711436	4.455219	4.632957	4.589395	4.377652	4.427198	4.464524	4.311108	4.695665	4.177744	4.349427	4.699062	4.423111	4.556394	4.342957	4.753684	4.575461	4.484152	4.391486	4.407921	4.70353	4.472253	4.107652	4.233127	4.210125	4.203041	4.400808	4.547011	4.531005	4.472056	4.607637	4.333622	4.563597	4.912749	4.811839	4.78581	4.392612	4.550721	4.346959	4.910989	4.672897	4.492136	4.254308	4.223846
5905	6.986599	7.344078	7.590268	6.679991	6.923863	7.712307	6.875798	6.564073	6.615345	6.627077	7.833856	6.233828	6.351974	6.874717	6.15718	6.411799	6.421982	6.701024	6.443329	6.59013	6.349586	6.111654	6.865475	6.379018	6.594835	6.743927	6.935193	6.727838	6.911961	6.764111	6.931794	6.547222	6.440163	6.183803	6.310027	6.432817	6.593923	6.616359	6.372016	6.558218	6.084838	6.559863	6.613209	6.991297	6.401172	7.321488	6.512741	7.324068	6.763164
10150	5.774534	5.48102	5.861071	5.910183	6.770827	7.142563	7.226396	6.856482	6.253976	6.820661	6.710929	6.377269	6.065127	5.686845	5.715007	5.835259	6.742212	5.813022	6.529	6.902832	6.333669	6.529293	6.580744	6.427241	6.830697	5.987727	5.906203	5.909335	6.135659	5.831355	6.055219	5.792806	5.789955	6.249915	6.051027	6.309752	5.949611	6.008955	6.258211	6.892601	6.068612	6.307499	6.199163	5.920114	6.224867	6.826223	6.760876	6.643372	6.939772
3177	4.476382	4.527939	4.724417	4.926408	4.402548	4.771302	4.493578	4.572949	4.647761	4.870914	4.689992	4.886239	4.586335	4.753072	5.858458	5.71729	4.834729	5.075466	4.694562	4.662615	4.949179	4.985392	4.53703	4.714797	4.406047	4.646448	4.739155	4.779513	4.684583	4.833059	4.645054	5.00992	4.816391	5.378876	4.704927	4.639895	4.785337	5.028345	5.090221	4.797062	5.280899	5.113659	5.453086	4.415266	4.885594	4.585273	4.677036	4.565955	4.645487
55478	3.090177	3.326283	3.213005	3.058029	3.187733	3.18919	3.304888	3.303439	3.110583	3.249827	3.105387	3.222547	3.286919	3.189727	3.229371	3.306418	3.122023	2.933786	2.861055	3.072414	3.109483	3.049283	3.558978	3.073722	3.202367	3.346472	3.22233	3.109045	3.095294	3.087436	3.193088	2.995113	3.117109	3.237999	3.183404	3.344083	3.082268	3.08277	3.044459	3.280665	3.05342	3.0141	3.101487	3.158531	3.176281	3.259098	3.341178	2.988702	3.002331
926	4.391869	5.386818	5.226247	4.505193	4.066875	4.928878	4.558701	4.638464	4.576017	4.567462	4.287126	4.106079	4.147476	4.547601	4.02885	4.239756	4.266782	4.82384	4.438587	4.523116	4.482346	4.467089	4.254597	4.567605	4.114173	4.555703	4.002926	4.009958	4.361851	4.003842	4.167088	4.212614	4.559345	4.197237	4.439025	4.852404	4.188679	4.172958	4.398659	4.417026	4.511391	4.49218	4.254744	4.240608	4.448662	4.432081	4.557009	4.68027	4.089131
23576	6.912721	7.297791	6.236224	7.349746	8.828301	8.27387	8.396845	8.719079	8.799137	8.787083	8.533186	8.684359	8.031675	8.251629	8.523474	8.423218	7.778845	8.249066	7.453484	7.491767	7.940828	8.378056	7.825927	8.539925	8.008437	7.768472	8.47449	8.494444	8.149903	8.06568	8.145201	8.028022	8.076762	7.828749	7.657049	7.953676	8.032227	8.828488	7.980084	8.303629	8.608826	7.790531	8.507191	6.746203	7.643682	7.027709	8.273105	7.996707	8.074061
3010	4.578368	4.796243	4.740321	4.56916	4.614994	5.262714	4.740321	4.780636	4.839712	4.931317	4.635726	4.596694	4.635358	4.886852	4.580661	4.688003	4.756645	4.961953	5.166455	4.707688	5.008075	5.104302	5.003548	4.803013	4.735602	4.768745	4.732056	4.650512	4.609912	4.616365	4.607254	4.573815	5.048403	4.779465	4.620647	4.965926	4.939762	5.364681	5.134904	5.294165	4.848219	4.694171	4.675103	4.584808	5.192148	5.143171	4.930814	4.581948	4.760638
1943	4.341933	3.921207	4.020442	3.994279	3.963296	4.168443	3.953434	4.223136	4.152598	4.064728	3.965169	3.958485	3.951289	4.206414	3.952567	4.169605	4.542131	5.260451	5.128976	4.631107	4.301137	4.163322	3.921182	4.111051	4.041926	4.000167	4.025849	3.751087	3.917829	4.054279	3.84169	4.035401	4.211695	4.351236	4.142229	4.438295	4.12381	4.158762	4.294001	4.579504	4.363066	4.125719	4.082505	3.924516	4.256325	4.330783	4.191133	3.912362	3.967343
285672	6.423565	6.362745	6.208478	6.484555	6.280432	6.399571	6.220065	6.47235	6.603487	6.598727	6.811052	8.081337	7.657263	6.674378	6.944657	6.648463	6.780085	6.405246	6.544005	6.971848	6.728147	6.590286	7.083607	7.234866	6.502704	6.8982	7.227029	7.411029	6.500829	6.392744	6.767911	6.216505	6.976152	6.062053	6.34694	6.237538	6.522067	6.616738	5.907941	6.086489	6.142697	6.374648	6.047151	6.518213	6.353713	6.385932	6.329387	6.607855	6.427304
79742	6.317431	5.692278	5.816963	5.916723	5.875696	5.877376	5.961972	5.962154	5.556668	6.048167	5.750618	5.563623	5.625959	6.120655	5.877484	6.054931	5.878763	5.581977	5.979627	5.843173	5.928461	5.734489	5.789044	5.872505	5.657342	5.751407	5.646178	5.391185	5.338635	5.410709	5.644796	5.926301	5.676871	6.099106	5.991998	6.15116	5.706002	5.662199	5.806281	6.103486	6.044454	6.060257	5.739766	5.577883	6.160491	5.931676	6.003162	5.438874	5.264682
4104	6.0881	3.832353	3.77385	3.659148	3.911323	4.561812	3.874528	3.918367	4.403706	4.202821	3.826487	3.672213	3.738731	3.893785	3.832353	3.968813	3.795192	5.038286	3.969008	4.169784	3.712274	3.511566	3.951606	3.742385	3.923588	3.971878	4.006812	3.880768	3.730984	3.461242	3.806171	3.984179	3.817087	4.137866	3.916889	3.867883	3.771523	3.571104	3.811459	3.935311	3.805428	4.086292	3.643229	3.803715	3.53212	3.882698	3.973304	4.071593	3.701569
10158	5.062075	4.595703	8.34668	10.808679	4.391981	5.069242	4.974118	4.758402	5.139267	4.741066	5.031087	4.432186	4.519244	4.693192	4.457899	5.016511	4.947103	6.148148	5.702091	5.180306	4.954351	4.828503	4.777325	4.356199	5.128339	4.734687	4.53031	4.448007	6.842113	9.487546	4.740769	4.592965	4.406787	4.722132	4.763527	4.823935	4.825195	4.589356	4.758883	4.757866	4.963864	6.072438	5.995201	4.250896	5.131888	4.585759	7.193931	6.076564	6.715076
3640	4.589068	4.463348	4.450223	4.283403	4.206352	4.767013	4.409641	4.539033	4.803683	4.378054	4.391785	4.385876	4.291311	4.701005	4.229162	4.435755	4.544086	5.27444	5.205224	4.690947	4.775167	4.503385	4.241989	4.468564	4.295161	4.512056	4.395865	4.266561	4.212397	4.181816	4.316346	4.389116	4.315939	4.616199	4.624817	4.573505	4.512157	4.336273	4.643647	4.789238	4.554643	4.562101	4.363705	4.243345	4.457105	4.733284	4.819303	4.641177	4.396438
283212	5.2589	5.287223	5.019922	5.00736	4.872022	5.313659	5.193265	5.01703	4.852527	5.247222	4.909051	4.885829	4.947334	5.281833	4.659414	5.007207	5.049086	6.180906	5.476951	5.180625	5.268008	5.146158	5.070281	4.764903	4.86046	5.218062	4.998289	4.735578	4.571219	4.6104	4.752312	4.708581	4.930331	4.726481	4.991831	4.931044	4.966944	4.844951	5.034896	5.104073	4.881564	5.053489	4.927097	4.86909	5.157376	4.951979	4.892252	5.005152	4.631823
2296	6.943329	6.681322	7.320054	7.352467	7.040395	6.46009	6.868543	9.10412	8.655857	8.489359	6.845316	8.143869	6.568142	7.016476	7.041631	6.667158	7.353736	6.511203	6.144377	6.882612	7.023789	7.813177	7.199967	7.259164	7.333881	6.561247	6.7865	6.748796	6.955884	6.270994	7.46345	8.225845	6.926015	7.56616	8.168965	7.6876	6.792018	6.852179	7.510454	7.02095	7.215045	6.625586	8.048342	7.201009	7.597082	7.35537	6.683813	5.945281	6.041503
84859	5.320464	5.616835	5.886768	5.202007	5.325016	4.830046	5.125447	4.897786	5.606642	5.552302	5.609561	5.624399	5.654734	5.739153	5.752005	6.352254	5.386147	5.014162	5.124023	5.192635	5.26245	5.417631	5.791239	5.365995	5.37694	5.275092	5.480087	5.558511	5.813089	5.602179	5.476068	5.274047	5.387205	5.24708	5.924874	5.300791	5.326109	5.700602	5.13168	4.852875	5.270317	4.9735	5.310587	5.97893	5.638238	5.425094	5.299126	5.148689	4.97675
55740	7.950427	7.975798	7.903078	8.19749	6.677314	5.819557	6.243747	6.608094	7.090155	6.797465	6.509291	6.759428	6.601575	6.502202	7.317805	6.810226	6.428456	5.618427	5.633643	5.444114	6.433299	6.701152	6.366705	6.669133	6.56285	6.351968	6.653466	6.804235	6.462309	7.056437	6.461784	6.575924	6.487362	6.740845	7.020271	6.733607	6.480059	6.679654	5.844439	6.217015	8.097688	6.296955	6.956798	8.60035	6.367828	6.574743	5.426907	7.273944	6.77992
261726	8.387889	7.638522	7.771809	7.967607	7.212061	6.68437	6.543103	6.619432	7.99499	7.342475	6.387385	7.697758	6.61582	7.356422	6.375499	7.413685	7.174523	6.885686	6.824895	6.745468	7.373729	7.064408	7.191141	7.635507	7.308275	6.71938	7.419706	7.534987	7.146304	7.119208	7.143642	6.645508	6.871053	7.051303	7.134084	6.845867	6.567441	7.179909	6.607897	6.492203	7.796642	6.470493	7.005631	6.980262	6.612825	6.662432	6.713707	6.682517	7.262177
5551	6.359782	9.591133	9.395821	7.756591	5.4343	5.903871	5.759795	5.617983	6.014761	6.464639	5.988527	5.722288	5.855166	6.381244	5.80078	5.866132	6.123829	6.14895	6.072252	6.305963	6.252355	6.722226	6.018888	6.620482	6.126333	6.216278	5.615389	5.645238	6.133081	5.614277	5.930104	5.786768	5.892855	5.999532	6.590144	5.93901	5.858626	6.052922	6.006335	5.957096	6.102927	5.972733	5.891065	6.169226	5.832413	5.790326	6.34257	6.071095	5.900235
144699	5.377533	5.917807	6.285342	5.639179	6.492715	5.116025	6.585631	6.791494	5.951392	6.113615	5.935008	6.834993	7.673614	5.762902	6.958965	6.38457	5.87214	6.000856	5.867415	6.589239	6.363325	6.074858	6.587196	6.712121	5.960292	6.385366	6.259883	6.54707	6.722173	6.702424	6.455047	6.784189	6.207288	6.552966	6.536256	6.095461	5.670954	6.579344	5.853008	5.928139	5.902986	6.645381	6.81756	5.36517	5.138342	6.500829	6.395927	6.630217	6.622982
6667	6.397828	5.95319	5.820122	5.733383	6.048509	6.169188	6.405701	6.150404	5.955921	6.319815	6.272907	5.905708	5.874095	5.881785	5.623567	5.74493	5.977854	6.028085	5.636879	5.928099	5.97702	5.941109	6.226956	6.171506	6.149764	5.932494	5.533731	5.668308	5.821227	5.46216	5.646111	5.95821	5.756317	5.720404	5.600036	5.736996	5.869763	5.839351	6.051324	6.048086	6.086767	6.231471	6.121427	5.782124	5.679384	5.865635	5.932898	6.322684	5.972053
147339	5.29919	5.045727	5.223136	5.25247	5.420814	5.558569	5.62624	5.559583	5.361615	5.623741	5.441009	5.233413	4.839096	5.209531	4.938025	5.106006	5.176364	5.401496	5.416776	5.209894	5.335501	5.374404	5.103169	5.291406	5.451221	5.274172	5.149244	5.120594	5.215576	5.089563	5.080005	5.241612	5.095929	5.348705	5.161313	5.438966	5.240843	5.159937	5.409627	5.488982	5.46394	5.526301	5.440245	5.038141	5.236454	5.382619	5.296504	5.350078	5.505917
84869	5.826395	5.588649	6.15378	6.151677	8.559237	8.081692	8.441974	8.152853	8.030838	8.004177	8.020104	7.685089	7.677604	6.817657	7.843069	7.698315	6.302756	6.343063	7.021502	7.06826	7.143333	7.752747	6.987847	8.060033	7.801422	7.256948	7.855345	7.927207	7.542952	7.353443	7.350336	6.421882	7.466173	6.444966	7.31376	6.197414	7.131621	7.686506	6.71844	7.492329	6.479322	7.550771	7.246527	6.662402	6.914884	6.889224	7.631297	8.722259	8.450118
5286	6.207819	5.873252	6.099213	6.337304	7.103701	5.439268	6.511741	6.544919	6.491139	6.722032	6.246999	7.056495	6.656742	5.658782	6.771175	6.403344	6.403795	5.847931	6.367156	6.313177	6.71078	6.44281	6.605456	6.766831	7.095131	6.253787	6.571438	6.591117	7.074114	6.592706	7.107838	6.479797	6.507053	6.925961	6.775433	6.397352	6.607424	6.687642	6.410403	5.956994	6.611931	6.783678	6.413961	6.079652	6.075841	6.378554	6.832719	6.719038	6.89075
79671	7.06606	6.697121	6.295063	7.077611	7.466787	7.282135	7.306232	7.414319	7.481724	7.397299	7.588858	7.561839	6.971615	7.312424	7.096611	7.643201	6.962924	7.531419	7.878466	7.42286	7.134516	7.207175	7.174785	7.149096	7.022959	7.3233	7.362101	7.363079	6.926995	7.077766	7.129248	7.851702	7.23782	7.349797	7.273056	7.122769	7.248904	7.342433	7.114405	7.072694	7.253323	7.25258	7.427662	7.098455	6.930513	6.692917	7.250039	7.096906	7.279864
1131	5.051961	4.540695	5.115314	7.428196	5.44093	5.150727	5.069868	4.970209	5.16152	6.58932	5.114257	5.589445	4.50626	5.568719	5.526714	6.059723	4.334374	4.638428	4.691264	4.614585	4.483271	4.817197	5.621458	5.830997	5.138606	5.357493	5.390572	5.133374	4.62289	5.264378	4.523494	4.748652	4.28748	4.882169	5.156737	4.688684	4.222857	4.760619	4.860878	5.118484	4.675006	5.423946	4.837626	4.337828	4.875828	4.601893	5.292467	4.750646	4.755878
154881	5.866304	5.279592	5.536995	5.682045	5.766176	5.590272	5.433484	5.432827	5.427966	5.53121	5.718216	5.548158	5.829121	5.716088	5.747348	5.809526	5.916867	5.316647	5.378101	5.558268	5.552387	5.600179	5.666737	5.975547	6.283522	5.492079	5.913071	6.145531	6.051311	5.838913	5.859414	5.780056	5.736585	5.251396	6.334014	5.970472	6.276541	6.131571	5.222253	5.637971	5.623586	5.809526	5.387912	6.574836	6.398634	6.160354	6.086212	5.736887	5.876615
222487	5.003343	4.759938	4.876956	4.47059	4.703633	5.321074	5.369933	5.213402	5.262693	5.246067	5.045128	4.663266	5.041041	5.227312	4.91599	4.739574	4.780559	4.949166	5.58165	5.165181	4.73961	5.073393	4.798785	4.544624	5.542426	4.916059	4.920529	4.725064	4.410184	4.370977	4.375428	4.869487	5.406384	5.360902	4.674967	5.377836	5.710681	4.811211	5.707314	5.088008	5.352173	4.945831	5.00128	4.797572	4.891503	4.929165	4.760256	4.647927	4.504639
196441	5.990036	6.148418	6.19919	6.637282	6.336777	6.136277	6.189457	6.517289	6.107784	6.255862	6.212167	6.356248	6.724202	5.559024	6.477608	6.663477	6.467416	5.387692	5.831497	6.069284	6.227864	6.265387	6.125081	6.581953	6.332406	6.045017	5.720244	5.910833	6.303229	6.391664	6.183229	5.843886	6.375597	5.639446	6.462056	5.889504	6.165571	6.282648	6.22414	6.459736	5.956793	6.108854	6.041336	6.437555	6.270785	6.622512	6.721407	6.446005	6.358601
84223	7.586429	7.314237	5.568454	5.465288	5.188335	5.218956	5.189137	5.173689	5.039333	5.312576	5.22254	5.411487	6.740565	5.284495	5.555391	4.990685	5.012228	5.295282	5.447368	5.575049	5.757908	5.332703	5.71486	5.295788	5.796656	5.819104	5.74677	5.73077	6.172487	5.165282	6.116184	5.085089	5.069667	5.221778	5.23441	5.012425	4.976445	5.362644	5.270697	5.201556	5.25368	5.098689	5.471436	6.150016	5.059876	5.069283	5.352197	4.91654	5.009964
254394	4.407794	4.746722	4.731163	4.65249	5.377001	4.682912	4.821731	4.592235	4.574308	5.000885	4.879221	5.411229	5.143408	4.5754	5.252276	4.646821	5.16459	3.961323	4.049487	4.399914	4.52121	4.99628	4.797182	5.313579	5.039013	5.001126	5.322393	5.271499	5.186181	4.935389	5.290601	5.19673	4.491893	4.722651	4.838702	4.80157	4.323004	5.057155	4.433908	4.888327	4.593848	4.036039	4.677472	3.990812	4.642404	4.48879	4.869822	4.839922	5.078729
253143	5.277132	5.329072	5.512514	5.110166	5.328328	5.287572	5.183245	5.549504	5.828185	5.522821	5.066942	5.318983	4.849575	5.65625	4.735052	5.182224	5.290314	5.082543	5.278631	5.181063	5.073968	5.024304	5.183626	5.376075	4.989485	5.085003	5.459882	5.457952	5.176495	5.304528	5.120575	4.990898	4.941925	5.041733	5.040818	5.021808	5.200196	5.267781	5.268412	5.285415	4.905074	5.164623	5.034033	5.208795	4.950424	5.210051	5.19187	4.999532	4.999053
84162	5.145136	4.780255	4.921473	5.11621	5.237962	5.14845	5.009656	5.196815	5.15369	5.160541	5.151632	5.121112	5.031918	4.934001	5.082067	5.328468	5.064959	4.778687	5.290953	5.23788	5.099359	5.134953	5.207582	5.275072	5.368064	5.099216	5.141525	5.01701	5.022719	4.997578	5.113331	4.729756	5.125377	4.909479	5.03248	4.667726	4.936369	5.247095	5.26204	5.234796	4.915601	5.165386	5.373268	4.847125	4.991161	4.835594	5.213183	5.129359	5.591264
6658	4.276643	4.273534	4.284885	4.22709	4.189586	4.411653	4.304493	4.527906	4.376016	4.257638	4.417307	4.686346	4.853872	5.064827	4.360203	4.625483	4.371846	4.433955	4.531112	4.295745	4.347536	4.118989	4.996172	4.305874	4.233645	5.169654	5.076005	5.056331	4.160846	5.037735	4.91043	4.270321	4.132244	4.15657	4.181092	4.301747	4.307741	4.464836	4.150756	4.336547	4.196264	4.319685	4.553772	4.318889	4.351614	4.194631	4.363402	6.015259	4.284859
79816	5.13301	5.033484	4.407908	5.01249	4.981406	5.369556	5.234965	5.396993	5.441067	5.551404	5.234615	5.781835	5.188311	5.186669	5.464329	5.033529	5.406202	5.482804	5.59216	5.409429	5.304631	5.489076	5.228402	5.711438	5.116831	5.585427	5.71173	5.724795	5.30971	5.579861	5.742448	5.022333	5.37682	5.063717	5.067633	5.475842	5.050108	5.403935	5.315652	5.419081	5.329064	5.090347	5.086917	5.1344	5.20718	5.225214	5.465905	6.543095	5.937955
283450	4.790108	5.068048	4.99367	5.422837	5.927941	6.005107	6.488281	6.09537	6.280965	6.469146	6.721347	5.871541	6.646297	5.352439	5.94793	6.023567	5.879768	4.76188	5.455836	5.619004	5.436875	5.569387	5.541214	5.664757	5.836797	5.909287	5.953307	6.098584	5.587818	5.666296	6.330216	5.872914	5.751484	5.188248	5.731265	6.081798	5.714857	5.569007	5.014203	5.711121	5.13382	5.082834	5.058546	5.226841	5.793323	6.132302	5.769732	5.538702	5.651986
157680	5.743892	5.371321	5.640018	5.446373	5.802698	5.126614	5.45365	5.615942	5.296064	5.527894	5.494008	5.647549	5.509653	5.064027	5.672177	5.473555	5.432782	4.666995	5.132664	5.218237	5.275692	5.401353	5.655772	5.608622	5.572516	5.585888	5.457103	5.545537	5.665961	5.554981	5.863917	5.457201	5.219884	5.335433	5.349495	5.444318	5.404194	5.625421	5.2988	5.405558	5.400445	5.151983	5.451406	5.839798	5.52469	5.322931	5.513527	5.503217	5.649303
27334	4.104207	4.466144	4.529556	4.169513	3.953557	4.068004	4.170678	4.211801	4.069933	4.303792	3.67279	3.951382	3.393238	4.085307	3.787484	3.985487	4.533598	5.00735	4.165621	4.258989	3.795695	4.000111	3.563777	4.212107	3.477613	4.007869	3.468104	3.978369	3.82706	4.234909	3.478899	3.953434	3.869459	3.861333	3.985487	4.794888	3.833202	3.981492	4.308532	4.123526	4.122425	3.769171	3.93075	3.762255	4.228779	3.801897	4.124159	3.442343	3.723911
79842	5.175948	5.023034	5.651762	5.434852	5.995795	5.61666	5.609981	5.817564	5.840591	5.73508	5.845342	6.056274	6.416853	5.748453	5.859737	6.121296	5.594589	4.92306	5.314771	4.962152	5.560111	5.947958	5.811098	6.159997	5.945412	6.254138	5.969607	6.190028	5.691234	5.74692	6.255101	5.583462	5.74602	5.719148	6.125853	5.656343	5.537114	5.947244	5.765941	5.674579	5.689516	5.40745	5.63481	5.405496	6.096003	5.693693	5.736916	5.505239	5.681454
7166	2.963983	3.051	3.097042	2.866307	2.926753	3.111452	3.247016	2.884204	2.871438	3.035217	3.097042	2.909729	2.894404	3.181696	2.963709	3.199191	3.129329	3.04501	2.848644	2.945066	3.064711	2.980262	3.255651	3.276658	2.912721	3.060967	3.01515	3.028513	3.067795	4.538007	2.894499	2.976802	3.281016	3.120295	2.856764	3.174157	2.99499	3.142473	2.925847	3.332555	3.217297	3.018651	3.146184	2.986602	3.108961	3.062043	3.271133	3.217647	3.735911
221472	5.166384	5.496704	4.864368	4.888095	5.466978	5.185319	5.916921	4.971193	6.27501	6.871388	5.673512	4.904464	4.927948	5.13555	4.90631	5.105885	4.929076	5.388579	5.151412	5.112332	5.113755	4.90805	4.882061	5.006887	5.371983	5.162329	5.007805	4.889511	4.927303	4.8577	4.879928	4.84676	4.879593	4.912358	5.075328	4.904924	4.952246	5.077005	5.000192	5.191432	4.921981	4.918066	5.059827	4.849995	4.984361	5.007805	4.957262	5.072228	4.96255
55719	5.437024	6.554716	6.135489	5.900101	5.84057	5.764117	5.664954	5.518218	5.771058	6.064738	5.98046	6.126489	6.106924	5.824806	6.57496	6.740464	6.692573	5.336459	5.552071	5.475215	5.615486	6.082281	5.987254	6.446369	6.087943	5.841031	6.151616	6.272927	6.29923	6.265032	6.213877	5.949938	6.002194	5.510603	6.22384	5.603051	5.915043	6.161287	5.401566	5.416106	5.660322	6.42761	6.503424	6.105794	5.972106	5.993278	6.12443	6.509592	6.077275
200576	6.224172	6.031002	5.587149	6.163736	6.557404	5.667163	6.341316	6.247896	6.489353	6.355354	6.261682	6.803314	6.684069	5.675162	6.780052	6.387787	6.516685	5.740165	5.950343	5.935939	6.236807	6.358975	6.37405	6.367181	6.645723	6.272405	6.35187	6.603459	6.742998	6.466066	6.576058	6.423654	6.001927	6.350497	6.436539	5.970011	6.210022	6.408299	6.051264	5.485437	5.706016	6.108302	6.327726	6.455733	6.161251	6.108411	6.456962	6.571997	6.441073
117153	3.159531	3.119215	3.426457	3.104522	2.989543	3.318607	3.179953	3.243733	3.313275	3.164678	3.059594	3.185621	3.060086	3.296312	3.058537	3.228538	3.423486	3.153714	3.071142	3.087572	3.112197	3.289858	3.226358	3.175281	3.140272	3.174924	3.069155	3.046509	3.036348	3.095779	3.029058	3.180746	3.371114	3.383734	3.201847	3.717941	3.093761	3.260442	3.207421	3.518799	3.244825	3.054784	3.276952	3.066479	3.319602	3.418153	2.999491	2.909032	3.032386
440073	4.816145	4.606064	4.688213	4.725624	4.47672	4.903654	4.468535	4.574625	4.452516	4.518889	4.664937	4.387947	4.537693	4.596579	4.426877	4.616532	4.772064	4.975348	4.920264	4.751371	4.809748	4.597868	4.961096	4.341775	4.405256	4.667403	4.557105	4.469293	4.344395	4.491712	4.663754	4.691864	4.940873	4.913945	4.635211	5.069028	4.764552	4.396483	4.893761	4.562269	4.879721	4.516266	4.725705	4.651065	5.055269	4.868518	4.641996	4.613875	4.420033
388	5.748342	5.645689	6.943921	7.006017	7.844811	7.145208	7.308639	7.604913	7.601548	8.162899	7.269048	6.649602	7.340479	6.063827	6.534735	5.999299	6.185216	5.860552	6.697997	7.123353	6.935019	5.814861	6.618198	6.463754	6.907358	7.153672	6.480147	6.523385	7.283251	7.761065	7.375223	6.610132	6.106531	5.769655	6.782019	6.572448	6.164592	6.195467	6.248524	6.239341	6.487281	6.108482	5.824807	6.259288	5.980286	5.669511	5.906137	5.06191	5.582726
1056	4.210035	3.5267	3.76257	3.556419	3.84207	4.259016	3.788963	4.262501	4.036383	3.8018	3.959962	3.638616	3.649753	3.974251	3.792209	4.072928	4.239833	5.114008	4.953233	4.925608	3.965205	3.641686	3.729557	3.893949	3.653211	3.664993	3.781702	3.729781	3.700896	3.735338	3.637703	3.762551	3.856826	3.860064	3.877871	3.876273	3.95207	3.775711	3.970011	4.035111	4.011066	4.214286	3.909727	3.811442	3.83574	3.824033	4.111699	3.803525	3.715981
875	5.321205	5.60782	6.032389	6.118515	5.55022	5.828386	5.690718	6.243037	5.677288	5.707004	5.249442	6.019977	6.926312	6.329899	7.983068	7.633577	7.153296	7.194586	6.390211	6.501085	7.011421	7.013222	6.50531	6.16632	6.151351	6.742134	6.566366	6.993091	6.477247	6.19095	6.360661	7.841601	6.871049	6.961936	7.152102	6.874045	6.55211	6.57654	6.983105	5.61267	6.14299	7.446606	7.486509	6.69123	7.323977	7.459788	6.721355	7.727347	6.161289
51302	4.39421	4.874744	4.341144	4.347311	6.895866	5.381822	6.730446	5.05046	7.138576	6.474502	5.009351	9.054507	5.058345	4.490501	4.349217	4.525852	5.016492	4.762331	5.060636	5.136122	5.846726	4.604489	5.899399	5.321078	7.006044	5.230966	6.503094	6.299694	5.128116	7.163236	7.026198	4.743149	4.682252	4.771251	4.727532	5.047849	4.921946	5.327676	5.071023	4.830924	5.828714	4.585033	5.063173	4.462526	4.828192	4.73555	5.396025	4.313147	4.863325
729991	5.911639	5.970138	5.92997	5.798889	6.501621	6.605265	6.245034	6.05895	6.164179	6.16532	6.112187	5.884855	5.857796	6.027317	6.043368	6.152125	6.107095	5.608713	5.768386	5.819808	5.9799	6.337989	6.157946	6.131798	5.870833	6.134909	6.233938	6.136885	6.130085	6.106553	6.33764	6.161244	6.277308	5.997267	5.821447	6.506895	6.506779	6.703294	6.211294	6.488977	6.113088	6.171489	6.372949	6.100413	6.065029	6.242348	6.307113	6.347613	6.714146
1841	6.429369	6.425425	5.892997	5.489235	5.546445	5.629197	5.458163	5.555718	5.773817	5.474809	5.441608	5.925626	5.541395	5.545607	5.784813	5.303286	5.331355	6.353335	5.931245	5.446501	5.703539	5.369574	5.42332	5.492052	5.334812	5.548012	5.548218	5.461762	5.450503	5.3663	5.96869	5.36368	5.527758	5.517102	5.709257	5.370006	5.680778	5.564364	5.419322	5.44363	5.531568	6.284775	5.630906	5.818688	5.695136	5.523122	5.865873	6.110192	5.417903
51275	6.025804	6.222992	6.226871	5.970062	6.224725	6.41131	6.372278	6.26359	5.95161	5.967823	6.277453	6.586102	7.25461	5.813558	6.756186	6.249507	6.435561	6.328287	6.339685	6.421757	6.61609	7.003734	6.045844	6.30294	6.279686	6.016652	6.10453	6.140372	6.168109	6.099757	6.341427	6.4033	6.870971	6.300458	6.300395	6.70617	6.429159	6.346396	6.338532	6.619425	6.698584	6.156997	6.952126	6.519593	6.437678	7.206395	6.147095	7.041214	6.573577
54621	5.5493	6.410283	6.043208	7.132427	6.66024	6.331596	6.422686	6.749703	6.059582	6.327323	6.658586	6.375925	6.462664	6.705757	6.308989	6.441581	6.411613	6.024769	5.711371	5.771628	6.41961	6.163019	6.287792	6.246481	6.650422	6.100676	6.512854	6.348649	6.498412	6.304592	6.498037	5.923871	5.88063	5.310867	6.20769	5.961339	5.649846	5.833911	5.710692	5.801673	5.988798	6.404575	6.21371	5.554782	6.111162	6.5514	6.252542	6.747377	6.64253
10230	6.140654	5.490194	5.662336	5.251007	6.195335	6.633615	6.274364	5.881898	6.336052	5.986282	6.197635	5.890138	6.500475	6.239793	6.310836	6.942946	6.620307	7.219036	6.602478	6.165323	5.982983	6.247724	5.940978	6.372064	5.944853	5.900918	5.960023	6.187965	5.833014	6.300821	6.187536	6.249064	6.57501	6.981293	6.560437	6.881628	6.204409	6.093126	7.283752	6.072162	5.709239	6.500701	5.951876	5.837415	6.590708	6.119185	6.695171	6.337425	6.137259
81857	5.962163	5.626609	5.390811	5.838344	6.013592	6.496293	6.219273	6.077626	6.226918	6.186427	6.376621	5.694926	5.760159	6.117904	5.604178	6.533899	6.038556	5.469206	5.669981	6.20523	6.050183	6.144385	6.141138	5.971221	5.935163	5.915261	5.917577	5.63305	5.7392	5.784637	5.79513	5.854293	5.460977	6.108706	5.961908	6.226581	6.122035	5.965231	5.93808	6.537663	6.088133	5.900147	5.995357	5.875802	6.715848	6.185647	6.17955	5.852443	5.919862
4907	8.369223	8.671196	8.379761	8.740738	6.770455	6.419016	6.29437	6.800059	6.511534	6.65855	6.726106	6.875888	5.524921	6.85515	6.871813	5.943232	6.35288	6.310986	6.503092	6.561453	6.603057	6.739232	6.068174	6.479234	6.52228	6.057744	8.621152	8.74386	7.117426	8.655114	6.673617	6.266468	7.073376	5.934534	6.741614	6.292222	6.829646	6.723283	5.721332	7.063207	7.175321	6.11103	7.457174	7.789592	8.132811	6.791842	5.710134	6.082867	6.547368
253982	6.389706	5.221377	5.099016	5.131568	4.942738	5.858115	5.18601	5.256751	5.161	4.688417	4.702037	4.822406	4.952168	5.23514	5.323704	5.269749	5.284172	6.858138	6.526299	5.808731	5.621374	4.917083	5.090837	4.712761	4.996235	4.965216	4.649805	4.390337	4.602141	4.59077	4.711086	5.07821	5.198897	4.798919	5.163267	5.254077	5.144364	4.930792	5.130491	5.542671	4.972436	6.656023	4.848157	5.248806	5.071972	5.194098	5.430217	5.636754	5.238916
4591	7.010816	7.42344	7.726285	7.876505	7.495009	7.352553	7.881352	7.637163	7.23137	7.26823	7.973884	8.334261	8.215036	7.203579	8.170814	7.496801	7.887055	6.365844	6.957441	7.538861	7.671924	7.718982	7.304959	7.660405	7.647246	7.584756	7.738623	7.891518	8.079375	7.444143	7.921473	8.689523	7.813022	7.953153	7.725486	8.180004	7.737838	7.788107	7.732424	7.348041	7.997385	7.5683	7.816584	7.56459	7.769758	8.128945	7.806418	7.742586	7.468936
64283	6.268386	5.996278	6.170647	6.145831	5.857543	6.785511	5.816491	6.134051	5.810065	6.556447	6.575442	6.97889	8.351186	6.568064	6.893178	6.742535	7.932383	6.352195	7.129175	7.040693	6.92388	7.164692	6.279035	6.62722	7.009138	6.974215	6.823726	6.695109	6.333978	6.21138	7.980401	7.174092	8.407002	6.81019	7.870925	7.514535	6.722551	6.673475	6.59367	7.471072	6.637065	6.171834	7.037278	6.423426	7.213998	8.266856	6.219477	5.716612	5.742384
3993	4.821236	4.753032	4.907335	5.907808	5.487131	5.812766	5.529621	5.560451	5.65427	5.677675	6.403942	5.697791	6.416727	5.30966	6.365281	6.510213	5.751996	5.28174	5.123185	5.365997	5.286298	5.247033	4.638213	5.687587	5.70364	5.525965	5.656167	5.934032	5.513048	6.084142	5.485332	6.100362	5.745336	5.644062	5.514561	5.548489	5.58527	5.398816	5.63593	5.429568	5.176707	6.158718	5.881431	4.580697	5.538814	5.750449	5.524475	5.500362	5.786706
9180	7.579535	6.164673	5.87227	7.028989	4.784352	4.874731	4.870556	4.660869	4.915421	5.089284	4.762962	4.804304	4.778833	4.948216	4.975495	4.86405	5.13478	4.81985	5.02559	5.126214	4.500121	5.065129	5.136288	5.09863	5.088352	5.184363	4.830971	4.956376	5.348152	5.812732	5.099251	5.494306	4.920495	5.061353	5.144781	5.012412	4.966699	4.789214	5.321564	4.836715	4.941336	7.166572	5.49028	6.635257	4.822387	4.652446	5.170922	4.716557	4.67722
3340	5.705158	5.781558	5.824524	5.727128	6.415812	6.456134	6.284529	6.599168	6.08575	5.812759	6.343844	6.309598	6.318149	5.916713	5.866809	5.780661	5.860664	5.875371	6.039178	6.041761	5.993548	6.045019	6.07438	6.125321	6.113766	5.907949	6.154118	6.073174	5.925478	6.012503	5.950719	6.105383	6.177135	6.15475	6.124023	6.35242	6.055378	6.304081	6.609116	6.135555	6.013309	5.905755	6.335136	6.225409	6.28376	6.105582	5.775327	5.903315	5.931725
1106	6.179464	5.970517	5.938944	6.082287	5.994176	6.508608	6.618377	5.969175	5.872883	6.278107	6.06637	5.878456	5.93229	6.347589	5.97811	6.086386	6.509796	6.14471	6.390509	6.141452	6.578264	6.543908	6.160816	6.206512	6.193475	6.48737	6.265253	5.97896	5.897879	5.717842	6.351319	6.184928	6.253361	6.299244	6.216686	6.413547	6.007119	6.596007	6.44069	6.354183	6.451599	6.323458	6.283983	6.005404	6.788391	6.884465	6.671456	5.762358	5.836449
79650	6.470257	6.821822	6.439617	5.911177	5.837814	6.351971	6.419428	6.153976	6.173632	6.289844	6.332193	6.517583	6.466443	6.742509	6.733822	6.712422	6.36748	6.222548	5.713151	6.29743	6.220626	6.651363	6.50185	6.245934	5.978438	6.407801	6.590746	6.677157	6.395348	6.678689	6.52468	6.484119	6.585769	6.688741	6.340504	6.735701	6.467817	6.789696	6.192862	5.865512	6.832451	6.471729	6.262121	6.636278	6.674696	6.69391	6.277693	6.68908	6.175533
10457	9.8603	8.705232	9.581777	9.392402	5.57966	7.044305	7.813741	6.182136	7.223644	7.022706	5.412509	5.82922	4.945615	5.50023	5.351052	6.027061	7.37617	6.293576	7.107884	8.039315	7.398988	6.75371	6.301077	5.153208	7.753417	5.083242	4.920321	4.880461	7.987381	6.919759	8.132406	8.075097	9.713268	6.794162	8.372549	7.123678	11.072804	6.174535	6.240578	9.318776	11.52388	6.693182	10.433195	11.207803	5.733257	5.729202	7.993635	5.584798	6.833939
636	6.353939	6.245538	6.500561	6.679961	5.915468	6.081534	6.043997	6.052874	6.900837	7.515024	6.097786	5.897881	6.162249	6.795841	6.134914	6.636802	6.421895	6.553986	6.154688	6.34448	6.092721	6.53672	6.298166	6.671103	6.22086	5.815566	6.279848	6.026647	6.135865	6.423563	6.526288	6.334552	6.547968	6.408191	5.799065	6.436671	6.715352	6.552239	6.268312	6.289921	7.22926	6.26542	6.483559	6.462713	6.692627	6.048478	6.067682	6.094543	5.897914
7559	7.224371	7.194711	6.976377	7.509179	7.371948	6.862551	7.577653	8.120719	7.833678	7.831805	7.467933	8.448936	8.680691	7.704691	7.865163	8.039231	8.568115	7.16613	7.85617	7.957049	7.735399	8.102557	7.555367	8.632117	8.000736	7.384926	7.46105	7.871464	7.587596	7.443935	7.795045	7.551339	8.110499	7.396622	7.809979	7.621337	7.868072	7.502761	6.918593	6.848923	7.641505	7.869611	7.569483	7.868181	7.939105	7.747758	7.346292	7.446752	7.281356
4651	7.277862	5.692262	6.340722	6.166952	7.882087	7.881132	7.645837	7.594217	7.673102	7.372829	7.437839	7.209917	7.391826	6.567583	7.280659	6.864309	6.81704	5.683392	6.750105	6.546749	6.413508	5.95178	6.329347	6.735688	6.770124	7.121148	7.107609	7.12353	6.223891	6.815197	7.032039	7.109364	7.197545	7.20143	6.962316	7.008507	7.528696	6.870893	6.644684	7.583978	5.746476	6.33053	6.940502	6.65672	7.017241	7.118837	6.132195	6.937816	6.321041
8671	5.11249	4.681166	4.473398	5.20141	7.552522	6.895784	7.705765	7.523007	6.737831	6.85175	6.539383	7.335661	6.348362	6.081964	5.725925	5.370274	5.986952	4.60611	6.63465	6.702417	6.411643	6.914281	6.72158	6.413893	7.03606	6.662912	6.424391	6.208052	5.969477	4.644403	6.222949	5.739362	5.526837	6.068979	5.443573	5.72155	5.886224	6.172	6.787188	6.737836	6.936596	6.090698	7.453192	4.963931	5.877214	6.048103	6.326842	5.818292	7.421886
9652	6.392464	6.78127	7.330027	6.833541	7.39149	6.167431	6.924069	7.129029	6.440898	7.411026	6.753684	7.675287	7.746501	6.4134	7.245647	6.961817	7.328138	6.201866	6.295135	6.533594	6.434783	6.946536	6.890052	7.479576	7.398432	6.481639	6.936615	6.941237	7.138139	7.025008	7.314533	7.003091	6.948371	6.926101	6.950331	7.058113	7.853324	6.508597	6.108595	7.201523	6.891022	6.303131	6.961436	7.634671	6.917903	7.159204	6.515472	7.031579	7.582494
411	5.440975	5.38553	4.474849	4.322017	4.405056	4.801196	4.711092	4.311981	4.031981	5.00498	4.246495	4.565589	4.271134	4.747685	4.120093	4.189419	4.432956	5.380263	4.794062	4.835159	4.369241	4.528818	4.824204	4.387678	4.545726	4.455324	4.406361	4.344896	4.387611	4.326345	4.300455	4.645137	4.511658	4.980786	4.470342	4.946677	4.559433	4.594034	4.389501	4.561769	4.904851	4.38599	4.373586	4.5558	4.630443	4.483464	4.437095	4.339053	4.292414
55691	6.038751	5.198177	5.285499	5.533481	4.835421	5.105178	4.740984	5.006362	5.895445	5.901661	5.227854	4.844631	5.041192	5.541621	5.3099	5.501954	5.280422	5.075909	5.87353	5.660087	5.519755	4.999934	5.188724	5.323866	5.116534	5.509023	5.65783	5.408805	4.844378	4.930433	4.819677	4.867787	5.469941	5.109434	5.695845	5.436968	4.830501	5.497769	5.399971	5.31996	5.032738	4.929233	4.997951	6.157005	5.546019	5.015911	5.122714	4.817331	4.801246
9841	5.92988	5.688943	5.620392	5.88256	5.820251	5.618523	5.831253	5.630496	5.679534	6.028247	6.122565	6.561783	5.995698	5.818491	6.09082	6.271832	6.158996	5.651849	5.955088	5.510654	5.643474	5.867742	5.995328	6.013979	5.915111	6.326661	6.201031	6.154077	6.174034	5.744288	6.450236	5.486334	5.86076	4.794828	5.190123	5.411082	5.463819	5.62742	4.669819	5.630591	5.42599	5.402601	4.804783	5.705989	6.267717	5.689758	5.509475	5.450063	5.415041
80017	7.087597	7.222515	7.893221	7.270996	7.960513	7.71737	8.00343	7.829904	8.148702	8.249503	8.121347	7.341878	7.85428	7.478355	8.372745	8.165302	7.90639	7.36509	7.583948	7.566384	7.49599	7.871848	7.244194	7.62844	7.657205	7.404859	7.900281	8.068706	7.648269	7.518908	7.942628	8.366298	8.073068	7.856764	7.937559	7.094749	8.052459	8.066709	7.902358	7.43603	8.366412	7.903683	8.418174	7.507919	8.078089	7.756349	7.312042	7.164439	7.397413
7572	6.218326	6.604668	6.368189	6.359964	7.151374	7.251662	7.180105	7.414195	7.149575	7.293177	7.116648	7.373732	7.180101	7.256248	6.881413	7.149458	7.072737	6.496063	6.831786	7.14195	6.967176	7.113497	7.102193	7.403329	7.112892	7.006577	7.052474	7.116171	7.092553	7.190385	6.690959	6.94503	6.634116	6.356062	6.638149	6.712821	6.695098	7.049291	6.833852	6.852021	6.633279	6.969488	6.416868	6.322421	7.15745	7.422637	6.974448	7.245007	7.155442
10190	7.597772	8.538904	8.475668	7.967064	8.27847	7.509271	8.283454	8.439812	7.39898	7.623536	7.732421	8.709451	7.621513	7.083671	7.973452	7.263876	7.911853	7.300337	6.784617	7.126012	7.832827	7.914881	7.917342	7.983258	8.13201	7.373828	7.732271	7.899327	8.238481	7.770896	8.595383	7.259353	7.353758	8.030945	7.825666	7.486947	7.414112	7.670513	6.491049	7.410876	7.799226	8.390911	7.845746	7.478143	6.456277	6.947832	8.208172	8.543328	8.68399
50717	5.285602	5.19016	5.346696	5.900814	6.353748	6.243317	6.12779	6.355709	6.209747	6.415412	6.490577	5.866455	6.207476	5.934428	6.377013	6.597732	5.868142	5.864917	6.024631	6.09734	6.087352	6.052405	6.359444	6.27743	6.118946	6.286074	6.343835	6.38796	6.411329	6.283421	6.433202	5.882473	6.135835	6.312102	6.185415	6.056365	6.17689	6.356801	5.841922	5.880239	6.587759	6.397954	6.175281	6.002184	6.308809	6.326679	6.215078	5.850048	6.189258
27293	4.926291	4.263017	4.529859	5.834591	6.36131	6.092387	6.611982	6.33248	6.103262	6.241799	6.365709	6.558202	4.839262	6.140089	6.142834	6.578629	6.47292	6.067536	5.661183	5.285497	5.466023	5.74984	4.77688	5.649098	5.189018	5.796771	5.488593	5.53843	5.651921	5.644622	5.371657	5.724218	5.239759	5.301617	4.884335	5.373356	5.594252	5.818733	4.86525	5.579685	5.539905	6.134352	5.714377	4.472009	5.024918	4.935946	5.565505	6.74167	6.733037
23019	7.935643	7.370891	7.628683	7.164981	7.774238	8.166033	7.976186	7.838893	7.680414	7.76678	8.078513	8.092649	8.224542	7.833225	7.947163	7.683202	8.616619	7.634941	7.969799	7.864972	7.577038	7.960156	7.882349	8.227002	7.990964	8.041526	7.995436	8.077228	8.05851	7.809506	8.068228	8.072493	8.220899	8.064942	7.873345	7.713479	8.027603	7.921968	7.91783	8.348786	8.306346	8.267753	7.952951	7.792294	8.089487	7.665475	7.819259	7.793133	7.770408
10558	7.571806	7.4464	7.46259	7.430648	7.816252	8.083845	8.10763	8.08571	7.318692	7.647007	7.933728	8.351608	7.708839	7.072711	7.559896	6.94996	7.566185	7.581786	7.845555	7.718628	7.577344	7.818392	7.743011	8.146288	8.409142	7.880072	7.774295	7.789969	7.920731	7.695152	7.878161	7.388054	6.938241	6.773357	7.033193	6.886282	6.848463	7.480198	6.643322	7.613265	6.82758	8.046917	7.563043	7.544623	6.637961	7.330288	8.18879	8.492644	8.363956
6419	5.220389	4.66894	4.564909	4.661118	6.115938	5.427293	5.718261	6.202729	6.345689	5.849965	5.585323	5.830392	5.425887	5.49735	5.682593	5.137085	5.224136	4.432738	4.938193	5.248664	6.005613	5.281896	5.404386	5.699193	5.686231	5.435899	5.686707	6.099236	5.816235	5.353241	5.301473	5.283893	5.354549	5.405019	5.168522	4.820108	5.341371	5.510279	5.236711	4.945103	5.190577	4.725997	5.505174	4.817655	5.130254	4.984471	5.402204	4.811726	6.283621
89853	5.798642	5.888022	5.649534	5.637901	5.992454	6.324471	5.909609	6.012282	5.821942	5.898547	6.083833	6.001885	5.837972	6.363631	6.274259	6.102582	6.342341	6.212154	6.222995	5.917439	6.197749	5.993168	5.875396	6.246216	5.864375	6.582882	6.296017	6.371392	6.080872	6.144982	6.125734	6.010314	5.909649	5.941247	5.978687	5.895602	6.19762	6.10473	6.059646	6.206286	5.891941	6.009134	5.768997	5.721321	6.117178	5.898616	6.187069	5.898937	5.714202
79639	6.450474	6.304985	6.431453	6.642306	6.420343	6.581949	6.369441	6.665868	6.718503	6.644477	6.755488	6.374117	6.478079	6.559728	6.428288	6.45003	6.448302	6.950261	6.673845	6.605627	6.472055	6.371064	6.307055	6.433688	6.39365	6.428397	6.51941	6.443767	6.252085	6.351075	6.338047	6.472348	6.428008	6.719355	6.519766	6.522937	6.656109	6.604359	6.568544	6.394036	6.373438	6.360658	6.296406	6.156881	6.141852	6.437329	6.309222	6.063346	6.175936
9093	8.706865	8.466522	8.729468	8.329938	8.849306	8.967084	9.04244	8.932542	8.73066	8.944019	8.978683	8.840315	9.217776	8.655877	9.379268	8.920749	9.378687	8.915292	8.486557	8.510229	8.662118	9.246785	8.726536	9.086686	8.755255	8.860839	8.924469	8.997107	8.880956	8.644921	9.364229	9.378873	9.265452	9.655345	9.030546	8.744703	8.819687	9.13403	9.735038	9.149654	9.101667	9.362072	9.148778	8.961742	8.832431	9.067694	9.028027	8.999316	8.817457
79707	7.465119	6.71422	6.754272	6.834758	7.196211	7.343415	7.02421	6.966329	7.16474	7.200388	7.357074	7.646004	7.335415	6.653584	7.490648	7.203668	7.510371	6.396477	6.945305	6.912338	7.221949	7.50723	7.173095	7.684774	7.182529	7.187251	7.13107	7.281916	7.543712	7.093883	7.317441	7.617708	7.276594	7.393647	7.63453	7.092183	7.178436	7.35076	7.261512	7.100979	7.564606	6.146634	6.200536	7.436955	7.197359	7.371922	7.383205	7.791337	7.518247
317781	5.615101	5.483572	5.313168	5.320919	5.183253	5.279976	5.271899	5.578363	5.227822	5.391109	5.494735	5.092911	5.345118	5.433784	5.067011	5.426375	5.355609	5.724546	5.828788	5.679703	5.289511	5.246536	5.376687	5.258752	5.19799	5.352004	5.19388	5.414678	5.19421	5.191519	5.021031	5.311735	5.339153	5.323215	5.019642	5.607623	5.377945	5.295015	5.314366	5.510759	5.564919	5.438676	5.350647	5.338514	5.521014	5.785388	5.49656	5.344534	5.33643
10426	4.678571	4.659725	4.977829	4.908433	5.408615	4.918902	5.044991	4.43767	4.855392	4.58084	5.0844	5.132701	5.216306	4.660091	5.763318	5.425467	5.192437	4.68283	4.799442	4.816813	4.93149	5.322746	5.129011	5.0125	5.355015	5.161775	5.243635	5.239794	5.313053	5.841341	5.228716	5.075404	4.983737	5.238143	5.162078	5.216164	4.939094	5.285232	4.863953	4.996081	4.260347	4.782735	4.576803	4.869505	5.194027	6.086861	5.111947	5.324057	5.197677
10302	6.337448	7.469855	6.711401	6.413907	7.017032	7.154069	7.080211	7.03509	6.638648	7.061179	6.951966	7.289113	6.997432	6.740404	6.898304	7.029483	6.857471	6.891527	6.575519	6.806526	7.127327	7.446807	7.20892	6.865451	7.041333	6.893015	6.97523	7.123516	6.936605	6.879782	7.444452	7.418129	6.987716	7.504359	7.280314	6.73232	7.292432	7.086207	7.504152	6.954319	7.316891	7.576679	7.54016	6.715327	7.09191	7.183069	6.749889	7.417988	7.013501
957	5.15504	4.900061	5.187987	4.859279	5.906251	5.351899	6.111685	5.399801	6.094259	5.113281	5.275654	5.021773	4.570319	5.111664	4.538184	5.057856	5.164536	5.196352	4.950045	5.037968	5.103649	5.011214	4.705069	4.970138	4.864528	4.875237	4.900346	4.694212	4.600468	4.808239	4.738926	4.968834	4.90164	5.275554	4.923907	5.022836	5.026064	5.106782	5.258066	5.330887	5.40956	4.918706	4.908532	4.691476	5.384641	4.87613	4.761928	4.903676	5.028963
64866	6.989222	7.169654	7.838734	7.214115	5.739536	6.059985	4.903341	4.733304	5.951467	5.816397	6.096469	6.321026	6.089596	6.250798	5.90404	6.488069	4.716432	6.226373	5.899115	5.810839	5.900213	5.964446	4.812491	6.535967	6.046519	6.620818	6.618979	6.683861	6.20666	7.197997	5.84833	4.805949	5.137272	5.424937	5.268198	5.055382	6.051274	6.063557	5.156236	5.659559	5.434261	5.558404	5.475724	6.054949	4.59284	4.682902	6.052905	5.739983	4.866282
9706	5.223804	6.106346	5.152896	5.36521	6.15659	6.116041	5.744588	5.972643	5.430695	5.671543	6.468572	6.096722	6.343422	5.351699	5.835335	5.708963	6.328142	5.576506	5.335834	5.7319	5.583209	5.838788	5.859618	5.938268	5.980152	5.847833	5.97011	5.889464	5.824556	5.702745	5.716117	6.565613	6.191108	5.755281	6.068189	6.125795	5.809242	5.738115	5.368944	5.900049	5.406535	4.978399	5.487311	6.126139	6.090522	6.117845	5.648735	6.112322	5.768004
9498	3.796415	4.044508	4.054611	4.055627	4.116883	4.171787	4.253128	3.93264	4.452212	4.394503	4.229574	4.369324	3.945829	3.968269	4.146111	3.982854	4.006753	4.057872	3.777452	3.679255	3.834666	3.9617	3.936063	4.086033	3.972549	4.250862	4.026831	4.06264	4.037289	3.903789	3.891838	4.024957	3.908784	3.876107	3.840615	4.055954	4.069149	4.038522	3.921269	4.213335	3.766669	3.850593	3.906579	4.470026	4.059658	4.000215	3.850633	3.975987	3.814177
57097	6.140406	5.491432	5.210789	5.165724	4.940169	5.67284	5.467994	5.007393	5.803311	5.244051	5.167991	5.250374	5.308759	5.297341	5.132993	4.861345	5.37016	5.911295	5.857353	5.424923	5.013721	5.083857	4.948304	4.972911	5.211163	5.33459	5.268911	5.205414	5.156409	5.085758	5.283743	5.263077	4.98338	5.338451	5.02008	5.313766	5.0458	5.036264	4.903948	5.245685	4.999528	4.929478	5.148956	5.10734	5.132993	5.112439	5.043967	5.009001	5.051833
51144	7.141768	6.682896	6.537218	6.538223	6.686277	6.428747	6.790532	6.796626	6.771875	6.976954	6.405959	6.845051	6.55353	6.625972	6.704693	6.532409	6.225695	6.32227	6.529158	6.822104	6.83435	6.785342	6.692386	7.137862	6.833805	6.732561	6.950053	6.814652	6.913998	6.846694	7.024497	6.774269	6.428334	7.061703	6.560599	6.194001	6.763794	6.948728	6.610989	6.317888	7.120822	6.840642	6.467904	6.497452	6.65556	6.243927	6.88318	7.060419	6.964359
22829	4.068311	3.573489	3.377397	3.334153	3.283836	2.90857	3.464011	3.225417	3.459286	3.9715	3.751934	3.214041	3.043196	3.239464	3.452825	3.37212	3.377397	3.166413	3.013408	3.447148	3.360501	4.243147	3.48405	3.291376	3.414589	3.652364	3.568576	3.174931	3.952332	3.53281	3.329737	3.290463	3.263367	3.502173	3.465105	3.459301	3.15601	4.081865	3.155867	3.153869	3.32155	3.097018	3.383341	3.301018	3.318043	3.22062	3.755275	3.52291	3.400349
54462	6.313962	6.357174	6.21546	5.869424	6.96605	6.546593	6.627961	6.27658	6.697025	6.564656	6.652682	7.006251	6.38361	6.345918	6.810693	6.455931	6.715183	6.638488	6.729413	6.813464	6.694808	6.499492	6.593517	6.637623	6.513094	6.647159	6.653525	6.750459	6.495502	6.553296	6.798586	6.938051	6.852467	7.11746	6.890514	6.526092	6.643441	6.759677	6.449839	6.659107	6.608618	6.396269	6.776502	6.657542	6.561805	6.610147	6.29404	6.058587	6.433754
55680	4.441494	4.49359	4.470567	4.660636	4.259294	4.414041	4.299492	4.278206	4.929299	4.987138	5.462656	4.402593	4.324145	4.945917	5.279599	5.479352	4.966257	4.37394	4.415653	4.400976	4.233807	4.446651	4.550241	4.985884	4.579838	4.657955	4.824968	4.827618	5.407078	5.002476	4.652534	4.462409	4.657339	4.5581	5.145525	4.378543	4.687766	4.950203	4.305675	4.498602	4.459716	4.188815	4.458815	6.344663	5.01029	4.466856	4.365812	4.163085	4.071787
79819	4.733877	4.218236	4.561814	4.889905	5.05918	5.194507	5.2452	5.492202	4.582831	5.561486	4.681879	5.711743	5.252304	5.176741	4.676624	4.805394	6.630843	4.312912	4.446823	4.857742	5.020608	5.171126	5.314728	5.544488	5.079474	5.020608	5.5113	5.397127	5.373999	4.913151	5.411002	4.813814	4.892163	5.103189	4.678865	5.463169	4.45157	4.964013	5.926614	5.504217	5.026772	4.808414	5.275807	4.608012	5.239472	5.293447	5.265215	5.012334	5.201638
9197	7.129084	6.808314	6.899864	6.825004	8.015514	6.621811	7.628663	7.353518	6.949533	6.920128	7.139574	7.834847	7.534774	7.215586	7.266137	6.519926	6.269539	6.054142	6.929608	6.991134	7.180303	7.425181	7.771883	8.030736	8.294745	7.773149	7.923559	8.188759	8.133011	7.637541	8.126867	6.88243	7.25491	6.585683	7.596202	6.648645	6.844282	7.555207	6.970151	6.403226	6.569226	6.797642	6.791641	6.990227	6.247256	6.998582	8.166951	8.156197	8.097564
56650	7.70085	7.589993	7.44756	7.611315	7.162038	7.098999	7.07411	6.762041	6.184373	6.948178	6.931251	7.425047	6.988239	6.103075	7.255632	6.525185	6.458214	6.081529	6.882644	7.020976	7.168907	7.062602	7.223315	7.282287	7.240161	6.620897	6.953989	7.065645	7.206523	7.191295	6.750681	6.959633	6.491668	6.825551	7.231377	6.103203	6.779464	6.675401	6.793669	6.513555	6.556933	7.539496	6.794263	7.136933	6.762788	6.489075	7.312814	6.773639	7.637206
4967	6.314506	6.091915	6.167199	6.206339	6.966127	6.986626	7.120509	7.178034	7.099538	7.320548	6.999927	7.137048	6.99706	7.04437	6.747297	6.815629	7.382353	6.395786	6.784343	6.874295	6.23289	6.632338	6.388831	7.178767	7.0323	6.737759	7.163971	7.244392	6.983285	6.806095	6.891273	7.640285	6.900924	7.800076	6.951355	7.340783	8.063146	7.238861	7.199213	7.486283	7.877349	6.784636	7.682095	6.721374	7.858629	7.806933	6.384122	6.179382	6.712554
51317	6.354623	6.337682	6.551095	6.830355	6.645468	6.411557	6.321852	6.437879	6.864048	6.783944	6.707172	6.833055	6.635412	6.684944	7.180209	7.282991	5.967538	6.306707	6.398294	6.275802	6.28128	6.171092	6.981795	6.883793	6.263505	6.581809	6.741612	6.948838	6.780884	6.946936	6.910635	6.138374	6.119671	5.620867	6.244271	5.622194	6.18392	6.523705	5.810898	5.909373	6.181029	6.547376	6.080731	6.903761	5.973761	5.638005	6.820901	6.77462	6.690935
54834	5.776743	5.881174	5.662837	5.838816	5.993219	6.122648	5.912743	5.992934	5.873354	5.667904	5.677414	5.709171	5.517822	5.882449	5.562391	5.641741	6.24649	5.6323	5.369649	5.568084	5.823458	6.185464	5.792847	5.838827	5.579965	5.587866	5.537131	5.388799	5.516352	5.602627	5.769703	5.807635	6.355731	5.920431	5.695759	6.351139	5.638672	5.967609	6.155451	6.231923	6.559989	5.70932	5.957009	5.677705	6.018543	6.201192	6.175129	5.586784	5.758227
79648	5.189542	5.030392	5.251573	5.272495	5.415024	5.817457	5.312649	5.670494	5.269238	5.588327	5.260749	5.874526	5.218776	5.12564	5.216997	5.082299	5.475199	6.019943	6.120293	5.328122	4.956272	5.481846	5.069146	5.317152	5.239482	5.781084	5.469524	5.234698	5.333979	5.16646	5.223225	5.343326	5.350889	5.450414	4.925264	5.779671	5.165333	5.330345	5.221563	5.453741	5.467369	5.140466	5.27399	4.825257	5.46599	5.239557	5.331083	5.284185	5.268184
90199	4.518124	4.229398	4.151261	4.10454	4.294631	4.278584	4.177478	4.30537	4.252969	4.221033	4.263104	4.891868	4.196657	4.32859	4.261152	4.348542	4.464651	5.19253	4.959834	4.680992	4.390256	4.371275	4.282851	4.241696	4.089999	4.485435	4.176813	4.348182	4.124917	4.149246	4.102951	4.171578	4.280021	4.256654	4.254822	4.444175	4.30667	4.125325	4.777196	4.383491	4.336098	4.498452	4.170202	4.111026	4.192092	4.33002	4.31135	4.405228	4.22641
10771	6.89373	6.315703	6.571723	7.345392	7.644746	7.172894	7.980693	7.888211	7.436152	7.95871	7.371737	8.390393	7.779988	7.456386	7.238765	7.043407	8.43994	7.071518	7.732572	8.026182	7.476379	7.939791	7.988963	8.489893	8.248442	7.844738	7.808495	7.802834	8.083464	7.43166	7.061466	7.666468	7.350047	7.159779	7.287365	6.714439	6.907009	7.543121	7.498005	7.184859	7.353185	7.425929	7.592481	6.721688	6.739509	6.844817	8.281599	8.157447	8.567585
55663	6.618649	6.61458	6.862923	6.657889	6.664747	7.10275	6.657055	6.851524	7.173042	6.965705	7.125459	6.908322	7.199428	7.213265	7.321338	7.564493	7.269763	6.613873	6.911427	6.527126	7.245172	6.922207	6.789522	7.259152	6.944969	7.018324	7.252134	7.125732	6.941485	7.215948	7.126802	6.441443	6.948835	6.788621	6.651915	6.829264	6.759261	6.811003	6.765394	6.743507	6.477918	7.06604	6.826242	7.184183	7.187608	6.924518	7.293524	7.017306	6.928575
9679	5.244258	5.595	5.691959	5.244138	5.870605	5.96592	5.363225	6.112005	5.688498	5.958119	5.858849	6.345533	6.228859	6.260289	6.747876	6.540547	5.949153	5.960061	5.717334	5.761149	6.037564	6.037247	6.335013	6.375804	5.818813	6.188526	5.966464	6.016322	5.989948	5.724081	5.951259	6.205012	6.234965	6.410486	5.971154	6.257019	6.214194	6.378007	6.108124	5.989845	6.209939	5.771924	6.086588	5.142654	6.628599	5.823944	5.812341	5.441177	5.715198
51125	8.614388	8.920196	9.214031	9.081003	8.955649	7.874681	9.222092	9.092861	8.912575	8.483182	8.467259	9.731187	9.112147	8.503396	9.409714	8.554943	8.390086	8.310257	8.839081	8.753338	9.503504	8.913727	9.738659	8.76846	9.058006	8.913727	9.214397	9.187625	9.139618	8.898981	9.112345	8.684462	8.631019	8.602923	8.894881	8.376482	8.740922	8.882033	8.698197	8.467782	8.671987	7.706753	8.734322	8.71149	8.495626	8.324402	9.014959	9.706238	9.18786
9203	7.047267	6.585508	6.820131	6.942903	6.686593	7.099668	6.530171	6.653907	6.954262	6.773488	7.625186	6.827835	7.153953	7.282124	7.511603	7.557377	7.303305	7.075401	6.965599	7.292525	6.586263	7.11573	6.998863	7.259132	6.788243	7.31715	7.290301	7.018249	7.412495	7.255993	7.054097	6.961895	7.062695	6.90761	6.79317	6.921119	7.047733	7.102499	6.403628	7.177648	6.525751	7.045044	6.705066	7.23797	6.788871	6.948404	6.888055	6.731765	6.562038
27109	5.220713	6.117739	5.935587	5.848013	6.34708	6.222821	6.711413	6.458448	6.314274	6.866336	6.666073	7.039529	6.726634	6.523475	6.718028	6.205561	7.322846	5.866058	6.029581	6.129615	6.633399	6.636163	6.1169	7.014786	6.947712	6.551443	6.566992	6.60628	6.737282	6.31722	7.039119	7.378551	6.104291	6.873735	6.275289	6.52261	7.153202	6.728358	6.523553	6.367458	6.958425	6.243463	6.686855	5.888494	6.931508	6.658758	6.604029	6.776967	6.820203
79949	2.98523	3.041487	3.270716	3.043701	3.205498	3.328366	3.16942	2.798958	4.042703	3.131911	2.983275	2.684293	2.765701	3.207433	3.08605	3.477864	3.16472	3.163113	3.559608	3.020412	2.884557	3.226214	3.466298	2.896836	3.104473	3.17563	3.173189	3.125203	3.056059	3.054968	2.975868	2.867116	3.123606	3.056059	3.381938	3.127213	2.981832	3.056059	3.093891	3.125452	3.000819	3.056483	2.995719	2.801982	3.177563	2.946937	3.021401	3.063264	2.879915
152992	4.354762	4.383245	4.500773	4.404502	4.215267	4.803691	4.286256	4.342609	4.245965	4.549596	4.393605	5.083405	4.375202	4.690948	4.34237	4.756872	4.792349	4.680628	4.598911	4.453786	4.375385	4.406906	4.535404	4.323456	4.631135	4.640663	4.50495	4.513361	4.428904	4.407658	4.393605	4.385624	4.686111	4.5228	4.416576	4.610266	4.396144	4.564753	4.630335	4.359262	4.624366	4.227054	4.503667	4.315418	4.564871	4.470108	4.277712	4.158341	4.258315
79694	4.621837	4.732076	4.62006	5.142804	4.783268	4.535137	4.932658	5.002299	4.530772	4.830697	4.613973	5.11357	4.492564	4.338659	4.686286	4.496546	4.547578	4.409036	4.428808	4.59183	4.560992	4.819953	4.738484	4.760712	5.248047	4.484426	4.652229	4.605882	4.705969	4.634884	4.742786	4.612915	4.506597	4.820628	4.614927	4.472676	4.505632	4.684269	4.469025	4.71403	4.638525	5.215038	4.771051	4.476102	4.667394	4.487446	4.669016	4.883775	4.983354
26751	5.881147	4.523643	8.114948	7.800219	8.61455	7.587903	8.353528	8.674187	7.664958	8.590789	8.430331	7.801744	8.536586	8.006715	8.637716	8.688113	8.671704	7.993285	7.898686	7.85447	8.514462	8.892365	6.697451	8.754605	8.613619	7.9673	8.058291	8.328601	8.064837	8.029692	8.543485	7.289387	7.990516	8.178045	7.53315	7.450959	8.569577	8.646245	7.694782	7.86356	8.170074	8.275249	8.649801	6.922082	7.679717	7.846023	8.699931	8.797238	8.463181
5800	6.73239	7.290893	6.633141	6.951709	6.673659	6.954076	6.739814	6.530654	6.254778	6.91234	6.51051	6.245695	6.326592	7.208773	4.874784	6.642826	7.406418	6.235343	6.827916	6.72346	6.394959	7.320074	6.977494	6.647794	7.091237	6.668843	6.611876	6.605803	6.949108	6.718655	6.367453	7.158393	7.437993	7.396712	7.479766	7.451094	7.330861	7.531572	7.758935	7.334935	7.675864	6.410261	7.392018	7.200179	7.64824	7.510493	6.466044	6.790826	6.810681
55217	5.272766	5.413247	5.142356	5.232681	5.233544	5.524706	5.4441	5.311031	5.162257	5.348918	5.224923	5.536689	5.122585	5.313523	5.249005	4.993815	5.392168	5.122269	5.04627	4.961473	4.858723	5.361062	5.051255	5.432898	5.52078	5.220005	5.172894	5.11653	5.460322	5.070398	5.155722	6.068802	5.482393	5.866821	5.206612	5.593217	5.53411	5.628966	5.47661	6.402482	5.452106	5.43579	5.457039	5.259214	5.350856	5.413269	5.123546	5.268574	5.450077
9639	5.107945	5.178515	5.349685	5.174708	5.412465	5.277989	5.098695	5.788885	5.709114	5.282685	5.207573	6.072928	5.580004	5.286143	5.825856	5.841459	6.925889	5.803277	6.070015	5.661912	5.569661	5.145758	6.078144	5.844373	5.442543	6.095908	5.527626	5.668505	5.995966	5.516534	5.932446	5.405188	5.414999	5.664313	6.039267	5.524869	6.50554	5.741609	5.526173	5.599623	5.51869	5.182574	5.305908	5.90048	5.712631	5.205848	5.656305	5.780117	5.281272
55610	5.005617	4.748857	4.680915	4.768285	4.572191	5.175382	4.817332	5.025539	4.57974	4.754216	4.609333	4.894274	4.898576	4.913549	4.775808	5.01398	4.804662	5.94161	5.110554	4.783023	4.757799	4.649436	4.745577	4.68614	4.71993	4.794732	4.64632	4.629677	4.670217	4.803494	5.007789	4.859907	5.139991	5.125821	5.281431	4.922837	4.976854	4.974573	4.720769	5.062711	4.702111	4.886694	4.622995	4.712081	5.057666	4.961845	4.626261	4.675774	4.413572
29119	4.511182	3.971092	4.13592	4.08559	3.984597	4.504463	4.100548	4.399613	4.215333	4.126514	3.975812	4.039866	3.934867	3.987949	3.736264	4.053518	4.541687	5.037702	4.947559	4.277826	4.400494	4.070662	3.965553	4.06914	3.809538	4.068547	3.888417	3.832957	3.750107	3.606082	3.588897	4.063241	4.00158	4.214969	4.000681	4.26225	4.074553	4.095599	4.509618	4.44213	4.412811	4.368991	4.134472	3.993818	4.183125	4.067041	4.020548	4.066167	3.860679
3683	5.00227	7.724826	5.959266	5.399936	4.627343	5.571945	6.188256	5.287267	5.975241	6.121437	5.174284	4.763295	5.535773	5.342785	4.652518	5.622751	5.701273	5.886956	5.7738	5.715824	5.7352	5.468944	4.829965	5.142087	5.180625	4.865545	4.483958	4.584344	5.282438	4.644889	5.293819	4.87642	5.231505	5.117408	5.641895	5.566296	4.911559	5.091628	5.960953	5.247587	5.535316	5.068246	5.379018	4.968715	5.989143	5.175531	5.211352	5.369966	5.089426
1690	5.153791	4.984713	5.357682	5.162321	5.07035	5.383557	5.07602	4.815971	5.162289	5.048953	5.039549	5.088944	5.562578	5.281791	5.308005	5.827974	5.247294	5.323286	5.379011	5.429937	5.192152	5.353122	5.181405	5.137614	5.127903	5.209448	5.082486	4.976038	4.944084	5.083655	4.68153	4.853429	4.962417	5.036475	5.479754	4.886715	4.934134	5.040333	5.170889	4.995945	5.13218	9.691939	5.458099	4.983281	5.16332	5.118416	5.100288	4.590783	4.937482
51326	4.4544	4.208528	4.377659	4.57129	4.449508	4.365569	4.383036	4.485897	4.233031	4.40407	5.132481	4.211577	4.454399	4.784925	4.358269	5.017891	4.385065	4.272331	4.385065	4.253842	4.055487	4.049859	4.521577	4.680197	4.498323	4.587063	4.442129	4.440997	5.011823	4.416081	4.537221	4.503528	4.339422	4.292196	4.22614	4.420667	4.428542	4.392646	4.31476	4.302651	4.077139	4.440829	4.3495	4.382363	4.610209	4.721095	4.195673	4.385065	4.628505
27332	7.61349	7.323655	7.27075	8.156958	8.380667	7.892495	8.054363	8.215077	8.294734	8.368003	8.096228	8.237438	8.088768	7.703162	8.460943	8.633486	8.039288	7.474854	7.867853	7.990613	7.788304	7.848895	8.193125	8.610937	8.049565	7.76848	8.051365	8.172968	8.186299	8.24625	8.375976	6.983151	7.663356	7.170462	7.991013	7.070822	7.859212	7.935983	7.296695	7.204581	7.426052	8.123886	7.654741	7.821287	7.348704	7.126562	8.440337	8.684175	8.225707
50809	8.749616	8.037141	8.330367	8.466388	8.384434	8.985203	8.291669	8.624416	8.082863	8.533142	8.740799	8.308286	8.0335	8.566145	7.78568	8.101831	8.875206	7.860745	8.600908	8.675952	8.386499	8.657771	8.307259	8.560511	8.637782	8.608018	8.162809	8.338412	8.373371	8.111693	7.841503	8.256215	7.933192	8.191031	7.770216	8.271946	7.781163	8.306869	8.495766	8.951634	8.5055	8.207076	8.325294	8.123744	8.169184	8.453134	8.701063	8.374908	8.785726
80003	5.343795	4.683247	5.027709	5.242002	5.414786	5.661428	5.184815	5.37186	6.254394	5.610226	6.018484	4.978185	5.179956	5.259269	5.958573	6.34039	5.178309	5.931433	5.633046	5.387335	5.349833	5.35218	5.199786	5.202949	4.80222	5.303508	5.451908	5.351409	5.06287	5.405067	4.672723	4.83029	5.263309	5.197147	5.244187	5.152053	5.250339	5.358185	5.030409	5.306976	5.473879	5.001153	5.049398	5.224603	5.567983	5.146824	5.23449	6.030302	5.54259
285527	5.892665	5.913072	6.201521	5.899955	6.157629	5.92115	6.003262	5.738887	5.788226	6.0756	6.137048	6.303938	6.248457	5.454059	6.349409	6.139571	5.598422	5.064836	5.746568	5.834771	5.554431	5.590102	6.108811	6.217052	5.939744	6.088091	6.062217	6.147659	6.228999	6.28934	5.906537	5.796619	5.80589	5.593557	6.233909	5.527145	5.814911	5.895074	5.250092	5.55485	5.475053	5.725948	5.50983	5.954125	5.327544	5.53638	5.732041	5.801976	5.855117
114818	4.283166	4.301391	4.62969	4.356422	4.544747	5.153915	4.39874	4.626106	4.723545	4.706106	4.403621	4.428053	4.268149	4.598374	4.446615	4.630748	4.84491	5.298202	4.921245	4.946117	4.729177	4.411552	4.393902	4.520751	4.246472	4.288613	4.558813	4.011989	4.290152	4.089337	4.355577	4.227796	4.354651	4.362241	4.354118	4.508715	4.388053	4.550758	4.576985	4.704435	4.868797	4.618012	4.367527	4.048161	4.648531	4.547502	4.478087	4.403621	4.326894
26586	5.887695	6.76707	6.50161	5.877348	6.55189	5.640156	5.402239	5.44313	5.341858	5.857661	5.616603	5.211879	4.880904	5.164393	5.561915	5.023326	5.557001	4.931556	4.155784	4.32054	4.553717	4.833261	5.028862	4.65403	4.870769	4.588409	5.158967	5.019843	4.835157	4.838358	5.260889	4.987233	4.742901	4.766551	4.928976	5.550963	5.218935	5.217793	4.259204	5.169551	5.442972	5.261289	4.626395	4.651917	5.565802	5.629342	5.050057	5.229496	4.768353
79906	5.104997	4.927031	5.07244	5.001125	4.93906	4.81799	5.075817	5.338533	5.009507	5.153711	5.272555	4.769115	5.399527	5.485071	5.468204	5.539191	5.710642	5.879796	5.751607	5.192662	5.46708	5.269358	4.924898	5.120103	5.111096	5.095415	5.153627	5.240278	5.02641	4.978246	5.079457	5.045736	5.475511	5.164529	4.953644	5.443133	5.098823	5.191326	5.911678	5.27641	5.183028	5.544072	5.353849	4.900803	5.40767	5.21988	5.449245	5.189823	5.170188
64167	5.520394	7.629484	8.041156	4.589545	4.257723	4.825463	6.885917	5.039802	4.444464	4.752569	5.670261	4.250714	4.124052	5.339368	5.185874	4.472696	4.559982	4.521648	4.415419	4.200662	4.565462	5.058129	4.316102	4.535264	4.242072	5.579948	6.608561	6.722242	4.24639	7.641086	5.526876	3.895892	4.815172	4.03475	7.068342	4.592344	5.864338	4.894151	4.735632	5.07371	4.304951	4.135747	3.896136	4.42587	5.042482	4.580153	4.28824	4.059032	6.021303
54434	7.028013	6.144056	6.144037	6.370654	5.678654	5.934806	5.670818	5.828102	6.101689	5.998775	5.879691	6.22714	6.14831	6.11567	5.877676	5.717275	6.123177	6.011006	6.051526	6.110952	5.958369	5.804505	6.444839	6.589515	5.980626	6.213727	5.987434	6.023601	6.065052	6.41435	5.656139	5.92876	5.982113	5.586782	5.827935	5.839889	5.685055	6.05567	5.515102	5.706883	5.850065	5.583367	5.437626	6.272205	5.854099	6.088531	5.947343	5.860461	6.130203
9733	6.902688	6.648906	6.748167	7.051555	6.816591	6.502307	6.76722	6.927677	7.014811	6.843399	6.953797	6.825504	7.941282	7.068061	7.296218	7.121268	7.054362	6.424225	6.654789	6.768689	6.614465	6.788794	6.860307	7.345074	6.82448	7.126299	7.295033	7.374055	7.179945	7.298017	7.313412	6.920394	6.853145	6.508409	6.929093	6.863874	6.871532	7.111968	6.166061	6.615963	6.375672	6.920285	6.420556	6.810441	6.659575	7.167157	7.197311	6.741691	6.930157
79979	5.989989	6.551849	6.064979	6.737515	5.756812	5.562685	5.822204	5.81017	6.696667	6.830323	7.07956	5.94874	6.509771	6.72572	6.523121	6.672125	6.692202	5.918782	5.987544	5.926396	5.844436	6.542251	6.279789	5.924551	5.955523	6.298259	6.230844	6.195813	6.382485	6.416235	5.765612	6.210358	6.84039	6.599863	6.239215	6.573885	7.409425	6.685274	5.5895	5.717695	5.908115	5.68048	6.452911	6.492074	6.777804	6.550861	5.963514	5.517658	5.826243
25819	4.971911	4.794205	4.715596	4.51639	4.563767	5.332553	4.954748	4.720889	4.33249	4.527736	4.720938	4.257599	4.28775	4.692635	4.210578	4.57754	5.352787	5.374695	5.063177	4.64795	5.25834	4.707578	4.681906	4.455858	4.62066	4.848094	4.531604	4.409884	4.289343	4.529242	4.412586	4.652	4.888333	5.15664	4.71083	5.600808	4.615943	4.908471	5.634929	5.394604	5.252686	5.109981	4.877869	4.295024	5.370934	5.158891	4.71823	4.664985	4.320298
8916	4.509626	4.690498	4.376213	4.584739	4.731937	4.748489	4.584967	4.668585	4.587589	4.881292	4.71307	4.613749	4.639121	4.672348	4.748019	5.100768	4.986872	4.492193	4.569017	4.581402	4.559477	4.955502	4.680877	5.158381	4.558286	4.68667	4.831244	4.680423	4.770008	4.714373	4.741174	4.80805	4.888567	5.117854	4.743997	5.327773	4.653034	5.038084	4.758215	4.726507	5.363049	4.400614	4.779101	4.648187	5.561891	5.019558	4.965116	4.474686	4.61781
23074	4.580759	4.682724	4.435225	4.418497	4.805515	4.271976	4.463815	4.747434	4.764395	4.692661	4.47902	4.781695	5.134141	4.495178	4.891287	4.672	4.617251	4.022448	4.155921	4.184538	4.283097	4.595984	4.655131	4.369688	4.748274	4.285131	4.668187	4.604636	4.665282	4.62814	4.755332	4.790098	4.685548	4.762974	4.892806	4.99298	4.508318	4.716333	4.559132	4.469109	4.358388	4.519426	4.70124	4.715846	4.618953	5.148297	4.540823	4.834279	4.746196
146057	4.080342	3.932683	4.689721	4.01125	4.074938	4.001552	3.912292	3.84567	4.607183	4.285757	3.945259	4.05223	4.391041	4.078404	4.094157	4.073734	4.099639	3.933199	4.049349	3.876405	4.056713	3.908153	3.993127	4.216886	4.071525	4.239077	4.313173	4.201802	3.984776	4.118034	4.182543	4.139679	3.990155	4.023869	4.089303	3.966757	4.07195	4.486658	3.959971	3.900593	4.004556	3.975989	3.909958	4.078872	4.00094	4.108744	3.968153	3.933374	3.881398
1588	3.955668	3.934201	3.741269	3.848411	3.613136	3.999079	3.814813	3.841267	3.922303	3.870933	3.831664	3.949898	3.679782	4.02366	3.553649	3.727075	4.295368	3.764221	3.595855	3.641523	3.730094	3.854885	3.826235	3.808155	3.79544	3.842892	3.699691	3.634588	3.757832	3.654995	3.596744	3.709486	4.05803	3.886382	3.753559	4.082732	3.59677	3.755483	4.036892	4.196249	4.028195	3.700222	3.963366	3.6984	3.971737	3.905774	3.757028	3.597569	3.670223
3176	6.378889	7.024037	5.535023	5.852486	5.241704	4.786248	5.299587	4.994896	5.361941	5.510613	4.692599	4.941165	5.055531	4.787618	4.660196	4.631728	4.824092	5.115739	5.246939	5.351549	5.499272	4.798479	5.007442	4.869234	4.777887	4.993549	4.783104	4.807047	5.268467	5.443614	4.888756	5.066956	4.726847	4.619274	5.35623	4.70833	4.962898	4.7316	4.77698	5.01775	4.896589	4.849732	4.769607	5.585081	4.752135	4.655125	4.94926	5.054801	4.634427
3707	5.71379	5.136258	4.998781	5.331925	5.61507	5.403668	5.252939	5.312847	5.520374	5.625683	5.372385	5.604316	5.442501	5.876315	6.170258	5.664131	4.953328	5.170366	5.320808	5.274434	5.306488	5.570605	5.885105	5.898002	5.365462	5.734871	5.567791	5.638299	5.622588	5.828917	5.316009	5.692947	5.057125	5.068411	5.93905	5.107296	5.023032	5.348614	5.289419	5.024406	5.868409	5.269421	5.252436	5.479424	4.479527	4.92642	5.447093	5.193755	5.303248
2555	3.070682	3.134351	3.103009	3.028579	2.9967	3.203294	3.069094	3.118043	3.193249	3.188441	3.067721	3.186006	3.175224	3.1263	2.966409	3.051337	3.426784	3.077831	3.444779	3.168328	3.234561	2.959249	3.156132	3.145055	2.981218	3.094299	2.957377	3.019247	2.886306	3.018929	2.980737	2.994419	2.961336	3.17695	3.099432	3.141653	3.134463	3.127041	3.156808	3.027617	3.188116	3.283338	3.089303	2.911792	3.108591	2.993949	3.102181	2.953343	2.927207
8672	6.734398	6.130089	6.035805	6.145838	6.656023	6.27052	6.081488	6.375644	6.643653	6.739469	6.420512	7.040543	7.224135	6.501681	7.194851	7.064773	6.351932	6.366347	6.409687	6.592786	6.352771	6.545669	6.859661	7.257592	6.702865	6.74016	6.934905	7.069106	6.988505	6.861311	7.254653	6.492362	6.327541	6.944093	6.56906	6.363798	6.780614	6.817449	6.465561	6.490996	6.469029	6.04565	5.931295	6.4541	6.495254	6.504689	6.649167	6.714849	6.759741
6830	5.963079	5.85159	5.827301	5.82252	6.088942	6.295297	6.323954	5.796303	6.180467	6.184223	6.445994	6.206983	6.418633	6.395129	6.325114	6.613775	6.533492	6.623172	6.170931	6.302904	5.922953	5.977144	6.334309	6.357227	6.074688	6.246621	6.43053	6.49944	6.488386	6.62112	6.436516	6.691299	6.610559	6.535332	6.55428	6.792372	6.903642	6.532636	6.224215	6.268761	6.530479	6.044796	6.118193	6.258746	6.928298	6.82005	5.998808	5.961523	6.016031
81790	5.167747	5.975706	6.051655	6.607665	6.95886	5.881355	7.180817	7.408874	6.618655	7.557141	6.549758	7.977068	7.023556	6.681669	6.731085	6.360659	6.88809	5.903153	6.925809	6.957256	6.566678	6.961801	6.318184	7.167058	7.413415	7.092806	6.981326	6.996264	7.499358	6.805763	7.486292	6.664042	5.957649	5.923884	6.684366	6.352976	6.615961	6.428788	6.374207	6.11716	6.573477	6.476597	6.792639	5.760956	6.268872	6.145092	6.704237	7.087409	7.279085
25796	6.909471	7.637948	8.324439	7.81239	7.781951	7.291597	7.378984	7.351887	7.563579	7.492887	7.720134	7.183724	7.751892	7.648001	7.432674	7.669045	7.817564	7.068904	6.911893	7.00407	7.56881	7.161791	7.148175	7.475104	7.283633	7.666926	7.912192	8.021786	7.424499	7.664189	7.849705	7.837609	8.072916	7.773819	7.445733	8.051838	7.726878	7.457253	7.183007	7.470033	7.02039	8.122657	7.672245	7.798925	7.851301	7.671776	7.286424	7.997936	7.449108
115708	6.714912	6.437876	6.978552	6.459421	6.602878	6.973496	6.861157	6.65473	6.88873	6.496999	6.975078	6.398143	6.997396	7.105983	6.740932	7.105523	7.306013	6.946362	6.93287	6.956503	6.842449	6.804904	6.53238	6.841869	6.718629	6.804538	6.926007	6.851469	6.597101	6.536451	6.680631	6.683483	6.967274	6.799263	6.957573	7.022971	6.832886	7.01152	6.716806	6.78648	6.538081	6.851338	6.832386	6.834468	7.145199	7.101759	6.732555	6.802358	6.822057
9252	5.62558	5.463282	6.846954	5.618124	5.718748	5.242246	5.298036	5.436984	6.192571	5.92158	5.500709	6.14569	6.03083	6.019166	5.708294	5.439847	7.440083	5.030066	5.826526	6.574075	6.372342	5.319155	5.688057	5.945039	5.935675	6.116817	6.168539	5.818565	5.997222	5.419086	5.491044	5.759504	5.336746	6.154178	5.738784	5.9693	5.760777	5.331234	5.397242	5.134179	5.855036	5.424359	5.880308	5.869099	5.720732	6.454069	5.261254	4.842218	4.827254
9054	6.107315	6.438345	6.266888	6.003697	6.417702	6.284242	6.179805	6.833896	6.046097	6.297322	6.358552	6.165286	6.994342	5.963319	6.563621	6.509238	6.409667	5.411499	5.758546	5.993085	5.831074	6.415782	5.991119	6.1063	6.336184	6.427252	6.607786	6.57818	6.182124	6.038789	6.629375	6.784416	7.017426	6.937759	6.303965	6.710737	7.522761	6.415262	6.064165	7.002498	6.820256	6.505641	6.758054	7.074995	7.410438	7.273417	6.0587	5.998122	5.947016
9759	5.532614	5.523803	5.305648	5.517354	5.818656	5.341271	5.280607	5.530171	5.834912	6.086185	5.776696	6.323199	5.96767	6.005005	6.365902	5.353996	6.676986	4.635594	5.1339	5.569449	5.527297	6.087804	5.458773	5.960816	6.282504	6.671049	6.790209	6.73936	6.74984	5.866164	6.687334	5.733078	5.658107	5.362261	6.019216	5.172053	6.014446	5.632261	5.374628	5.511806	5.539785	4.84349	5.359705	6.062482	5.485704	5.685822	5.516999	5.42444	5.251375
51626	4.677908	5.123141	5.027351	5.343889	6.064193	5.464391	5.763246	6.037165	5.951688	5.942719	5.653301	7.196398	6.663518	5.218247	6.82263	6.155094	5.989468	5.796838	5.789894	5.983109	6.180368	6.380936	5.859435	6.28277	6.486548	5.869088	6.065662	6.141498	6.261001	6.053948	6.98384	5.595424	5.758792	6.006121	6.149001	5.624562	5.977136	6.055243	5.756358	5.950163	5.606942	5.432239	6.458897	5.466861	5.715391	5.715922	6.296577	6.258448	6.207147
1794	5.590844	6.735434	5.097656	5.325686	4.494256	4.637415	4.707248	4.189724	4.648572	4.725906	4.015305	4.429657	4.135592	4.290677	4.231883	4.228562	4.651232	5.670013	5.035983	4.904791	4.547685	4.216958	5.730515	4.408526	4.402897	4.351912	4.16741	4.081548	4.957812	4.077008	4.328531	4.339887	4.656611	4.331008	5.461296	4.54059	4.298621	4.076214	4.695943	4.510105	4.506624	4.868539	4.352592	4.775153	4.276277	4.217176	4.395988	4.242287	4.041175
124583	7.637532	7.933039	7.758515	8.353161	7.271923	7.278219	7.117276	7.097906	7.183754	7.123738	7.438596	7.950556	7.955139	7.408157	7.406158	7.347782	7.304468	7.112572	6.937936	7.173116	7.525879	7.242641	7.678251	7.767644	7.193376	7.662452	7.595839	7.606713	7.473578	8.158306	7.79248	7.686362	7.777341	7.359865	7.29776	7.593689	7.356433	7.609803	7.154867	7.260835	7.343423	7.995042	7.154389	7.533129	7.156103	7.779934	7.55791	7.655894	7.848214
55466	6.708218	6.485787	6.281335	6.704764	6.177663	7.448549	6.901879	6.808369	6.305376	6.570923	6.397535	5.786251	5.918535	6.615621	6.295612	6.38192	6.462667	6.757784	6.846463	6.828121	6.967112	6.559032	6.629327	6.283885	6.125509	6.653156	6.503946	5.905613	5.99845	6.151176	5.88988	6.397535	6.315814	6.84306	6.030452	6.166649	6.245614	6.052199	6.621343	6.60758	6.171187	7.038791	6.612574	6.068346	6.278327	6.802505	6.686596	5.955889	6.170493
27128	6.495008	7.129791	6.208695	6.443925	5.520073	5.537864	5.872058	5.766998	6.056227	5.921177	5.648859	5.399176	5.407417	5.747102	5.198892	5.925214	5.987112	5.687716	5.814074	5.745135	5.745011	5.539216	5.682188	5.469872	5.442671	5.682119	5.476369	5.191688	5.627554	5.306229	5.201497	5.456061	5.772723	5.487389	5.910913	6.084979	5.726233	5.483218	6.01832	5.72081	5.924795	6.040014	5.770288	6.048389	6.199971	5.60735	5.768955	5.463248	5.309461
9855	4.65205	4.543856	4.364975	4.623667	4.985673	5.056841	4.827658	4.665646	5.117714	5.075528	5.249227	4.638714	4.845574	4.672515	4.710073	4.659164	4.656431	4.584016	4.77853	4.653893	4.551447	4.527965	4.4561	4.64931	4.616476	4.723522	4.837792	4.901196	4.462541	4.541565	4.546282	4.379839	4.468907	4.305861	4.28355	4.262994	4.434458	4.425091	4.502683	4.632213	4.541565	4.569047	4.39262	4.635975	4.633705	4.415738	4.56636	4.516397	4.402403
26228	4.273434	5.20202	4.191762	3.638323	3.925258	3.864028	3.586527	3.671739	4.431118	3.861836	3.735156	3.933011	3.410576	3.650393	3.853231	4.036734	4.324863	4.828136	4.214296	4.291869	3.522763	3.725911	4.018915	3.686838	3.904635	3.807752	3.536665	3.472405	4.338987	3.888266	3.08918	3.962846	4.293153	3.925258	4.213475	4.04453	3.7128	3.677148	4.400872	4.798025	4.432023	3.886496	3.860757	3.380143	4.135179	3.940781	3.753858	3.418741	3.608547
54826	5.865724	6.632388	6.136302	6.42761	6.748157	6.60251	7.108665	6.942103	6.644044	6.514678	6.161273	7.46998	6.978958	5.644888	7.072514	6.370438	6.599212	6.820958	6.837349	6.536693	7.129168	6.599212	6.848847	7.147642	6.779614	6.207695	6.306468	6.674484	6.85922	6.482994	7.650542	6.03817	6.09107	6.597049	6.601857	5.555734	6.991695	6.22862	6.269629	7.410161	6.183898	6.72871	6.414304	6.37163	5.458209	5.825199	6.841176	7.261932	7.110389
10681	6.259934	6.392091	6.609228	6.198988	6.669721	6.799473	6.626961	6.50696	6.310552	6.586454	6.878528	6.757508	6.723894	6.756072	6.79315	6.42545	6.550009	6.557778	6.407272	6.826491	6.920899	6.746341	6.830783	7.011298	6.574092	6.650977	6.653931	6.767693	7.260974	7.018244	6.543525	6.974239	6.282265	6.77815	6.212649	6.506351	6.561776	6.935568	6.65854	6.322031	7.173755	6.650258	6.664512	6.299934	6.632369	6.331306	7.171533	7.350331	7.434322
10260	5.702524	5.935212	6.098963	5.786665	8.313835	6.367196	8.277989	6.578433	6.530141	6.43191	7.381939	6.090621	5.69012	5.659169	6.174406	5.96879	5.789752	5.391678	5.603086	5.679586	5.713472	6.081048	7.282352	6.346449	6.304561	5.918521	6.367675	6.294336	6.230265	6.396953	6.543187	5.693551	5.281941	5.655783	5.62743	5.574781	5.568833	5.929252	5.577368	5.944443	5.536448	5.981722	5.591012	5.753395	5.478499	5.629703	6.112574	5.993622	6.852435
84296	4.181063	5.18274	5.042581	4.586462	3.849955	4.343139	4.066007	4.30364	4.5808	4.538423	4.602699	4.074521	4.217077	4.635537	4.844694	4.676792	4.847165	4.536815	4.47564	4.184891	4.107368	4.627487	4.307745	4.137852	4.307985	4.823671	4.230926	4.051357	3.912966	4.117686	4.042935	4.028389	4.169415	4.422031	4.171058	4.517072	4.566232	4.232688	4.277161	4.825698	4.307553	4.272013	4.796901	4.268634	5.055807	4.418726	4.170946	4.264159	3.996359
9873	6.301231	6.336033	6.757888	6.250474	6.996242	5.541568	6.318565	5.917822	6.508651	6.80164	7.003198	6.643982	6.341466	6.703463	6.981842	7.421426	5.476893	5.661817	5.825033	5.735725	5.933578	6.108888	6.400542	6.830714	5.995003	6.336398	6.819478	7.067002	6.938992	6.801653	6.744389	6.917592	6.236357	6.33348	6.967634	5.788341	5.967312	6.906087	5.852138	5.613864	6.175408	6.413964	6.180552	6.566456	6.137444	5.542174	6.406047	5.754383	6.129004
54766	3.855721	3.58018	3.591227	3.632243	3.512423	3.745815	3.417255	3.421408	3.203306	3.700432	3.276205	3.464759	3.263985	3.75057	3.246901	3.474084	3.765843	4.186052	3.670908	3.464759	3.910482	3.608515	3.288215	3.562188	3.286474	3.556119	3.478756	3.445418	3.203321	3.205536	3.370529	3.246672	3.523566	3.552812	3.330581	3.489936	3.515305	3.581036	3.78392	3.972122	3.851493	3.526734	3.767624	3.402926	3.767506	3.596578	3.60251	3.403257	3.168221
5527	6.880864	6.608177	7.052623	7.238472	7.022784	6.589644	7.087464	6.545583	6.752471	6.839598	6.805852	7.367763	6.764562	6.679908	7.044202	6.844744	6.96571	6.376777	6.739808	6.896672	7.023426	6.990871	6.958248	7.125374	7.126317	7.061808	6.995133	7.082754	7.122727	7.066342	7.581212	6.844106	6.461456	6.676578	6.54155	6.321146	6.735841	6.966323	6.547086	6.2662	6.727974	6.937806	7.036079	6.714443	6.561537	6.26262	6.849714	6.905056	7.063877
9971	3.410388	3.499716	3.555833	3.435325	3.3613	3.604806	4.003946	4.174438	3.430464	3.97707	3.536139	3.566838	3.380846	3.469153	3.434738	3.522712	3.810707	3.313642	3.52719	3.376623	3.50557	3.504637	3.369048	3.461251	3.434844	3.653189	3.534894	3.336726	3.298971	3.308078	3.197793	3.440826	3.474335	3.529288	3.534632	3.738589	3.589818	3.632192	3.469294	3.70405	3.745004	3.448151	3.501772	3.572564	3.785648	3.474279	3.404939	3.293273	3.302412
9200	4.923007	6.836168	5.828159	5.689654	5.669962	5.973916	5.660267	5.590304	5.727523	5.531239	5.846914	5.863374	5.688649	5.538431	6.544376	5.840667	5.713489	5.61987	5.322109	5.411298	5.611927	5.697122	5.728387	5.498983	5.883273	5.611361	5.682177	5.78743	5.700703	5.587655	4.936471	6.212115	7.076989	6.802676	6.873653	6.110847	6.586973	5.719047	6.439365	6.164188	6.184778	6.843711	7.119329	5.988227	5.300085	6.332984	5.43817	5.22648	5.282676
5137	4.474338	4.571147	4.296232	4.257911	4.225616	4.540268	4.293662	4.468487	4.078418	4.458813	4.290282	4.204145	4.111523	4.446125	4.269941	4.282149	4.599211	4.830501	4.519278	4.440848	4.491918	4.53213	4.319934	4.3222	4.195773	4.461442	4.248643	3.985335	4.114052	3.971975	4.026324	4.244208	4.766928	4.786625	4.534201	4.992469	4.24612	4.370997	5.02361	4.770401	4.865473	4.809718	4.634029	4.265683	4.523927	4.61395	4.589982	4.206601	4.006651
7161	4.927042	4.404469	4.766882	4.601055	4.108993	4.74793	4.23358	4.390134	4.681167	4.428265	4.511761	4.367783	4.50621	4.710458	4.299472	4.647859	4.53759	5.450434	5.109842	4.812981	4.831568	4.64777	4.228114	4.575411	4.346808	4.48027	4.312761	4.191461	4.191698	4.200781	4.25591	4.560708	4.593067	4.60717	4.275445	4.540999	4.542391	4.708158	4.95327	4.769462	4.734239	4.416612	4.813223	4.361964	4.668957	4.821196	4.470319	4.387762	4.451738
79858	5.688592	5.856969	5.826281	6.192646	5.765525	6.064312	5.619235	5.855417	6.404139	6.516162	5.613443	6.657336	7.198957	6.315818	6.361992	5.974595	6.637826	5.59097	6.546657	6.820827	6.839432	6.228384	6.163604	6.41142	6.572531	6.995827	7.002772	7.146668	6.174006	6.168766	6.912993	5.723688	5.664954	6.032968	6.378266	5.506573	6.002864	6.110316	5.70014	6.157132	6.200026	5.903453	6.395338	5.859407	5.90547	5.780211	6.365859	5.745813	5.637041
9697	8.850173	7.316907	6.907858	6.895944	7.027235	6.70764	6.501262	6.760358	6.973642	7.178343	7.247513	8.363266	7.774666	6.942356	7.080073	6.84669	7.095736	6.802591	8.120811	8.042506	7.449468	6.301055	7.384919	7.102414	7.517402	7.962629	7.564253	7.599033	7.688645	7.516676	8.152309	6.993744	6.695621	6.191055	6.894813	6.631297	6.867955	6.942393	6.227082	6.364378	6.324238	6.880755	6.377291	8.265208	6.463772	6.82296	6.653132	6.73385	6.611213
11240	4.847333	4.869186	5.111723	5.219518	4.9845	5.39376	4.77024	5.148499	5.373674	5.149306	4.969937	5.207055	4.857952	5.045022	4.746956	5.191485	5.11006	5.557358	5.383869	5.332912	5.111349	4.961165	4.956534	4.874492	4.796638	4.86026	4.787647	4.652782	4.799122	4.671136	4.907629	4.964275	4.955503	5.889072	4.955281	5.244886	5.261532	5.376909	5.451704	5.377009	5.970435	5.049544	5.287072	4.705851	5.236846	5.585449	4.768379	4.647007	4.431217
10097	8.349164	8.228261	8.18744	8.365367	7.460389	7.256465	7.871766	7.561201	7.224873	7.673545	7.170947	7.878094	6.567147	7.199107	7.031293	6.771273	6.798925	7.011913	6.973075	7.28907	6.96798	7.685176	7.659021	7.642074	7.930878	6.850901	7.079545	7.127692	7.384879	7.30732	7.184176	6.723276	6.181885	6.577867	6.740483	6.572705	6.51572	6.857583	6.760124	7.16487	7.262509	7.624461	7.776759	7.393807	6.21225	6.445295	7.332453	7.6884	7.788894
4745	3.862515	3.901618	4.108937	3.684508	3.751028	4.255241	4.009666	4.076527	3.743767	4.015029	3.828044	3.776327	3.829766	3.963477	3.871254	4.253124	3.875951	3.628701	3.666228	3.87852	4.084492	3.726938	4.108442	3.960542	3.733584	4.258107	4.139001	3.843335	3.883418	3.750173	3.957445	3.67997	3.769899	4.054629	3.925645	3.933643	3.944278	3.884988	4.018475	3.908551	3.677603	3.876157	3.655946	3.717743	3.782716	3.730091	4.259549	3.638726	3.755624
55293	6.189068	6.838219	6.511499	5.528218	5.845437	5.431412	5.890593	5.735912	5.205382	6.006364	5.72866	6.31709	5.36921	5.386489	5.613546	5.283917	5.465057	5.140997	5.084209	5.47878	5.254927	5.952586	6.023973	6.050194	6.124387	5.684635	5.6219	5.562661	5.828992	5.509429	5.818979	5.929623	5.526051	6.136874	5.619585	5.801188	5.301046	5.622426	5.548186	5.711353	6.208436	5.686627	5.924382	5.71186	5.436682	5.527067	5.739473	5.475271	5.742491
64581	5.872007	7.485088	6.289931	6.221778	5.665597	4.347709	4.901676	4.465929	4.936661	4.913449	4.279411	4.68866	4.363233	4.327054	4.398631	4.5896	4.581112	4.807761	4.008971	4.311507	4.486681	4.218215	4.674221	4.410827	4.467362	3.870671	3.802948	3.647522	4.723177	5.472553	4.307448	4.23155	4.561169	4.295393	5.788508	4.227056	4.805138	4.131636	4.732402	4.420316	4.059017	4.840318	4.178766	5.654979	4.513649	4.551906	4.306425	4.136655	4.515259
7083	8.511645	10.002462	9.596484	8.186795	5.795558	5.639625	5.817431	6.319466	6.143923	5.811538	5.739549	5.990986	5.225842	6.220409	7.173981	6.080015	6.114983	6.961101	6.254165	6.175741	6.090112	6.165972	5.674112	5.165592	5.138398	5.880812	5.607098	5.315959	5.449739	5.485588	5.641425	6.909538	6.051843	6.300967	5.826164	6.210209	5.941064	6.115	6.260408	6.668644	6.345369	6.916625	6.171921	6.16124	6.120319	6.347219	6.065747	6.12941	5.795669
81554	6.227919	6.285828	5.695496	6.153076	6.388594	6.455193	6.390768	6.759868	6.255486	5.942468	6.6848	6.483434	6.920234	6.617776	6.65118	6.542963	5.943343	5.980488	6.06329	6.116186	6.196203	6.329849	6.44009	6.574655	6.336116	6.517324	6.597169	6.705069	6.543491	6.584287	6.599829	6.787852	6.601339	6.501222	6.409241	6.241294	7.091557	6.62157	6.239626	6.778278	6.389614	6.90604	6.414228	6.205494	6.697562	6.612477	6.57527	6.444762	6.475996
1499	7.822946	7.781553	9.138085	9.08304	9.057051	8.031985	9.029773	8.525932	8.781474	8.557481	8.890655	8.457961	8.781827	8.159115	9.166697	8.324945	7.637	8.104828	7.635836	8.013416	7.796126	8.209261	8.495291	8.214276	8.595929	8.669875	8.897023	8.946277	8.585733	9.079854	8.661425	8.380811	8.083742	8.379897	8.700378	8.240749	8.176077	8.875567	8.27822	7.84723	7.828301	8.638132	8.259445	9.059371	6.974877	7.856249	8.776204	9.182973	9.343558
734	4.770714	4.908004	4.723369	4.669784	4.592947	4.888241	4.659326	4.884798	4.898569	4.905106	4.873638	4.689877	4.620536	4.977273	4.736459	4.779831	4.864462	4.521788	4.696224	4.818471	4.736014	4.629553	4.837779	4.81714	4.713884	4.91361	4.821922	4.512347	4.645654	4.498369	4.646532	4.601891	4.881153	4.973894	4.604493	4.941223	4.610098	4.920327	4.793688	4.793134	5.149438	4.84149	5.32587	4.66065	4.727292	5.277543	4.904123	4.845828	4.588794
27097	6.594581	6.698504	6.52506	6.71884	6.49493	7.082704	6.750937	6.53332	6.466329	6.802523	6.562639	6.351736	6.393115	6.5929	6.337919	6.501017	6.716521	5.426585	5.908083	6.200795	6.720475	6.626729	6.592127	6.544639	6.470057	6.806627	6.420477	6.515962	6.441181	6.511047	6.474713	6.119331	5.675592	6.483437	6.451492	5.841581	6.12721	6.427653	6.611022	6.163235	6.449246	6.196535	6.518542	6.511047	6.413795	6.173068	6.696276	6.356694	6.487774
51107	7.086869	7.316446	7.268845	7.782052	7.385531	6.58648	6.274334	6.908183	6.656427	6.876211	7.368438	7.248151	7.065196	7.494054	6.486096	7.481998	7.291959	7.062625	6.877036	7.137505	7.383589	6.94822	6.731769	7.220424	7.282989	7.323029	7.294415	7.589021	6.961756	7.530216	7.201275	6.915667	6.667339	6.828262	7.231864	6.815974	6.960927	7.786352	6.745276	7.421781	7.186836	7.214173	7.890316	6.984649	6.999672	6.500748	7.452414	7.383735	7.420205
50859	3.451602	3.315393	3.226403	2.912185	2.833198	3.860369	3.264277	2.96885	3.221309	3.142545	3.355108	3.247813	3.111675	3.337059	2.892727	3.153413	3.435313	3.891227	4.078676	3.329087	3.63744	3.133948	3.171266	3.291091	3.168205	3.501229	3.144554	2.993302	2.78505	2.888458	3.011738	3.201725	3.429128	3.362616	3.16529	3.272772	3.223447	3.334669	3.631046	3.529981	3.411002	3.455808	3.164118	2.928248	3.15748	3.435222	3.671941	2.932997	3.216569
79893	6.351392	6.818587	6.81787	6.832828	6.990823	6.622015	7.066661	6.89348	6.841482	6.861478	7.091631	7.293044	7.501054	6.943283	7.553731	7.502225	7.020025	6.54166	6.659179	6.875014	6.729338	6.929891	7.342978	7.163591	6.826362	6.925378	7.219124	7.103783	7.265962	7.438768	7.295085	7.090097	7.202754	6.857264	7.269809	7.135415	6.936513	7.116527	6.196759	6.195437	6.656095	7.042634	6.927643	7.249704	6.77926	7.275276	7.122948	7.249791	7.053801
467	5.493059	6.005273	5.875239	8.847798	9.061217	8.284102	6.900966	9.186398	8.803931	10.067836	5.947127	5.777799	7.872158	7.658861	7.074232	5.492886	6.024022	7.210957	8.330737	9.164503	9.013479	6.448315	7.38536	6.91474	7.722507	6.961505	6.523681	6.67344	8.812547	9.396855	9.088301	9.696286	9.184191	6.801021	9.027925	9.752427	8.938773	6.950668	7.803755	6.990592	7.603937	7.121564	5.904144	7.184147	6.017373	6.479696	6.181027	6.598695	6.326656
25793	8.228088	8.214521	8.375767	7.807713	8.709637	8.643982	8.336591	8.251729	8.641359	8.670067	8.479272	9.434238	9.390452	9.687933	8.593167	8.170235	9.625116	8.916639	9.580596	9.295916	9.31069	9.563521	8.958266	9.281069	9.24429	9.146385	9.29769	9.471726	9.526892	9.023229	9.371876	8.920215	9.398523	8.681691	8.828076	8.941683	8.91734	9.299521	9.013039	8.970698	8.216154	7.767268	9.074925	9.23602	9.064846	9.57659	8.863679	9.352515	9.478795
81608	5.484283	5.271549	5.257989	5.606694	5.804284	5.258298	5.348155	5.435077	5.572865	5.628828	5.699532	5.576705	5.587395	5.538845	6.201541	5.77667	5.420794	5.52335	5.431253	5.517214	4.683255	5.442001	5.586665	5.879406	5.52709	5.357244	5.891058	6.213742	5.648516	5.543743	6.197373	5.408458	5.504693	5.313662	5.647335	4.692784	5.619799	5.55253	5.51443	5.595178	5.45155	5.565964	5.392151	7.533142	5.196745	5.367051	5.94996	5.992333	6.289043
1762	6.670686	6.483907	6.382193	6.537053	6.173742	6.66783	6.300306	6.333511	6.599204	6.683507	6.647807	6.335152	6.393258	6.447325	6.446309	6.859438	7.053259	6.690334	6.889537	6.989445	6.716056	6.645158	6.63376	6.445203	6.364449	6.395995	6.441286	6.34509	6.254382	6.408747	6.071881	6.364589	6.702602	6.599285	6.547032	6.811566	6.484756	6.467637	6.691244	6.516633	7.060563	6.496642	6.556706	6.610016	6.915183	6.774492	6.447584	6.228973	6.132944
7705	8.259331	7.533774	7.641276	8.316041	8.684294	7.749464	8.09192	8.164278	8.097546	7.783341	8.051927	7.954835	7.985498	7.102565	8.311679	7.823012	7.430779	7.531026	7.829337	7.792099	7.924938	7.976206	8.02599	8.023797	8.089725	7.698977	7.795574	8.05807	8.213915	8.094052	8.573906	6.760527	8.156775	7.47817	7.804685	7.816295	7.596778	7.849855	7.742865	7.655399	7.252337	8.385399	8.354289	8.64211	7.11887	8.202011	7.780403	9.183567	8.853541
9764	5.817905	5.362847	5.793544	5.189674	5.893007	5.906528	5.739851	5.687091	5.654233	5.588755	6.045631	5.895264	5.892254	5.703786	5.429252	5.4536	5.886314	6.059931	5.96423	5.723465	5.692216	5.257355	5.717111	5.681502	5.452964	5.867068	5.55608	5.642488	5.610186	5.251396	5.631313	5.867991	5.785658	5.670062	5.897615	5.529306	6.032389	5.633608	5.644858	5.917306	5.683257	5.59942	5.584688	5.958883	5.644965	5.590045	5.604496	5.420573	5.164234
23063	6.257288	6.994475	6.733631	6.507463	6.663883	6.519613	6.771218	6.759819	6.663487	6.694435	6.681734	7.296631	6.707118	6.07119	6.834037	6.447586	7.148312	5.731525	6.521369	6.556639	6.511315	6.932765	7.138674	6.868687	7.02789	6.961833	6.685907	6.796551	6.873807	6.740128	7.177499	6.759444	6.715521	6.343557	6.640365	5.980335	6.656563	6.580798	6.377517	6.279594	6.509329	6.855553	6.889128	6.505849	6.124409	6.05405	6.793313	7.181728	7.293424
7439	5.445677	5.442347	5.482711	5.424743	5.225932	5.95809	5.256555	5.477823	5.654539	5.34379	5.317147	5.301685	5.263432	5.479123	5.206555	5.577062	5.976747	5.54577	5.682522	5.47425	5.647663	5.806823	5.372885	5.612515	5.201206	5.354447	5.195294	5.007769	5.116697	5.031866	5.147274	5.98319	5.968066	6.278443	5.650257	6.273273	5.546841	5.747977	6.252957	6.025858	6.407039	5.471365	5.953959	5.472988	6.266508	6.06958	5.433594	5.546522	5.333338
54978	7.313771	7.398095	7.143727	6.894565	6.986029	7.097531	7.117987	7.036107	7.2267	7.250722	6.987548	6.869783	7.036089	7.614584	6.968305	7.0591	7.094182	7.843198	7.429317	7.148372	7.158871	7.333809	7.058518	7.129992	7.421856	6.963739	7.221783	7.112225	7.049874	7.0648	7.186039	7.355188	7.173129	7.494648	7.027389	7.83877	7.495121	7.356541	7.640694	7.740145	7.48883	7.169055	7.494199	7.109923	7.90919	7.839791	6.769761	7.337646	6.856514
7639	5.213089	6.030974	5.843308	5.905173	7.254725	6.579856	6.676006	6.669653	6.853642	6.801118	7.250049	7.068451	6.568079	6.543504	6.965755	7.038902	7.455958	6.318532	6.72174	6.82391	7.055844	6.789106	6.566621	6.846454	6.529098	5.979983	6.385094	6.490409	6.656968	6.588812	7.599243	6.113418	6.727588	7.354343	6.64218	7.057974	6.912533	6.805071	7.408425	6.894574	6.647679	6.359594	6.683256	5.987082	6.857904	6.525601	7.143334	6.553617	6.403292
29923	8.712296	7.958656	7.71311	10.194335	6.620358	7.156353	6.97444	7.137772	6.723571	6.532817	6.980387	7.964698	7.342838	7.510558	7.163769	7.050654	7.337691	6.067225	6.543937	6.487214	7.816188	7.45286	7.016625	7.501419	6.951023	7.498648	7.169505	7.019757	6.750095	8.291455	8.005566	7.591953	7.18265	6.874961	6.809454	6.781869	7.982558	7.232367	6.819167	7.454133	7.470559	7.312594	7.651832	9.844742	7.6681	7.365701	7.350956	6.23177	6.502873
55180	5.018067	5.526432	5.447105	5.121778	5.371481	5.400941	5.623739	5.090784	5.155424	5.696707	5.683815	5.960421	5.557554	5.229532	5.660391	5.413031	5.636407	5.017029	5.183952	5.033133	5.24751	5.553786	5.467559	6.096955	5.340526	5.485931	6.166706	5.471998	5.390341	5.484408	5.92378	5.135259	4.939583	5.194128	5.21859	5.004741	5.1232	5.194406	5.2207	5.190173	5.065378	5.160052	5.442329	5.666828	4.999136	5.097288	5.53763	5.116731	5.522077
7903	5.38019	6.155301	5.108408	5.644744	4.604693	4.794897	4.921709	4.679519	4.408231	4.805517	4.311107	4.703708	4.151325	4.486964	4.560296	4.470277	5.096288	4.641818	4.385239	4.530603	4.47907	4.784201	4.653041	4.753931	4.598191	4.827627	4.392401	4.096861	4.323975	4.483117	4.133578	4.676464	4.303269	4.537077	4.841428	4.511644	4.30792	5.018971	5.160287	5.40625	4.834223	4.847548	4.528912	4.496897	4.308415	4.480417	5.003319	4.297502	4.523303
4189	7.563835	8.132147	6.942163	7.211946	8.398818	7.776943	8.495272	9.023666	7.736429	8.00078	7.524117	9.153964	9.057747	7.816265	8.20915	7.107584	8.333388	8.086053	8.047282	8.356592	8.136427	8.662243	9.020979	8.614945	9.470236	8.222206	8.430878	8.458837	9.420498	8.199106	8.901805	9.856956	9.789024	8.529504	9.752897	8.950841	8.598397	8.581745	8.101786	8.10125	7.486515	9.936175	7.39305	8.333212	7.303456	9.366736	9.089949	8.154864	8.745365
10491	7.728302	7.809104	7.533259	7.929143	7.824077	7.702007	7.430845	7.855981	7.664799	7.491238	7.288812	8.00849	7.158661	7.863928	7.996811	8.002609	7.52845	7.751877	7.436755	7.506543	7.740571	8.343297	8.438809	8.016759	7.500373	7.956309	7.854078	7.892192	7.858045	7.677432	7.560057	7.993059	7.765943	8.455917	7.834571	8.025786	8.263957	8.361485	8.096423	8.219309	7.657866	8.878183	8.678888	7.880358	8.572755	8.152044	8.087967	8.692504	8.117469
29068	6.491504	6.747532	6.387508	6.570897	6.369622	6.34693	6.245668	5.971711	6.616354	6.566788	6.756137	6.59352	6.495963	6.972334	6.627156	7.487736	6.817876	5.915589	6.350408	6.748785	6.805948	6.568196	6.470028	7.101273	6.398211	6.659948	6.731718	6.334567	6.723433	6.696803	6.16124	6.157896	6.304613	6.362611	6.398298	6.316273	6.315091	6.534557	6.552795	6.529773	7.17147	5.998052	6.626838	6.292264	6.814022	6.593753	6.418464	6.075453	5.938426
51105	6.444682	6.123456	6.153156	6.160071	6.301373	5.937593	6.365458	6.408486	7.230923	7.544319	6.281587	6.271053	6.540195	6.912164	7.440601	7.016501	6.559958	5.740149	5.794029	6.021251	6.015514	6.215809	6.424589	6.784721	6.540474	6.212463	6.757139	6.519509	6.282003	6.452116	6.835507	6.125774	6.15805	5.82272	6.141749	6.216045	6.312451	6.894386	6.006129	6.137052	5.784388	5.833254	5.910725	6.69596	6.439157	6.047847	6.667173	6.050657	6.033729
26002	5.076909	7.597086	5.479444	5.485104	4.896985	4.903592	4.896276	4.556408	4.550793	4.844149	4.565806	4.45886	4.133826	4.480354	5.275054	4.670162	4.487643	6.422133	5.605252	5.515634	5.178311	4.492605	5.292271	4.480514	4.939616	5.216107	5.10303	4.849631	4.897865	4.674414	4.225722	4.592391	5.352197	4.501451	4.83033	4.578221	5.260982	4.611295	4.612963	4.823708	7.49691	5.736342	4.431659	4.408885	4.715384	4.657356	4.903722	4.320848	4.375496
55027	4.81112	6.731933	5.933192	4.75485	5.003773	4.066377	5.035	4.845187	4.680097	4.452313	4.649709	5.783965	5.722932	4.641688	5.881198	4.560782	4.477351	4.282	4.29111	4.22284	4.516349	4.977739	4.983339	4.660846	4.624429	4.932756	4.795774	5.269451	4.768414	4.905301	5.255468	5.352253	5.148467	5.069765	5.748193	4.947733	4.949516	5.089153	4.494598	5.235529	4.587913	4.945351	5.638809	6.450761	4.520793	4.913966	4.531185	4.978915	5.648701
22900	5.9722	6.007491	5.669982	6.097847	6.492173	5.905952	6.661613	6.181997	6.093078	7.234098	6.611264	6.082887	6.495108	5.819249	6.551187	5.872919	6.697039	5.711763	5.713408	6.00897	6.025062	5.643097	6.136406	6.542079	6.434178	5.856893	6.159848	6.28102	6.63272	6.287915	6.592628	6.396142	6.235751	5.926768	6.47485	6.18079	5.94469	6.306183	5.634273	5.67496	5.709569	5.930183	5.602165	6.492738	6.021051	6.166785	5.93078	6.062825	5.742029
2035	5.072148	4.875612	4.675203	4.829712	4.826038	5.141016	4.859058	5.160387	5.185099	5.020844	4.888445	4.948097	4.591911	5.05637	4.664083	4.81934	5.108164	4.980475	4.89098	4.951331	4.904203	4.869333	4.653272	4.967743	4.792524	4.762624	4.694685	4.389411	4.657021	4.658564	4.634293	4.702588	4.776267	5.001556	4.964167	5.029625	4.825287	4.769776	5.031102	5.153231	5.305179	5.138335	5.134951	4.5768	5.0153	4.972707	4.864626	4.461046	4.539486
51128	6.761793	7.973398	7.51205	7.299634	7.894088	6.904982	7.898081	7.517068	7.203192	7.424962	6.805178	7.876076	7.269917	7.402206	7.240631	7.049204	7.142875	6.246898	5.956365	6.443226	6.752844	7.355713	7.197295	7.187719	7.541518	6.95903	7.413833	7.350409	7.378172	7.371395	7.747063	7.865301	7.508856	7.929651	7.198582	7.289821	7.852288	7.452078	7.097672	7.311079	7.243619	8.014665	7.902421	7.521802	7.288179	7.051918	7.132855	8.049305	7.77901
54438	5.692408	5.388644	5.961235	5.218601	5.135503	6.0918	5.635625	5.465341	5.793141	6.308417	5.691198	5.23962	5.527068	6.59263	5.23948	5.964191	5.279044	5.166445	5.497647	6.019266	5.332523	5.476338	5.975064	5.658555	5.789198	5.973227	6.251801	5.796694	6.184178	5.471012	5.597097	5.904253	5.302552	5.291226	6.42818	5.481659	5.571275	5.251502	5.662719	5.587831	5.034343	5.484067	5.214473	5.514963	5.252377	5.265753	6.096687	5.699858	5.329049
1388	5.657068	5.274046	5.513386	5.422492	5.244356	5.586321	5.351933	5.440622	5.340735	5.478723	5.561258	5.3037	5.234056	5.517871	5.019104	5.550369	5.726616	5.306571	5.635997	5.605196	5.420704	5.506212	5.449586	5.413924	5.61054	5.546036	5.259611	5.289655	5.338017	5.144345	5.125483	5.208063	5.38029	5.451068	5.335252	5.655569	5.372506	5.317602	5.881876	5.760459	5.786515	5.126828	5.621727	5.266771	5.85201	5.564006	5.320054	5.455796	5.349186
80321	5.155353	6.271331	5.945236	7.092752	7.851066	6.293702	6.784123	6.935244	6.919027	7.005352	7.221864	7.006973	6.630758	6.141637	7.859822	7.337981	6.054468	5.839763	5.886432	6.029164	7.032002	8.010544	6.338848	7.255106	7.315789	6.433074	7.346034	7.18783	7.291283	6.764848	7.719503	5.802675	6.294098	6.421519	7.028313	6.086746	6.619748	7.562628	6.522468	6.116092	7.191853	6.735637	6.883406	5.665321	6.182578	5.836309	6.896028	6.558712	6.786835
462	4.213338	3.86989	3.730945	3.843201	3.762734	3.915488	4.111616	4.058202	4.055584	3.917739	4.051268	3.771192	3.951522	3.863195	3.864654	4.018073	4.090843	4.539986	4.425772	4.168692	4.031902	3.904179	3.883286	3.911018	4.010927	4.041446	3.816059	3.78588	3.792915	3.840779	3.879135	3.936209	3.833364	4.009299	3.847856	3.763287	3.861901	3.737897	4.140434	4.000632	3.774228	4.207889	3.828639	3.808525	3.871367	3.864629	4.099282	3.878696	3.887865
63892	5.002926	5.156773	5.431934	5.258084	5.91242	5.802079	6.295108	5.775401	5.782928	5.814126	5.796258	5.932223	5.741342	5.83672	5.446107	5.389723	5.438152	4.624497	5.06982	5.263871	5.565574	5.338943	5.431513	5.698494	5.605843	5.587469	5.878065	5.906003	5.558388	5.53056	5.626555	5.289333	5.310246	5.045323	5.327892	5.273221	5.557018	5.351703	4.977672	5.210419	5.04466	5.273162	5.299167	5.369677	5.291614	5.08973	5.355995	5.892438	5.589762
64779	4.715944	4.395197	4.610245	4.392478	4.706867	4.903532	4.67851	4.550731	4.787384	5.007166	4.553086	4.681594	4.694669	4.398823	4.791542	4.639867	5.124073	5.010422	4.707678	4.959596	4.749554	4.74455	4.710359	4.888758	4.756462	4.822776	4.802655	4.719104	4.927196	4.789898	4.922998	4.596971	4.945428	4.595363	4.429255	4.354878	4.600017	4.747877	4.630394	4.775339	4.613041	4.880282	4.733221	4.719104	5.023132	4.845206	4.514304	4.868407	4.757181
5890	4.11061	4.567833	4.660893	4.092363	3.975275	4.4986	4.139747	4.003599	4.304787	4.177012	3.951442	4.179777	4.174777	4.399942	4.116414	4.225469	4.569937	4.017731	4.349472	4.085055	4.475663	4.12342	4.133443	4.16383	4.079385	4.18466	4.131859	4.006545	4.172037	4.040751	4.132173	4.401669	4.207003	4.304871	4.192552	4.942285	4.462704	4.357588	4.406807	4.492222	4.409357	4.190186	4.309668	4.250123	4.437332	3.9566	4.267346	4.344789	4.278389
27068	6.261002	7.037872	7.05264	7.030035	7.25568	6.888718	7.002754	7.200183	7.108355	7.094877	6.672753	7.398139	6.995614	6.680959	7.837846	7.085349	6.911175	6.943954	6.536661	6.681613	7.16979	7.497092	7.02555	7.36631	7.291077	6.912254	7.015397	7.145229	7.125519	7.159081	7.720063	7.471742	7.714403	7.955821	7.701771	7.173483	7.701064	7.602608	7.487411	7.532882	7.935077	7.952695	7.651029	6.837912	7.296215	7.156955	7.136308	7.439556	7.421065
6000	3.369267	3.421384	3.298677	3.354666	3.276038	3.531791	3.58631	3.423388	3.218204	3.513253	3.422457	3.253018	3.311354	3.467974	3.469031	3.443898	3.404232	3.633293	3.434062	3.38065	3.325295	3.329743	3.455397	3.285426	3.401757	3.503142	3.40161	3.294608	3.379589	3.39456	3.35922	3.382619	3.369357	3.308106	3.279794	3.375723	3.413341	3.348846	3.38762	3.34453	3.600091	3.298177	3.366438	3.424816	3.398133	3.453017	3.566532	3.331984	3.262741
81628	5.447377	5.561185	5.061885	5.093552	5.061973	5.431941	5.382025	5.53347	5.452325	5.051759	5.187699	5.309895	5.471316	5.425001	5.403415	5.767551	5.818412	5.913863	5.695052	5.336193	5.189614	5.166521	5.742452	5.638398	4.669379	5.22163	4.99158	5.488024	5.241902	5.709344	5.285977	5.507322	6.124042	6.124639	5.802209	5.97147	5.843356	5.81477	6.207377	5.650501	5.595534	6.134674	5.75685	5.448696	6.586791	6.151998	5.505951	5.61866	5.636435
10003	3.125882	3.263826	3.193213	3.176202	2.971926	3.03638	2.896851	2.947627	3.055753	3.020537	2.952258	2.960333	3.078029	2.943743	3.063568	3.092257	2.856786	3.038351	3.000941	3.065817	3.001989	3.051601	3.346477	2.956542	3.018409	3.067351	3.035635	2.966887	3.033964	2.931371	2.87723	3.091344	2.892412	3.297437	3.037252	3.239192	2.958934	3.018409	3.103985	3.126578	2.944954	2.874686	3.210038	2.987643	3.01682	2.965563	3.018409	2.933953	3.018409
80013	6.497185	6.705299	7.063169	6.566675	7.318593	6.861936	6.421578	6.756425	7.054535	7.061469	6.875106	7.429711	7.096586	5.87778	7.236392	7.134974	7.27857	5.271686	6.534358	6.900338	6.889863	7.215653	7.097375	7.415983	7.354971	6.888408	6.87926	7.10546	7.054033	6.965231	6.645574	7.034459	7.339629	7.289747	7.118384	6.946211	6.86608	6.993537	7.057674	6.545533	6.929706	6.945501	6.952137	6.482107	6.657428	6.543799	6.866009	7.063563	7.028127
27069	8.835238	10.282414	9.975741	9.029223	10.304342	9.857204	10.615062	10.341474	9.689749	9.996518	9.965586	10.512682	9.813151	9.265638	10.547509	9.327306	10.020299	9.791464	9.740777	9.56727	9.912566	10.443713	9.923611	10.084634	10.527653	9.965464	9.799835	9.838473	10.105686	9.621947	10.490764	10.86829	10.590692	11.203939	10.693237	10.027874	10.535666	10.216795	11.146244	10.627158	11.060184	10.658092	10.795785	9.695446	10.058977	10.161853	10.149513	10.339705	10.404268
23286	5.184668	4.943381	5.261711	5.51709	7.178427	7.250479	7.057317	7.99956	6.73622	6.979153	7.442995	6.554015	6.955722	6.09898	6.466277	6.261025	6.206765	5.793664	5.907387	6.033806	6.146433	5.922597	5.659398	6.20515	6.383729	6.39058	6.354215	6.457291	6.047318	6.180488	6.425586	6.44988	6.522196	6.880865	6.11467	6.869554	7.355813	6.421186	6.313026	6.655934	6.652005	6.818793	6.734045	5.162542	6.685547	6.303542	6.068359	6.274123	6.053058
54988	5.361129	5.034831	4.999125	4.894472	5.453341	5.711205	5.908739	5.272208	6.221602	5.820484	5.535984	8.36254	5.87085	5.744013	5.93569	5.610857	5.319469	5.465304	5.916956	5.852561	5.912788	5.15447	5.826582	5.607817	5.673368	5.518508	5.3192	5.040965	5.075372	4.614832	5.665259	4.965373	4.963863	5.404711	5.305265	5.361612	5.389592	5.144726	5.694086	5.752584	5.506657	5.160078	5.684685	4.869139	5.265165	5.461753	5.119826	4.748146	4.556806
79807	5.338304	5.502696	5.450221	5.575437	5.391603	5.376685	5.345089	5.44516	5.318484	5.638114	5.506368	5.466025	5.656273	5.583459	5.270049	5.424303	5.816983	5.170016	5.435283	5.290401	5.331321	5.652474	5.594729	5.767683	5.494809	5.365568	5.501237	5.268267	5.244607	5.299762	5.23364	5.415659	5.657627	5.459092	5.288976	5.424303	5.432138	5.891251	5.378857	5.465619	5.418671	5.425805	5.653335	5.440706	5.513543	5.29578	5.751348	5.375244	5.216453
941	5.214834	5.332117	5.045649	5.087838	4.376323	5.230449	4.556961	4.534034	4.534926	4.819645	4.688356	4.444832	4.329144	4.658989	4.141561	4.568713	4.829072	5.301976	4.795055	5.043121	5.23363	4.866737	4.524073	4.462977	4.625325	4.721813	4.377283	4.093203	4.319318	4.233175	3.902785	4.490546	4.64477	4.803634	4.385829	5.322869	4.524073	4.412546	5.236658	5.291588	5.289975	4.78814	5.140863	4.364519	4.822871	5.057859	4.524073	4.066567	3.673174
54805	5.456361	5.314983	5.291699	5.291387	5.72666	5.764805	5.486623	5.703932	5.990914	5.832542	5.680467	5.920171	5.686295	6.053151	6.207521	6.01956	6.240957	5.978376	5.748778	5.803611	5.748649	5.682286	5.767445	5.896186	6.082854	5.970719	6.028018	5.822706	5.817793	5.618425	5.615579	6.227643	6.594867	6.040229	5.907683	5.616033	6.663426	6.30038	5.68886	5.740255	6.77054	6.38836	5.788688	6.250895	6.159917	5.535721	6.231181	5.53956	5.516376
54970	5.387607	5.026137	4.879531	5.219978	5.789564	6.170422	5.619928	5.82532	6.139306	6.053991	6.093859	6.175696	5.995037	5.934774	6.282718	5.27276	5.447842	5.693797	5.791626	5.67544	5.866761	5.518391	5.642146	6.222561	5.739282	5.758819	6.376494	6.360477	6.045265	6.181313	6.517622	5.30155	5.711906	5.751574	5.456859	5.250003	6.065993	5.56712	5.576744	5.709768	5.148517	5.224001	5.275185	4.709247	5.607898	5.039857	6.03042	5.951147	6.072553
717	6.031777	8.352946	6.741751	6.17849	4.674627	5.634921	5.157094	5.37191	5.351244	4.993095	5.076319	4.469623	4.824686	5.410041	4.742168	5.22842	5.129634	5.498156	5.130997	5.083726	4.802795	4.920259	5.72409	4.896543	5.116822	4.858179	4.647467	4.643575	4.987606	4.995335	5.110641	5.383042	5.180012	5.823197	6.022197	5.298004	5.112854	5.279949	5.652248	5.830232	5.286752	5.679646	5.409332	7.096564	5.078967	5.515079	5.172166	4.490135	4.885784
1806	6.485618	6.607229	6.698972	6.698429	6.326229	4.760752	5.675703	5.701816	6.188965	6.351491	5.448879	4.885199	5.900617	5.648574	5.969252	6.147858	4.396057	5.940006	5.215734	5.472244	5.663335	5.522844	5.752229	6.012445	5.82571	5.350526	5.997001	6.172613	6.093878	6.862276	5.176502	5.041318	4.987015	4.691906	5.846806	4.435909	5.173366	5.787094	4.867593	4.93688	4.79761	6.110736	5.652442	5.513948	4.50215	4.276655	5.639619	6.306566	6.442102
55863	7.504176	7.874023	7.855331	7.368325	7.370363	7.274174	7.042921	6.70359	6.929308	7.235896	6.935256	8.104024	7.393723	6.97107	7.441002	7.251297	6.975734	7.40291	7.31167	7.023242	7.685608	7.664078	7.242405	7.586026	7.672579	6.912075	7.28644	7.299555	7.290719	7.352067	7.775734	7.667015	6.775676	7.495153	7.188329	6.598922	7.569519	7.25568	6.983405	7.531175	7.730449	7.718543	7.704593	7.445306	7.23438	6.779434	7.366064	7.8332	7.578388
54509	5.431812	5.693433	6.254847	6.285575	6.484986	6.896241	7.074967	6.563473	6.765463	6.051632	6.391705	7.551823	6.977759	6.294617	6.823769	6.074688	5.892313	6.103794	6.166463	6.11022	6.133141	6.466008	6.223532	5.811969	5.995842	6.301637	6.252255	6.636901	5.915971	5.760922	6.908627	6.572754	6.367736	6.645031	6.207577	6.068979	6.190689	6.694815	6.517601	6.906143	6.621294	6.968106	7.104356	5.425879	6.243083	6.394353	5.471479	5.563728	5.528113
9721	6.017616	5.76918	5.874585	5.829989	5.801794	6.380001	5.956566	6.191718	6.156601	6.336862	6.270797	5.660804	5.511237	6.379483	6.292908	6.648469	6.95572	6.191345	6.03871	6.042469	6.275415	6.38694	5.864159	6.029422	6.023137	6.271828	6.163305	6.045109	5.995734	5.675071	5.60361	6.067531	6.1552	6.281597	6.086482	6.421901	6.377108	6.215641	6.487536	5.970978	6.6335	6.104635	6.381953	5.885071	6.437079	6.28747	5.958595	5.977195	5.718122
9043	6.3725	6.063196	6.161324	6.891996	6.877068	6.5531	7.257649	6.738653	6.970016	7.113428	7.055392	7.772543	7.210452	7.156878	6.665546	6.965539	7.461295	6.473246	6.74643	7.038102	6.394145	7.02776	6.840607	6.898259	7.210351	6.709118	6.761777	6.791145	6.913016	6.515878	6.897865	7.199541	6.840902	6.758012	6.673672	7.020357	6.701375	6.900842	6.762826	6.733277	6.609422	6.429249	6.645735	7.031375	7.073427	7.379354	6.604501	6.699786	6.657351
4155	5.477497	5.722732	5.793426	5.788597	5.789336	5.906192	5.675017	6.006222	6.258367	6.080717	6.03648	6.286088	5.74689	6.386302	5.960967	6.098555	6.204608	6.176215	6.342352	6.127745	6.135542	6.177578	5.602856	6.279498	6.124994	6.116659	6.27202	6.297869	5.670633	5.549491	6.042262	5.630669	6.035463	5.90956	5.831661	6.217521	5.958991	5.81334	5.704087	5.71485	6.065763	5.949098	5.784495	5.55381	6.570355	6.349911	5.676367	5.780555	5.988244
220965	4.390613	4.477547	4.389251	4.625598	4.046749	4.51937	4.203319	4.239813	4.166069	4.375159	3.921046	4.423388	4.135834	4.417135	4.17013	4.468174	4.624234	4.38073	4.012633	4.040454	3.925527	4.204488	4.632733	4.446594	4.42083	4.484242	4.251937	3.758788	4.136768	3.99919	3.697549	4.331693	4.648428	4.632654	4.599856	4.172581	4.603828	4.600521	4.479089	4.372897	5.082201	4.166958	4.385018	4.444204	4.793442	4.53256	4.268083	3.913578	4.12334
90522	5.809096	5.698725	5.873115	5.726584	5.768093	6.64547	5.810338	6.07994	5.938781	5.954324	6.095713	5.816698	5.634912	5.911004	5.298645	5.737792	6.771359	5.436734	5.851445	5.490126	5.68139	6.531997	5.97239	6.000759	5.227308	5.946032	5.890023	5.63738	5.581013	5.759937	5.833519	5.874312	6.128149	6.536	5.770147	6.361588	5.889483	6.080095	6.525856	6.804392	6.317747	6.051797	6.912747	5.859924	6.296217	6.354717	6.147158	5.672468	5.47671
79918	5.795518	5.780514	6.582093	5.73665	6.621278	6.202602	6.469441	6.434218	6.808705	6.813054	6.848948	6.637111	8.20575	6.805608	7.144789	7.395875	7.432903	5.878842	6.351443	6.798212	6.838883	6.915985	6.326177	6.900544	6.836668	6.369853	7.036073	7.386435	6.711264	6.658328	7.301384	6.915433	7.042915	6.562281	6.60857	6.382642	6.228909	7.192335	5.95656	6.03179	5.825811	6.067893	6.427372	6.743551	7.292762	6.940682	5.970168	6.600382	6.144095
23200	5.466851	5.641618	5.482652	5.709417	5.565962	5.306793	5.516205	5.536794	5.535942	5.681422	5.548935	6.108557	5.667819	5.107721	5.655669	5.450061	5.176864	4.851874	4.821878	5.048259	5.326775	5.254814	5.769709	5.628507	5.501034	5.40243	5.265599	5.276879	5.721694	5.947592	5.567469	5.028199	5.587097	5.218805	5.816436	5.290309	5.166184	5.607635	4.986215	5.275007	5.062715	5.533735	5.208001	5.620934	4.829745	5.061896	5.650701	5.857522	5.828985
5239	4.917238	4.882206	5.266118	4.834577	4.472566	5.464875	4.659425	4.882912	4.887216	4.601572	4.646778	4.61127	4.474702	5.20555	4.615012	4.825963	5.66241	6.225142	4.915856	5.131501	5.310321	5.415926	4.973241	4.917238	4.625272	5.009358	4.863135	4.40482	4.283865	4.749924	4.51125	4.707178	4.93872	5.395888	5.181953	5.596237	4.896302	5.145406	5.703828	5.643346	5.701548	5.142492	5.731144	4.747591	5.639144	5.011147	5.15202	4.671951	4.963287
79734	6.488648	6.386591	6.22548	6.241676	5.931313	6.246376	6.121055	6.255554	6.164691	6.116258	6.163199	5.934613	6.059877	6.167413	6.036818	6.208927	6.278597	6.951301	6.824855	6.338419	6.180027	6.048801	6.188529	6.130628	5.795707	6.032887	5.585117	5.885327	5.917431	6.035103	5.968889	5.978204	6.469278	6.76894	6.216972	6.525628	6.381964	6.067248	6.853623	6.17716	6.606577	6.252846	6.067964	6.58138	6.56757	6.458621	6.370498	6.43581	6.378203
83658	7.463886	8.203335	7.606244	7.784679	8.102637	8.23946	7.940637	8.268821	7.932884	8.035691	8.062477	8.536891	8.530758	8.593478	7.949575	8.346141	8.609553	7.835147	7.939892	8.022335	8.219102	8.051213	8.227825	8.333154	8.261106	7.986636	8.280371	8.329868	8.032188	7.94684	8.209361	8.357497	8.107931	8.014465	7.695426	8.083613	8.278622	7.889813	7.639016	8.320141	7.910536	8.036405	7.702062	7.963922	8.197767	8.112655	8.123185	8.095133	8.229489
10659	5.547965	6.129691	6.263401	6.615723	6.679843	5.906283	6.458417	5.951333	6.234201	6.510684	6.88463	6.617483	5.632036	5.67478	5.82396	5.618504	5.782777	5.431035	5.689531	5.921238	5.570893	5.225947	5.633651	5.709364	5.554697	6.067054	6.640012	6.655796	6.089463	6.442582	5.666027	5.989318	6.141785	5.413581	6.498144	5.855108	6.050093	5.929974	5.413756	5.588947	5.284154	5.621324	5.760371	5.937467	5.814804	5.379075	5.317266	5.705983	5.139953
54518	5.075097	5.052938	4.451069	5.218836	4.630849	5.304027	4.47909	4.713761	4.812968	4.582139	4.587052	4.680493	4.541287	4.699677	3.981656	4.724417	5.461741	5.401355	4.584725	4.918927	5.613692	4.931851	4.492436	4.786562	4.798973	4.484439	4.638082	4.276492	4.799296	4.691807	4.568653	4.984591	4.601381	5.849497	4.83937	5.774323	5.212536	4.651617	6.214387	5.160427	5.871388	4.796605	5.664365	4.55418	5.43789	4.880688	4.867409	4.455112	4.45215
79723	4.774226	5.064619	5.037214	4.585156	4.71753	4.877569	4.577826	4.701799	4.876124	4.347974	4.29214	4.504838	4.504272	4.574352	4.258714	4.636339	5.145178	4.610705	4.578367	4.647026	4.675049	4.712621	4.703778	4.676772	4.518345	4.630824	4.98993	4.664204	4.171009	4.265018	4.349889	4.517519	4.570499	4.925808	4.35187	4.633272	4.408081	4.672643	5.245826	4.670509	4.852766	4.489576	4.900794	4.510477	4.708245	4.274542	4.802609	4.702102	4.45278
1727	10.286582	9.347212	9.119896	8.622995	10.044366	9.891385	9.350086	9.047981	9.124225	9.266291	9.60065	10.196429	9.113751	9.167373	8.606264	8.601252	8.68709	8.930466	9.336476	9.713073	9.608741	8.732232	9.824016	9.142075	9.334409	9.626818	9.587038	9.467445	9.196962	9.2534	9.29545	9.253469	9.336547	9.128471	9.662923	8.879126	8.958721	9.532551	9.093816	9.268478	8.780023	8.171327	8.932945	10.146555	9.026091	9.226094	8.638522	8.476665	9.11843
10380	5.407293	4.838729	4.711739	4.899965	4.780518	5.293714	5.083842	5.110775	5.327508	4.907053	4.83006	4.824692	4.870574	5.069665	4.633232	4.880606	4.858383	5.215511	5.174317	4.977782	5.162793	4.95664	4.830009	5.006894	4.900211	4.889536	5.143245	4.956329	5.057402	4.706394	4.744279	4.478336	4.528713	4.907053	4.495832	4.883507	4.86266	4.873911	4.976068	5.246358	4.956537	5.126938	4.779115	4.907053	5.079958	4.979193	5.130538	4.876095	4.869051
2118	5.764977	5.651469	6.228666	6.466507	5.845812	6.361305	7.484961	6.403453	5.944322	5.615308	6.507003	5.239321	5.070579	6.652648	6.548175	6.494014	6.244048	5.823269	4.817612	5.22305	5.712053	6.491665	6.006711	6.534257	4.73527	5.048119	6.056777	6.172232	6.20025	6.54437	5.166665	5.720272	6.239989	6.151547	5.953631	5.651221	5.664553	6.926816	5.884673	5.999837	5.970713	7.568239	5.781802	5.447234	5.855227	6.182244	6.246354	6.629383	5.950437
5716	9.333352	10.422693	9.211866	9.278322	9.33323	9.150573	9.865115	9.328954	8.598592	8.522323	9.320259	9.804433	9.168304	8.597329	9.23927	8.376449	8.85867	7.995238	9.048636	8.767951	8.729336	8.640045	9.205453	9.514639	9.325736	9.064976	9.285931	9.414323	9.461501	9.323872	9.574824	9.290132	9.303199	9.501073	8.51257	8.82446	9.701413	8.849733	8.502518	9.602917	9.041563	9.122129	8.933832	9.274083	9.255544	9.609896	9.043787	8.892799	9.384514
83450	5.102662	4.686626	5.223464	4.952878	5.362581	5.888399	5.375309	5.540729	5.342333	5.354253	5.290242	5.675018	7.644067	5.969062	5.874463	5.563761	6.356361	5.416643	5.194769	5.724131	5.744588	5.589994	5.004758	6.171845	6.234248	6.081494	6.346878	6.84489	6.244727	5.451318	5.840098	5.780105	5.835227	5.401925	5.816397	5.46051	5.730995	5.80096	5.507423	5.64848	5.507423	5.422447	5.434345	5.217854	5.535289	6.27868	5.351878	5.40748	5.290818
23221	6.112901	5.514515	6.104739	6.827262	6.938181	7.544518	6.953997	6.28556	6.458056	6.681729	7.593065	6.708093	6.773094	8.151518	7.646992	8.24654	6.823172	6.863983	6.864224	6.820243	6.778605	7.132721	7.008112	7.338877	6.423357	6.782902	7.610353	7.643344	6.917979	7.862553	7.087119	6.995001	7.086273	6.441548	6.647682	6.826743	7.59022	7.667845	7.050985	7.388756	6.739488	7.136821	6.899049	6.412218	7.780344	7.027538	7.252233	7.014987	7.037018
6511	3.93714	3.805116	3.878083	3.798146	3.944006	4.417422	4.121299	4.030664	4.070207	3.908008	3.897022	3.904131	3.712637	4.309928	3.712251	3.941475	4.31578	5.264221	4.807815	4.345097	4.17867	4.061531	3.85055	4.005979	3.595119	4.032826	3.73508	3.735218	3.810519	3.801	3.884312	4.106246	4.388251	4.468384	4.156608	4.729481	4.161649	4.414203	4.800924	4.874036	4.870168	4.292884	4.167876	3.925389	4.621255	4.50331	3.999769	3.849944	3.760894
8189	5.213655	5.37955	5.325534	5.819887	5.764684	5.893331	5.438758	5.503093	5.792897	5.435863	5.639924	5.774065	5.810895	5.638602	5.604985	6.025384	5.674281	5.699474	5.404981	5.423768	5.540363	5.478632	5.462321	5.758933	5.707077	5.770438	6.141492	5.99873	5.661452	6.12759	5.859886	5.466753	5.411729	5.491718	5.941757	5.905766	5.834949	5.923033	5.539179	5.511774	5.641427	5.634326	5.549993	6.044881	5.971199	5.984002	5.642296	5.63708	5.56522
4000	9.05067	7.949313	7.889495	8.389408	7.914754	7.671172	7.733624	7.870568	8.720448	8.513416	8.326822	7.658773	7.937526	8.268818	7.867668	7.905463	7.630329	8.239852	7.816662	8.150175	7.88431	7.670487	8.325923	8.036485	7.388458	7.208416	7.580777	7.813267	7.983315	8.805652	8.170176	8.591111	8.081333	7.743488	8.077656	8.177803	8.102881	7.865799	7.974538	7.370309	7.816714	7.782173	7.404826	8.643563	7.605057	7.508222	7.890846	7.490855	7.831609
9939	7.248118	7.014497	7.037682	7.439446	7.192219	6.638799	6.985651	6.799015	6.985817	7.336962	7.28181	7.521393	7.497727	7.348011	7.284396	6.905917	7.285776	6.646463	7.165853	7.145511	6.967118	7.536169	7.198537	7.510611	7.525184	7.453943	7.388614	7.467445	7.812936	7.473858	7.142842	7.00115	6.800214	7.191083	6.892132	7.001202	6.852318	7.250988	6.969527	6.793209	7.479711	6.659803	7.420126	6.743639	6.682746	7.196885	7.339703	7.007134	7.558424
51360	6.364181	5.908036	5.671885	6.103956	5.476681	6.206052	5.877056	5.84096	5.409961	5.779934	5.638796	5.694144	5.433404	5.737448	5.651387	5.67949	6.009033	5.859328	5.913089	5.917787	5.878503	5.942454	5.881684	5.72424	5.736954	6.002419	5.635059	5.435277	5.457527	5.411504	5.399794	5.579593	5.456535	5.788024	5.462053	5.641853	5.508526	5.542089	5.886454	5.920612	5.749442	6.286938	5.954898	5.585271	5.762796	5.734643	6.161366	5.960271	6.150193
22866	3.779673	3.742189	3.688199	3.763321	3.497804	3.804944	4.010426	3.698819	3.674513	4.231445	3.708218	3.92785	3.503182	3.651206	3.483174	3.591043	4.121064	3.710238	3.67709	3.866983	3.632483	3.61796	3.943153	3.943064	3.843205	3.675773	3.864697	3.604668	3.7595	3.490986	3.940015	3.080305	3.454353	3.651402	3.685328	3.741776	3.532739	3.688199	4.065039	3.67709	3.970829	3.679126	3.625205	3.634395	3.540886	3.568027	4.311394	3.793125	3.45209
10618	7.912899	7.812309	7.309816	8.180084	8.147682	7.466274	7.722873	7.845405	8.083142	8.28627	8.083862	8.165852	7.831928	7.972191	8.054417	7.650711	7.98004	7.409274	7.959701	8.282973	7.450955	7.947227	7.880911	8.508046	8.505729	8.415392	8.178204	8.202748	8.089418	8.136808	8.36283	7.559019	7.601243	7.570215	7.699124	7.627316	7.748325	8.194247	6.989264	7.445812	7.410766	7.978761	7.861785	7.946691	7.294032	7.596893	7.987282	8.013429	8.218085
51281	4.544539	4.236018	4.313963	4.682559	4.363985	4.508169	4.433268	4.443647	4.588084	4.578741	4.649991	4.472523	4.686929	4.742389	4.831984	5.008324	4.577053	4.675	4.639924	4.643235	4.491461	4.502461	4.532994	4.511887	4.701964	4.548837	4.572193	4.543963	4.58229	4.437517	4.641471	4.427207	4.354941	4.458167	4.62125	4.437366	4.550036	4.610448	4.591874	4.573987	4.381179	4.492859	4.300995	4.327793	4.57866	4.355864	4.675442	4.719811	4.524653
9711	5.511972	5.990128	5.499998	5.805931	5.910644	6.097286	5.767386	5.816241	5.695646	5.953395	6.305082	5.642692	5.598318	5.590189	5.821539	6.007832	5.131648	5.499757	5.339021	5.262961	5.54088	5.762263	5.750456	5.708132	5.606146	5.680278	5.612954	5.504597	5.946277	6.095167	5.381819	5.493088	5.629264	6.031165	6.020223	5.930284	6.197618	5.480001	5.57204	5.604568	5.896053	5.628884	5.533789	5.69299	6.109044	5.445379	5.871129	6.226591	5.867117
58155	6.111313	6.087603	6.381801	6.272379	6.703567	5.592563	6.320142	5.923999	6.415647	6.365264	5.955133	7.987346	6.778854	5.986077	7.143824	6.895167	6.039307	5.728451	6.30978	6.377729	6.559736	6.175857	6.636825	6.493682	6.439222	6.325688	6.808287	7.082545	7.080159	6.624644	7.202911	5.386308	5.945976	5.270646	6.600565	5.147921	5.605569	6.002216	5.252054	4.940494	5.135642	5.667393	5.648945	6.611186	5.229255	5.347246	6.054416	7.147249	7.133711
5271	5.993475	6.304807	5.950532	5.794079	5.295647	6.093468	6.100552	5.841056	5.951088	5.620842	5.397505	5.800138	5.029857	5.795133	5.426469	5.284623	6.152425	6.221818	6.96008	6.038977	5.45246	5.880559	5.801095	5.588084	5.51105	5.91078	5.520634	5.226524	5.262357	5.733843	5.443022	5.7534	6.047235	5.752832	5.305211	6.329835	5.289974	5.399169	6.330237	6.376257	6.377314	5.949234	5.476671	5.868875	5.739099	5.549512	5.937372	5.353213	5.712956
3268	5.189087	5.196645	5.216875	5.065272	5.040744	5.399967	5.12714	5.184369	5.244222	5.079527	5.208887	5.110638	5.265811	5.384383	5.173071	5.236411	5.353946	5.620634	5.396624	5.144218	5.319631	5.238444	5.070789	5.150089	5.030192	5.364131	5.237263	5.165613	5.061166	5.01467	5.111384	5.222825	5.365029	5.27792	5.17987	5.37803	5.375277	5.263343	5.392754	5.424752	5.48813	5.221598	5.175069	5.117539	5.43039	5.266047	5.254186	5.054078	5.026002
8526	3.97368	4.024	4.095037	3.944681	3.659518	4.445366	3.985922	3.915587	4.055655	4.026134	3.851168	4.035585	3.839445	4.090124	3.929386	3.868232	4.038748	3.990036	4.086542	3.885032	3.829614	3.848289	4.04011	3.922636	4.017567	4.190581	3.890638	3.809896	3.867715	3.685908	3.942918	3.688413	3.886836	4.037927	3.885059	3.867025	3.848854	3.943331	3.911601	4.22721	4.036156	3.89896	4.074673	3.791645	3.996349	3.808431	3.966991	3.778772	3.829208
10326	4.434505	4.525877	4.654566	4.336593	4.294165	4.681155	4.367511	4.362795	4.417596	4.598926	4.147069	4.434094	4.123684	4.388751	4.134905	4.455263	4.850109	4.76489	4.250575	4.222864	4.363645	4.507207	4.47795	4.587122	4.021065	4.194166	4.035466	4.047387	4.219591	4.12034	4.043709	4.394258	4.62257	4.491782	4.256901	4.948268	4.395514	4.416851	4.526977	4.763589	4.925708	4.408132	4.370269	4.324468	4.869828	4.81593	4.318736	3.980721	4.120145
51008	6.924082	7.851818	7.246429	6.566865	7.836502	6.894223	7.502423	7.474392	7.039451	7.522382	7.175592	8.536655	7.243681	7.02304	7.583613	6.805973	7.239744	6.137248	6.268471	6.635215	6.940256	7.561593	7.100233	7.759604	7.448898	7.257583	7.336671	7.63063	7.518434	7.243156	7.906786	8.074553	7.797718	7.219537	7.772711	7.048866	7.472194	6.980137	7.11209	6.817045	7.250093	6.860006	7.130991	7.528214	7.079716	6.863916	7.56939	7.836037	7.735869
2045	3.150096	3.100556	3.145931	2.870164	2.968913	3.083092	3.201357	3.045228	2.9308	3.128206	3.197558	3.215347	3.029161	3.08795	3.107752	3.141196	3.045228	3.19546	3.079939	3.086899	3.075802	3.171725	3.091255	3.247261	3.043107	2.913902	3.110323	2.759313	2.902998	2.687908	2.815841	2.864354	2.95327	3.150783	2.924695	3.367801	3.322029	2.916393	3.207487	3.523512	3.215152	3.19901	3.076743	2.963969	3.179131	3.207804	3.148329	2.979855	2.844993
23040	3.372368	3.313866	3.282759	3.178626	3.172468	3.434721	3.376736	3.229705	3.309416	3.437126	3.234324	3.446137	3.259547	3.136346	3.098798	3.148635	3.395697	3.341294	3.180097	3.232537	3.150879	3.312535	3.219398	3.296063	3.338034	3.494745	3.239589	3.055506	3.1482	3.196028	3.262377	3.271144	3.283129	3.418921	3.197452	3.57351	3.250305	3.202175	3.590831	3.415655	3.401981	3.179653	3.376111	3.375059	3.303405	3.388376	3.401618	3.226811	3.19559
23047	5.252804	5.067052	4.978306	5.138391	5.161301	4.961064	5.02	4.907334	5.437557	5.533409	5.100297	5.478861	5.332595	5.245364	5.461422	5.18995	5.615542	4.787299	4.924655	5.013133	5.4512	5.20404	5.468803	5.637884	5.313838	5.143335	5.571741	5.534533	5.393672	5.329213	5.409116	4.884414	4.89712	4.756502	5.089516	5.003832	4.986898	5.27825	4.773489	4.896688	4.776664	4.662991	4.765038	5.196785	5.01466	5.22733	5.230668	5.112753	5.186728
64067	4.788357	4.380961	4.228182	4.091188	3.987318	4.401768	4.125217	4.505814	4.155733	4.437225	4.339524	4.241383	4.673553	4.361671	4.190416	4.226155	5.055891	5.45078	4.950837	5.071562	4.630799	4.425756	4.614226	4.33536	4.175541	4.365816	4.307106	4.315551	4.248827	4.60245	4.090464	4.264489	4.116373	4.138543	4.272867	4.223541	4.182036	4.197068	4.084386	4.421882	4.204844	4.552101	4.167685	4.033684	4.392445	4.202207	4.616186	4.300425	4.203437
9139	5.812194	5.502429	5.482147	5.781178	6.037311	6.56346	6.060105	6.210213	5.973674	6.255195	6.789521	5.88267	6.35111	6.26279	6.319733	6.551389	6.616185	6.056868	6.016129	6.10217	5.985809	6.407047	6.113052	6.353675	6.314004	6.253911	6.253554	6.275339	6.066618	5.81968	5.889986	6.099489	6.187191	6.362816	5.6789	6.294746	6.271582	6.15899	6.248998	6.295807	6.295682	5.746747	6.176933	6.241536	6.798309	7.001649	6.181401	6.223658	6.164876
9765	5.626912	6.08369	5.910402	5.798458	5.924387	5.333107	5.936047	5.894375	6.230067	6.147959	5.680763	6.109539	6.646492	5.164731	6.3717	6.191673	6.225691	5.137637	5.587849	5.572687	5.911762	5.285161	5.687529	5.786558	6.072049	5.544236	5.993091	6.17263	5.920144	6.258297	6.296131	5.615174	5.925756	5.322716	5.957072	5.703725	5.977462	5.433857	4.969448	5.906598	5.231701	5.351589	5.212001	6.398163	5.283109	5.972604	5.725971	6.211691	5.757343
200424	6.442382	6.012908	6.050679	5.830752	6.128204	6.593707	6.235548	6.029153	6.085325	6.017181	6.20426	5.874403	5.905695	6.228745	5.811617	6.073898	6.592288	6.727026	6.808217	6.284084	5.917616	6.090633	5.787785	6.094519	5.686334	5.893784	5.869962	5.850471	5.902553	6.086887	5.782591	6.124343	6.194093	6.413915	5.95472	6.516743	6.178896	6.235689	6.38813	6.444877	6.81257	6.369824	6.114919	5.955858	7.126579	6.351985	6.201056	5.957492	5.842953
140545	3.665904	3.706185	3.705979	3.79287	3.644002	3.600565	3.608296	3.757236	3.994152	3.830633	3.706185	4.196921	3.747124	3.761812	3.66574	4.074459	4.237143	3.52281	3.66686	3.574107	3.711635	3.60008	3.871803	3.916075	3.662212	3.866044	3.917707	3.642965	3.662865	3.65631	3.479377	3.765933	3.77402	3.762649	3.635663	3.88028	3.751788	3.694878	3.809587	3.652433	3.710137	3.537645	3.920277	3.536553	3.789327	3.631496	3.532313	3.580359	3.553773
8786	4.749979	4.376351	4.385914	4.465473	4.299488	4.699167	4.476569	4.498548	4.469525	4.244832	4.730274	4.357557	4.401679	4.523151	4.27466	5.512223	4.631916	5.190986	4.904104	4.698603	4.789413	4.29213	4.412328	4.410558	4.371598	4.299795	4.377788	4.177872	4.311192	4.376436	4.230868	4.314558	4.588216	4.424814	4.443987	4.395938	4.460134	4.571485	4.686095	4.727963	4.644107	4.737334	4.618013	4.346478	4.364365	4.414761	4.62322	4.366579	4.31655
114876	6.503546	7.03723	7.089362	6.518651	7.132827	7.28644	6.603275	7.213754	7.648706	7.77295	7.217288	7.023698	7.221698	6.996637	7.616479	7.537369	7.21659	6.38807	7.089571	7.131344	7.334192	7.276199	6.823309	7.214712	7.582669	7.46144	7.377238	7.341576	6.780782	6.535962	6.352577	7.421333	7.196435	7.793648	7.209394	7.129237	7.773077	7.587103	8.126411	7.662018	8.417616	7.037812	8.13359	6.688793	8.217208	7.830842	6.804435	6.051558	6.496762
375449	6.37171	5.891844	7.497878	7.240159	6.538376	6.659547	6.372405	6.212476	6.72374	6.773284	6.647303	6.678748	7.091787	7.56666	6.898655	7.165986	6.362451	7.025798	6.940221	6.894523	6.569341	6.618047	6.684935	6.919225	6.471919	6.598378	7.06523	7.086908	6.6098	7.208153	6.527118	6.460608	7.006072	6.37016	6.991387	7.265696	7.682174	6.700031	6.397002	6.783137	7.349737	6.144637	6.730111	7.141406	7.469031	7.250609	6.358782	5.942752	6.295554
6787	5.788307	6.394654	5.862084	6.001357	7.435687	6.45797	6.722671	6.643607	6.555787	6.795467	6.561944	6.703781	6.939857	6.272144	6.968527	6.533883	6.00212	5.447955	5.677038	6.106966	6.372461	6.743684	6.438559	6.868733	7.080815	6.536089	7.004764	7.104689	7.060536	6.534891	6.404558	6.22312	6.114861	6.779179	6.882824	5.595791	6.307892	6.617272	6.39868	5.822957	6.047999	6.659307	6.929975	6.160061	5.410914	5.876178	6.563812	7.138073	6.404977
4926	5.677449	4.83697	5.358399	5.707587	5.820937	5.559551	5.35372	5.625455	5.990952	5.510701	6.243414	4.955068	5.436739	5.95648	5.49119	6.045784	5.466054	5.792165	5.755653	5.962215	5.197065	5.831101	5.572492	5.939614	5.73363	5.328818	5.537542	5.542137	5.51538	5.693604	5.146012	5.09928	4.952997	5.134912	5.046175	4.961116	5.102044	5.424897	5.303091	5.190442	5.236336	5.665425	5.341652	5.20919	5.169547	4.985575	5.773051	5.679638	5.928391
54807	5.806457	5.943844	5.792106	5.679454	5.709622	5.929517	5.563707	5.327595	5.15342	5.826314	6.126196	5.782316	5.672737	6.204026	5.789756	6.049735	5.584939	5.637832	5.579515	5.689215	5.944989	5.778661	5.645334	5.95298	5.61638	5.703291	6.171907	5.897561	6.01692	5.957044	5.443065	5.410368	5.653766	5.541927	5.698663	5.707776	5.518898	5.76925	5.710688	5.842644	5.657389	5.588207	5.618582	5.220708	5.848768	5.403992	5.949426	5.207852	5.348865
79828	5.691192	5.169275	5.616079	5.207599	4.676831	5.09208	4.906337	4.88045	4.710768	5.36022	4.986482	5.097036	5.033851	5.20693	4.960407	5.422554	5.806251	5.324269	5.266927	4.913965	5.102365	5.240419	5.650314	5.099423	5.131267	4.853748	5.024568	5.203322	5.039442	4.938306	4.718921	5.427101	5.46142	5.759483	5.169099	5.584903	5.504004	5.211951	5.15912	5.152621	5.504123	5.006194	5.684118	5.664354	5.75357	5.900994	4.997398	4.73085	4.360305
26088	7.603823	7.213928	7.143699	7.161969	7.160758	7.417531	7.464748	7.149196	7.802155	7.442663	7.670331	7.119277	7.580281	7.597222	7.575829	7.818566	7.564284	7.649703	7.71553	7.675973	7.605088	7.455828	7.610272	7.390816	7.314477	7.544117	7.740043	7.714109	7.732008	7.85176	7.670825	7.368346	7.914691	6.95666	7.699253	7.275025	7.619656	7.919292	7.083729	7.149809	6.73807	7.137868	7.357203	7.951316	7.553362	7.661496	7.438615	7.399898	7.433034
23524	6.848707	6.228021	7.116392	7.305015	6.772991	6.715204	6.652648	6.703517	7.44547	7.263231	6.954442	6.563586	7.081985	7.408529	6.85394	7.824411	7.521573	7.218425	7.064003	7.188509	6.650602	6.905295	6.719168	7.15583	6.95686	6.864288	7.390672	7.344237	7.129592	7.295814	7.270147	6.649789	6.920516	6.430842	7.037854	6.702884	6.952125	7.467662	6.760271	6.473248	6.799007	6.580241	6.820856	7.500846	7.167789	6.561661	6.871818	6.990596	6.463222
79989	5.584359	5.530951	5.012757	5.20957	4.757433	5.788668	5.265068	5.625237	5.034093	5.070382	4.835715	5.121863	4.94073	5.15172	4.874928	4.92144	5.116667	5.29174	4.858482	5.247611	5.083401	4.8508	4.951657	4.494851	5.116923	5.320593	5.380955	4.975053	4.913352	4.778575	5.204544	5.500816	5.549924	5.312128	5.027612	5.331628	5.942469	5.31171	4.955292	5.586633	5.449566	5.252628	5.359388	5.402757	5.356868	5.448295	5.142324	4.931853	4.88784
5552	9.410808	10.940479	10.705084	10.052061	7.559764	7.441693	7.910786	7.128274	8.576471	8.930131	6.368137	8.210295	7.192094	7.042674	7.203297	6.620861	7.590373	9.733351	8.080465	8.483414	8.184089	7.655853	8.576	8.802031	8.71888	7.526101	7.300558	7.56674	9.089298	7.960327	8.821145	9.304325	7.825072	8.32941	9.505461	7.646235	8.031202	7.38844	8.595182	6.638744	8.111577	8.766392	6.955029	9.140419	6.55646	7.141463	7.358572	7.15665	7.2836
9987	8.144118	7.842059	8.162741	8.168027	8.282691	7.891618	8.171412	8.319322	8.025391	8.386524	8.132465	7.995488	8.266723	7.66062	8.42366	8.174164	7.897138	8.07205	8.118208	8.341067	8.127962	8.423847	8.171534	8.426803	8.224241	8.109361	8.115194	8.215665	8.324576	8.26884	8.330375	7.55554	7.935469	7.723692	8.203402	7.61522	7.841082	8.001786	7.743399	7.861626	7.533426	8.3065	7.991263	8.450948	7.606757	7.824685	8.404647	8.665277	8.700617
55353	10.428958	10.056805	10.704452	9.088815	8.167248	8.153613	9.015618	10.057668	8.815361	8.083319	8.032252	9.890462	9.014887	7.686718	9.658709	7.900566	9.005427	8.830662	9.166199	9.40548	9.300423	9.470437	8.200342	9.046594	9.310306	9.343224	9.081964	9.125626	9.124215	8.83164	10.181395	9.579009	9.288198	8.767	8.937862	8.802394	8.892718	9.333602	9.124398	8.889339	10.22595	8.952095	9.846344	9.975711	8.06158	8.112674	8.992051	8.732219	8.605279
57214	5.73856	5.077912	5.825619	6.227158	5.059132	4.753361	4.999807	4.980566	5.040369	5.043354	4.842743	4.938704	4.868995	4.991052	4.999708	5.112598	5.006888	5.027704	5.164093	4.913957	5.068544	4.933111	6.359319	5.125321	4.856328	4.975129	4.959971	4.869553	5.021785	8.567236	4.828849	4.882076	5.020251	5.010939	4.84383	5.10297	5.112915	4.811902	4.903035	5.16579	5.200341	5.025336	5.053426	9.655535	5.074446	6.418973	5.093672	5.83474	5.371006
27067	5.32175	5.285381	5.653988	5.715467	6.008814	5.658052	5.862583	6.019764	5.488574	5.897195	5.776658	6.255441	5.917379	5.628809	6.353432	6.01046	5.520189	5.674983	5.667422	5.776328	5.781156	5.93204	6.30872	5.987815	5.973333	5.616718	5.977406	6.104818	5.918735	6.1868	6.918969	5.699613	5.406841	5.360935	5.732436	5.380897	5.869006	5.857849	5.639651	5.677655	6.288903	5.732939	6.136245	5.406457	5.070715	5.26435	6.101247	5.738642	6.063732
57502	5.557528	3.591848	3.802177	4.211077	4.287765	3.543551	3.942684	4.016712	4.439184	3.926085	3.943935	4.238842	3.998356	3.635076	4.320551	3.71105	3.771385	3.751972	4.027625	3.938142	3.948143	3.670793	3.847324	4.785153	3.868272	4.308285	4.260507	4.207547	3.893399	3.979248	3.610626	3.892081	3.777116	3.842936	4.323978	3.727019	3.618387	3.525372	3.804247	3.860085	3.705492	3.83073	3.509207	7.335739	3.381466	3.852309	4.032822	3.723319	3.854933
6867	6.602464	6.20094	6.059709	6.087257	5.735342	5.931038	6.202662	5.868978	5.923623	6.385792	5.944133	5.949441	6.391267	6.590013	6.118157	5.980022	6.61022	6.182811	6.551765	6.88832	6.789791	6.212981	6.324434	6.291101	6.137247	6.621219	6.415307	6.433109	6.707561	6.780651	6.00079	6.783993	6.716634	6.54805	7.031271	6.663594	6.517042	6.07122	6.663664	6.178279	6.289854	5.56728	6.285502	6.460689	6.105845	6.836108	6.347503	6.345231	6.342816
11252	7.11627	7.179178	7.050252	6.95257	7.97196	8.235973	8.036237	7.687934	7.829431	7.68225	8.02894	8.055317	7.917307	7.935933	7.563178	7.39209	7.649787	7.713533	7.764637	7.701424	7.651348	7.643302	7.645573	7.735414	7.894583	7.995752	8.092227	8.100879	7.886829	7.773988	8.325667	8.071705	8.033753	7.627016	8.060398	7.855272	8.529098	7.97245	8.66667	8.585621	7.525551	6.734836	7.849131	7.901702	8.841529	8.232312	7.53957	7.849002	7.942851
9962	5.69912	5.186483	5.234455	5.695782	5.818742	5.602492	5.850488	5.51502	5.43638	6.036173	5.874116	5.86288	5.858122	5.537202	5.927717	5.796077	6.32565	5.565021	5.878526	5.728791	5.221142	5.847181	5.454062	5.904647	6.517981	6.113726	5.772571	5.773988	5.573493	5.446147	5.769441	5.200683	5.410878	5.685328	5.148482	5.567506	5.499722	5.884433	5.042083	5.474655	5.624142	5.774815	5.513806	5.810788	5.595973	5.630364	5.557898	5.624171	5.645173
7298	7.564212	8.329279	6.878128	6.999135	6.937484	6.42854	6.850819	7.296173	5.802262	6.441065	6.971325	5.541531	4.539763	5.342147	7.475021	5.602641	4.963146	7.167538	4.67276	4.8187	4.492612	5.826459	6.713106	5.036834	4.768204	5.146037	5.500769	5.356401	5.610228	5.098594	5.794636	5.953255	5.674	5.880658	5.692721	5.493344	4.88091	5.996732	6.042598	6.179342	5.515855	7.535893	6.546231	5.647369	6.069998	6.717971	6.20548	6.766355	6.321168
56999	4.871118	4.997001	4.978714	5.629539	4.817979	5.482334	5.046863	5.139442	5.630334	5.638345	5.111869	4.901216	5.240147	6.413449	6.381086	6.326153	5.02792	5.043207	4.802572	4.712064	5.330518	5.490719	6.324661	6.740681	5.103873	5.516282	5.84034	5.535811	5.820672	6.094552	5.512495	5.898248	5.557962	5.28678	5.102463	5.11388	5.853976	5.352375	5.399858	5.137034	4.568975	4.864682	5.038382	5.702141	4.991069	5.27318	5.795595	5.140632	5.751557
1005	4.385988	4.080416	3.891506	4.042862	3.673706	4.16677	3.722227	3.834608	3.764499	3.70481	3.743131	3.701604	3.66292	3.743018	3.648835	3.66184	4.018976	4.507798	4.266086	3.953928	3.943159	4.10826	3.766117	3.649364	3.821283	3.873834	3.747153	3.541872	3.570403	3.43723	3.694143	3.673565	3.845882	3.854107	3.83546	3.825928	4.100155	3.774555	4.032266	4.194933	4.146722	3.895952	3.978749	3.783781	4.37053	3.757125	3.877062	3.830869	3.619086
125058	6.788155	6.280677	5.887924	6.629511	6.823334	6.604922	6.096988	6.519775	6.371319	6.023979	6.760252	6.696248	6.459846	6.388116	6.335943	6.185322	6.689619	5.990838	5.840143	5.756986	6.25075	6.249422	5.956777	6.431479	6.475183	6.621805	6.560119	6.524777	6.312804	6.171447	6.454488	6.716009	7.318946	7.576439	7.006948	7.519966	6.912318	6.253488	6.208182	6.933994	6.488947	5.187918	6.17221	7.090648	7.205039	7.581297	6.135101	6.365981	6.154599
148229	4.08881	3.87779	3.711163	3.778523	3.986471	4.268306	4.105022	3.939479	3.595064	3.938019	3.913682	3.917378	3.849379	3.967847	3.849489	3.869569	3.970489	4.853517	4.490001	4.069159	4.012058	3.803801	3.646	3.956601	3.776928	3.736321	3.813911	3.756974	3.817741	3.660691	3.872511	3.869684	4.068314	4.168916	3.739043	4.272809	3.903186	4.090489	4.640569	4.048441	4.298871	4.054822	4.000742	3.786516	4.244848	4.104	4.112155	4.223235	3.911648
55064	4.036554	3.687718	3.588819	3.733077	3.624437	4.192117	3.862965	3.855169	3.679159	3.741784	3.798274	3.722244	3.738074	4.131511	3.649745	3.807431	3.811522	4.517701	4.469383	4.285866	3.814484	3.764194	3.874586	3.712677	3.697713	3.878184	3.75708	3.75441	3.746793	3.718375	3.777038	3.793228	3.942992	3.854026	3.894375	4.052755	3.942242	3.723779	3.802565	4.337268	4.047508	3.844688	3.738467	3.856609	3.818307	3.780436	3.917572	3.525622	3.624887
3779	5.065532	5.35343	4.580517	5.020402	5.248658	4.789289	4.620038	4.793794	4.731778	5.105901	4.415675	4.372641	4.480113	4.93571	4.539661	5.149874	4.758184	5.111162	4.929778	4.999643	4.855773	5.066924	4.976127	4.578653	4.629403	4.915499	4.575581	4.624984	4.758228	4.936324	4.334178	4.881229	5.234852	5.144528	5.131647	5.411734	4.760865	4.974531	5.317558	5.451649	5.303032	5.015444	4.574822	4.529605	5.01432	5.287977	4.74599	4.500933	3.920911
5144	4.221331	4.35877	4.46569	5.1436	4.467621	4.791247	4.687075	4.306752	4.095037	4.557642	4.297638	4.276834	4.865364	4.63991	4.821852	4.439165	4.746312	4.732841	4.548045	4.482879	4.431779	5.04712	4.649927	4.791115	6.232291	4.488022	4.401913	4.153343	5.094079	4.835495	6.519525	4.929424	4.604206	4.87238	4.729345	4.79663	5.159231	5.170259	5.380187	4.73643	4.628256	4.418769	4.961222	4.461609	5.388317	4.611529	5.815627	4.376688	4.804085
4705	5.911576	5.895051	5.6478	5.908853	6.323196	6.182044	6.343342	6.505689	6.128642	6.492516	6.252141	6.163352	6.164669	6.117003	6.48284	6.025302	6.588182	5.945559	6.028417	6.029933	6.244722	6.56077	5.98316	6.221591	6.440886	6.337523	6.238071	6.404157	6.284664	6.002078	6.357195	6.735136	6.461129	7.174262	6.495732	6.345463	6.816231	6.715502	6.853652	6.809586	7.051507	6.489004	7.03455	5.980829	6.518494	6.608878	6.301764	6.241708	6.350836
6873	7.894664	7.774741	7.66036	7.461287	7.959772	7.275272	7.767307	7.969296	7.808133	7.772008	7.253146	8.239609	7.662091	6.920993	7.717519	7.970922	8.139836	6.709219	7.103063	7.274886	7.485325	7.61669	7.431787	7.778029	7.720545	7.229465	7.740017	7.6605	7.877061	7.80339	8.236794	7.491631	7.57389	7.700244	7.66641	7.182101	7.971416	7.78464	7.278008	7.465314	7.65181	7.070983	7.562234	8.175374	7.652223	7.275575	7.649587	7.962145	7.866258
80036	4.249713	4.26423	4.27109	4.193354	4.106178	4.418053	4.246876	4.077293	4.192794	4.47557	4.303285	4.181404	4.40206	4.355136	4.044353	4.216447	4.280223	3.929477	4.182586	4.11881	4.202594	4.264337	4.888311	4.123813	4.181526	4.379913	4.317646	4.059246	4.060403	4.10506	3.996758	4.064791	4.163412	4.265397	4.054569	4.300568	4.186954	4.139091	4.272251	4.392494	4.433962	4.049934	4.26408	3.987617	4.780729	4.319927	4.103234	4.078477	4.206803
6538	4.432452	3.95103	4.014864	3.852751	3.948742	4.273042	4.073092	4.244936	4.096904	3.864543	4.063212	3.823737	3.945526	4.136673	4.037526	4.233486	4.414807	5.292726	4.712927	4.378408	4.220217	4.087971	3.878879	4.028343	3.886569	4.015724	4.033622	3.972618	3.905011	4.010712	4.033929	4.061859	4.00531	4.030637	3.945671	4.011356	4.0752	4.089708	4.147505	4.221606	3.871764	4.357266	4.031473	3.982611	4.148013	4.000117	4.156107	4.431682	4.131226
9910	5.8119	5.998915	6.041406	6.79266	5.712914	6.057909	5.477278	5.412656	5.804208	5.805578	6.065869	6.369193	5.539043	5.711891	6.013756	5.676859	5.773788	5.625332	5.412808	6.031999	5.707016	5.950537	6.400751	6.023767	5.396359	5.55565	5.780068	5.879321	5.753319	5.723776	5.494146	5.556045	5.376091	5.708866	5.919995	5.609073	5.846325	5.761955	5.644311	5.660913	6.837144	5.402886	5.941085	5.503973	5.626253	5.580358	5.359847	5.395962	5.547385
6548	7.05188	6.79983	6.421644	6.403982	7.206036	7.180165	7.228593	7.101546	7.251925	7.22867	7.613437	6.551096	6.739846	6.866096	7.02125	6.984926	6.271204	6.818347	6.578265	6.87263	6.463614	6.419871	6.391033	7.148173	6.789982	6.693086	6.847443	6.806517	6.663249	6.48754	6.493462	6.306668	6.316237	7.064869	6.542762	6.197957	6.582549	6.679295	7.226337	6.951089	6.919022	6.971515	6.364694	7.17184	6.110004	6.298121	6.604999	6.453753	6.429299
79772	6.686104	5.492037	6.527643	5.589708	5.065758	5.361095	5.072511	4.894788	5.136869	5.969768	5.184439	5.045032	4.419468	4.954861	5.320058	4.531517	4.281285	4.330046	4.143189	5.039458	4.920552	5.070679	6.341651	4.939051	5.053139	4.99896	5.401555	4.686696	5.18227	4.556183	4.953787	5.069173	4.560222	4.386557	5.386498	4.816066	4.531175	4.70693	4.759501	4.985549	4.889392	5.26358	4.701446	4.484655	4.363635	4.22444	4.33114	4.406853	4.483351
9411	6.691143	6.063868	6.519394	6.108753	7.102779	6.058722	6.837038	6.890734	6.962978	7.095049	6.989892	6.837259	6.71821	5.730146	6.711846	5.626102	5.547358	5.577594	6.906272	7.104919	6.829285	5.684736	6.820714	6.905818	7.148138	6.741219	6.646027	6.681749	7.019203	6.390564	7.172449	6.260998	5.603834	5.815456	6.791167	5.844111	6.149472	6.578072	6.13723	5.826927	6.100112	5.249819	5.042425	5.97324	4.625987	5.530173	6.736167	5.952175	6.549373
2201	4.035279	6.381173	4.983205	3.850437	6.345518	4.816051	5.987327	6.64685	5.662277	6.064025	5.664257	3.909094	3.845303	3.885077	4.366043	3.809097	3.90964	4.047783	4.13606	4.490133	3.511246	3.848393	5.539794	3.887437	4.640531	4.120051	4.014721	3.842642	4.15844	3.603686	4.534462	3.651453	4.107468	3.969951	4.194997	3.79062	3.903942	3.77902	3.849956	4.172232	4.422228	3.788429	3.779054	4.103738	3.827477	3.892662	3.716624	3.718543	3.727435
3652	4.944586	5.20857	5.15924	5.134269	6.006829	5.761069	5.443705	5.663362	6.340356	6.05279	6.713465	5.941747	6.529691	7.170946	6.452032	6.563048	5.856533	5.84442	5.792219	5.840109	5.639585	6.036393	6.025756	6.537794	6.392154	6.529795	6.393434	6.743042	6.66168	6.926507	6.25981	5.772729	6.068202	5.643068	6.340209	5.367823	5.872407	6.553663	4.879043	5.423797	5.799235	5.378496	6.034404	5.981641	6.511326	6.055589	5.615606	6.884358	6.588082
5378	5.546677	5.456984	5.126772	5.483635	5.739188	5.49247	5.534726	5.816639	5.888233	5.997576	5.505337	5.787262	5.832723	4.700847	5.917642	5.818888	5.788231	5.030871	5.520459	5.55034	5.753652	5.710851	5.388615	6.152997	5.915843	5.19061	5.414297	5.572574	5.88571	5.830792	5.927713	4.646579	5.322667	5.477005	5.906735	4.892782	5.561222	5.739188	5.248174	5.222872	5.370067	5.712204	5.586857	5.824385	5.54548	5.471096	5.90343	6.086815	6.032077
9649	4.762415	4.810458	4.560423	4.681776	5.30781	5.314979	5.570563	5.375818	5.515988	5.717303	5.444785	5.618129	5.676904	5.302842	5.938143	5.627488	5.87173	5.299089	5.487742	5.381132	5.570932	5.761436	5.108767	5.62658	5.524887	5.584026	5.559708	5.584267	5.446001	5.210603	5.829462	5.328488	5.510363	5.52925	5.522416	5.182375	5.550793	5.700787	5.78658	5.656304	5.203608	5.261106	5.755907	4.616479	5.67152	5.368458	5.325411	5.555455	5.587662
4735	9.440366	8.168511	8.12632	9.01734	9.009385	8.856962	9.020931	9.034399	8.354733	8.649442	8.972608	8.886247	8.376167	8.26557	8.436567	8.277519	8.259385	8.527673	8.766352	8.867949	8.372765	8.691902	8.957239	8.883789	8.92142	8.605938	8.634242	8.649377	8.802851	8.855867	8.728971	8.298841	7.682687	8.447824	8.152129	7.774533	8.030299	8.73042	8.592504	8.47559	8.686662	9.077879	8.984221	8.399883	7.838676	7.822904	9.157456	8.918014	9.044158
1188	5.700761	5.602738	5.651638	5.579158	6.267126	6.835815	6.578211	6.319934	6.651918	6.443619	6.624998	6.150513	5.557992	6.154319	5.684657	5.709191	5.856638	6.979835	6.588881	6.715406	6.853115	6.586274	5.809142	6.123858	7.176102	7.391941	6.573701	6.375612	6.182685	5.374186	7.052496	6.730945	7.04668	10.57234	6.917151	6.557636	6.199218	6.77688	7.195782	8.154057	6.997166	5.677234	7.34483	5.327057	8.445856	6.495821	6.573069	6.286859	6.245633
23281	4.359911	4.352356	4.291685	4.26075	4.220619	4.352952	4.198102	4.35761	4.289021	4.695774	4.291594	4.213113	4.286248	4.518489	4.29372	4.406937	4.409286	4.475338	4.508707	4.427551	4.347966	4.241886	4.393433	4.361835	4.566118	4.395557	6.007815	5.65328	4.172901	4.34349	4.208066	4.490335	4.634613	4.332448	4.316684	4.982544	5.959834	4.252263	4.282187	4.598482	4.420381	4.328557	4.394239	4.837494	5.483292	5.557884	4.385895	4.251469	4.231484
3632	6.606146	6.770118	6.689937	6.250213	8.146459	7.671853	7.688499	7.797812	7.880848	7.47408	8.154015	7.977439	7.34421	7.196892	7.442913	7.207007	7.260614	5.83649	7.210274	7.246193	7.391088	6.985586	7.568924	7.939044	7.415075	7.652465	7.563323	7.680536	7.425917	7.399205	7.537439	7.465412	7.058301	7.100995	7.450974	7.276462	6.773472	7.491974	7.240145	7.095149	6.810035	6.793732	6.741689	6.987482	6.86773	6.959454	7.782461	7.288888	7.70049
54919	7.005886	7.273539	7.132875	7.324486	6.977004	7.132523	6.964631	7.615624	6.982027	7.297436	7.161543	7.725231	7.987496	6.852244	7.470072	7.217626	7.299563	6.348407	6.900425	7.093027	7.403003	7.162199	7.117506	7.229949	7.255315	7.555606	7.417745	7.234668	7.290074	7.48109	8.134194	7.776258	7.684165	7.861014	7.486537	7.447189	7.850819	6.782746	7.257286	7.390733	7.005078	7.634641	7.616116	7.520361	7.712227	7.286231	7.482839	6.864075	6.953895
80014	6.248247	5.931297	5.800612	5.802213	6.043119	6.625674	5.809315	5.895444	6.142388	6.408964	6.498956	7.258669	6.166602	6.720533	5.859502	6.377365	6.223701	5.747788	6.10371	6.584673	6.167741	6.654888	6.86292	7.046508	6.339581	6.005619	6.617236	6.988525	5.94461	6.353731	6.134852	5.594443	5.417549	5.750406	5.874649	5.331792	5.782902	6.047287	5.676666	5.968412	6.728476	6.087385	6.158301	5.587918	5.393882	5.39451	6.378463	6.367255	6.17259
4085	9.369085	11.22569	9.249196	7.295906	5.361628	4.763586	4.913617	5.229652	5.150105	4.683465	4.8298	4.651531	5.01832	4.602329	6.945832	4.925754	5.079318	5.249022	4.816544	4.711252	4.780225	5.242828	4.918549	4.985255	5.00194	4.943787	5.152972	4.997578	5.056391	5.023232	5.155761	5.415685	5.657181	5.143887	5.542351	5.743818	5.352248	5.593272	4.673913	5.412162	4.963377	7.452557	5.768824	6.241011	5.646987	5.504199	5.055511	5.633848	5.039932
84864	6.271184	6.499372	6.601104	6.649269	7.686606	7.040095	8.164232	9.104775	8.858386	8.537705	6.583905	7.932203	7.848334	7.074738	6.813145	6.983458	6.336105	6.311783	7.940655	7.886331	7.727733	7.933578	7.755582	7.963408	8.547248	7.989113	7.98598	8.061964	7.516624	6.423023	9.034484	7.076536	6.482405	6.6727	7.463251	6.012744	7.226841	7.329225	6.354334	6.570049	6.202174	6.312706	6.46137	6.363618	5.465449	5.91787	8.223769	9.009735	8.531148
57157	6.476383	6.021696	5.315222	5.437224	4.920448	4.88736	4.9218	5.333184	5.23579	5.208004	4.698838	5.32292	5.235632	4.681748	5.21972	4.857376	5.171688	4.610137	4.62948	4.738733	4.868754	5.040782	5.321604	4.937087	5.009036	4.893517	4.94822	4.952355	5.073792	5.115819	5.059684	5.239665	5.359143	5.067526	5.275338	5.319484	5.833522	5.043417	4.475551	5.738948	5.740747	5.666813	5.276536	5.929151	5.649165	5.717347	5.032376	5.074363	5.194332
9181	7.252639	6.68231	6.40209	6.873138	7.128708	7.17481	7.002647	6.57236	6.771523	7.034718	7.432188	6.797909	6.618048	6.884719	6.414268	7.184369	7.034667	6.586305	6.251576	6.445095	6.268218	6.752439	6.830474	6.97531	6.446042	6.635478	6.779932	6.958954	6.840656	7.106146	6.764701	6.701051	6.688769	6.929869	6.950946	7.197058	6.391329	6.817039	7.187218	6.833885	7.041044	6.718558	6.596677	6.873941	6.802014	6.909333	7.026262	6.327977	6.835767
1272	4.681142	4.320438	4.905083	4.295052	4.248858	4.529038	4.366145	4.596317	4.331207	4.280065	4.162345	4.328316	4.134272	4.622446	4.233303	4.286559	4.626048	4.587594	4.28455	4.521549	4.513105	4.195745	4.143442	4.152095	4.179647	4.413289	4.363612	4.224398	4.031297	4.035089	4.242477	4.19176	4.32266	4.287369	4.152772	4.63741	4.462845	4.213454	4.551342	4.857454	4.288717	4.598409	4.883748	4.244439	4.328299	5.083244	4.335708	4.280501	3.949747
79780	5.572894	5.18866	5.289648	5.226982	4.984902	5.887325	5.609813	5.517914	4.845238	5.760649	5.29951	5.295482	5.177909	5.360381	4.953762	5.30183	5.305793	5.512445	5.184068	5.030638	5.182649	5.236527	5.298435	5.009807	5.155199	5.120282	5.187733	5.028121	5.064094	5.094818	5.181517	5.400788	5.446695	5.496574	5.188033	5.530185	5.518252	5.345693	5.918537	5.696876	5.374774	5.256099	5.446245	5.101119	5.533067	5.663475	5.249141	4.997605	4.968096
57091	3.721235	3.592465	3.567316	3.53003	3.531206	3.736841	3.544327	3.652428	3.579208	3.834252	3.669185	3.508539	3.625762	3.591478	3.41418	3.625278	4.044609	3.911503	3.994628	3.819922	3.875496	3.699263	3.562299	3.577731	3.518058	3.545105	3.604882	3.446647	3.544132	3.352884	3.436773	3.619971	3.646544	3.821528	3.661472	3.693328	3.690105	3.632153	3.786275	4.237393	3.944597	3.565218	3.812607	3.509766	3.804008	3.755072	3.328238	3.553831	3.42284
8622	3.205949	3.905397	3.989837	7.337907	5.314773	5.319917	7.014156	7.567693	8.373783	6.846327	5.850725	9.486906	10.666869	10.751652	9.720709	11.496271	10.539141	9.111866	10.275675	9.880115	8.907889	10.933327	10.952649	10.883242	9.020968	10.313521	10.238081	10.347629	10.512389	10.115517	9.354606	9.046776	8.919991	8.857032	7.921087	7.573992	7.795177	10.230102	8.339615	7.042802	7.824882	6.764958	7.52678	6.573777	8.977438	7.573454	10.106209	9.81452	9.415934
151050	4.835609	4.831943	4.777828	5.153727	6.046763	5.483363	5.411867	5.734413	5.970248	6.006277	5.279774	6.841642	5.278056	5.422814	5.052949	4.971016	6.053073	5.129083	5.413113	5.789519	5.636274	5.606305	5.433874	6.709493	5.64499	5.349706	5.921503	5.776811	5.596067	5.474417	5.31313	4.816423	4.993492	4.883627	4.940113	4.782737	5.156532	5.370918	5.201157	5.189035	5.087155	4.75562	5.340095	4.668305	5.021072	4.998378	5.233312	5.164099	5.288585
9690	5.537482	5.804048	5.209503	5.196347	5.521919	5.135017	5.608773	5.48112	4.95139	5.301689	5.274044	5.013142	5.196253	4.862235	5.651279	5.206875	4.716115	4.622755	4.495367	4.539574	4.625294	5.068599	5.394885	4.982591	5.17938	5.281037	5.444019	5.450234	5.262829	5.441496	5.430201	5.347792	5.302609	5.056186	5.041736	4.834633	5.527069	4.898898	4.909107	5.441115	4.596698	5.681157	5.326833	5.470386	5.647625	4.86286	5.208116	5.625065	5.521746
1804	5.208712	5.459673	5.464325	5.811522	7.257809	6.271588	7.245199	8.675255	8.49108	8.080801	5.761661	8.586052	8.495375	6.093208	6.239496	5.240642	7.576567	5.613887	7.92536	8.01729	7.429979	5.710046	6.075162	5.487879	7.261815	9.340139	7.5937	7.51939	7.20163	5.889774	7.351521	5.33348	6.765313	5.481336	6.604567	7.630406	6.339617	6.181963	5.877509	5.651641	5.66658	5.35283	6.28554	8.03264	5.579508	5.672622	5.525656	5.117556	5.02118
25992	6.532046	5.251217	5.186879	5.401754	5.562726	5.299652	5.149568	5.589384	5.158979	5.655299	5.352618	6.006837	6.527544	6.182931	6.304062	6.378096	6.477004	5.902874	6.556405	6.565386	6.237201	6.448719	5.880089	6.322879	5.931675	6.366321	6.302979	6.382321	6.415246	5.78575	6.113674	5.616561	5.677863	5.684575	6.021062	5.994213	5.939695	5.930793	6.076589	5.611923	5.830947	5.514432	5.469697	5.597867	5.621219	5.761887	6.02347	6.055695	5.68043
52	7.272702	7.194498	7.609791	7.345227	7.59436	7.801307	7.933021	7.822703	7.035253	7.44044	7.587177	8.217234	7.732052	7.172181	7.441939	6.83766	7.638363	7.308368	7.395435	7.374226	7.465447	7.85155	7.557774	7.745022	7.738035	7.58956	7.236178	7.427713	7.516838	7.027456	7.807675	7.650668	6.943252	7.760901	7.117467	7.288812	7.490747	7.210292	7.602134	7.58264	7.47142	8.49096	7.765467	7.237975	7.188922	7.390651	8.127546	8.415455	8.214772
8605	4.829702	5.90185	4.942062	5.367343	5.244002	5.046965	4.899504	4.932096	5.712813	5.146268	4.723311	4.996234	5.058494	5.902729	6.233484	5.623568	5.557933	5.854652	5.830599	5.96962	5.776128	5.726481	5.704133	6.058819	5.472056	6.077932	5.545002	5.811225	5.889198	6.048494	5.982434	5.056348	6.631442	5.478916	5.900477	5.68969	6.810853	6.512477	5.572305	5.460503	6.18328	4.972267	5.275995	6.580982	5.644091	6.240577	5.927649	5.107624	4.921568
63893	6.615391	6.381816	6.274201	6.54586	6.222409	6.329794	6.682706	6.226035	6.782187	6.668758	6.987183	6.808387	6.861605	6.877329	6.61111	6.872855	6.519318	6.354412	6.677609	6.760083	6.563291	6.463847	6.492118	6.526075	6.287906	6.959655	7.287709	7.202073	6.656276	6.685592	6.602397	6.411517	6.454302	6.422529	6.450537	6.538047	6.536584	6.501321	6.378914	6.493075	6.463027	5.996072	6.376531	6.57523	6.738528	6.650693	6.460546	5.986781	5.960552
23245	4.4765	4.172423	4.033276	4.094417	4.545793	4.741564	4.588643	4.582767	4.166164	4.501997	4.694615	4.641925	4.221319	4.250546	4.360182	4.304621	4.25774	4.792736	4.739508	4.389495	4.233529	4.188566	4.439818	4.329928	4.233758	4.296474	4.417983	4.269467	4.024708	4.139745	4.483451	4.477876	4.322967	4.289027	4.207423	4.302133	4.30076	4.231002	4.23582	4.383054	4.152514	4.290691	4.326254	4.135314	4.227024	4.359408	4.345501	4.25738	4.271635
55184	4.56488	4.625925	4.737751	5.235997	5.163519	5.326704	4.932879	5.514254	5.410509	5.887749	5.112036	5.519255	7.252077	5.547982	6.211525	5.847832	6.438578	4.874963	5.801345	5.769461	6.005464	5.556602	5.262367	6.181377	5.971469	5.906867	5.695524	6.0414	6.123422	5.712046	6.413545	5.467566	6.286067	5.752583	5.518505	5.811732	5.892127	5.737622	5.43603	5.313269	5.539861	5.205739	5.098748	5.78781	6.298331	6.722292	5.519792	5.773784	5.179126
340351	2.871901	2.964078	2.908302	2.96207	3.138653	3.111465	3.214439	3.145468	3.381426	3.135068	3.131377	3.214827	3.224062	3.200002	3.116679	3.209654	3.165322	2.690918	2.913297	2.960668	3.091565	3.181587	2.98384	3.090557	2.786929	2.867944	3.470497	3.028084	2.946692	3.479924	3.116597	3.078091	3.105547	3.068752	3.557405	2.898518	3.39241	2.997059	2.839541	3.078091	3.106504	2.845531	3.072461	3.040511	2.962437	3.140023	3.268597	3.021304	3.10392
9189	7.747916	7.765025	6.598365	7.116435	7.919145	7.341615	7.833018	7.334499	7.782013	7.826864	7.631068	7.107707	7.043538	7.372094	7.290817	7.551551	7.525344	6.91268	7.049641	7.532793	7.545674	7.720951	7.355492	7.466029	7.25931	7.592157	7.344839	7.407625	7.348266	7.496604	7.573812	7.626477	8.097342	6.615673	7.09993	7.050888	7.610157	7.81322	6.368083	7.001583	7.451786	7.298743	7.041671	7.567575	7.693218	6.9951	7.147724	7.419801	7.451989
113	6.11109	8.182823	6.340413	5.92732	5.605493	5.013397	5.310033	5.181249	5.438104	5.744223	5.170023	5.382174	5.126806	5.050569	5.276096	5.227398	4.999095	4.851749	4.823911	4.895808	4.968257	5.105909	5.45754	5.06394	5.28356	5.183791	5.098204	5.078224	5.531129	5.40434	5.14533	4.772826	5.07683	5.086928	6.050461	5.092359	5.0777	5.045839	5.197562	5.042141	5.059955	4.879809	5.169374	6.658571	5.287317	5.110146	4.904461	4.824626	4.98426
5156	6.877653	4.436479	4.831907	5.300511	4.31674	4.689733	4.549458	4.594768	4.652028	4.643939	4.527908	4.469861	4.463724	4.752881	4.382983	4.415619	4.520792	4.425942	4.934503	5.019706	5.393107	4.451609	4.53434	4.547166	4.424853	4.455737	4.486031	4.508573	4.830599	5.012342	4.290332	4.357158	4.696662	4.529745	5.502422	4.668888	4.541041	4.541838	4.601128	4.508586	4.558128	4.644114	4.501945	7.874992	4.781261	4.713769	4.404561	4.387674	4.511492
55240	7.018493	6.230693	5.705412	7.124559	8.118507	7.04741	7.306326	8.476907	7.187402	7.332276	7.043928	6.188265	5.416914	5.753291	6.176152	5.238323	6.366171	6.515455	5.920021	5.764545	5.547375	6.106829	5.850748	6.378104	6.550834	6.19918	6.532338	6.539003	6.068197	6.418901	6.82274	6.756798	7.342402	7.976124	6.882085	6.970161	6.286456	6.923765	7.376593	6.250481	6.026694	6.486561	7.579776	7.17836	6.403414	7.01328	6.15748	5.8104	5.400343
55784	6.490264	5.588677	6.40222	6.42436	6.051357	6.26484	6.241284	5.680943	5.540436	5.787048	6.041063	6.020348	5.495606	5.620496	6.103467	6.399259	5.524651	5.919896	5.256985	5.235778	5.860075	5.663558	6.1253	6.097332	6.069812	5.807554	6.150691	5.804167	5.992401	7.709067	5.590616	5.772871	5.239867	5.561588	5.528518	5.044549	5.320746	5.790816	5.181834	5.55101	4.960758	7.118019	5.640244	6.298618	5.455048	5.423427	6.664273	5.911785	6.608741
57602	5.442493	5.414239	5.475178	5.46212	5.580279	5.30779	5.601812	5.975698	6.266141	5.638406	5.606849	5.205289	6.270364	5.546199	5.451307	6.011653	6.078474	5.396972	5.756672	5.934224	5.833728	5.307468	5.385071	5.43126	5.658489	5.728972	5.822434	5.824497	5.446824	5.15046	5.74263	5.609798	5.834829	5.389012	5.616502	5.387891	6.24828	5.691707	5.4007	5.450951	5.299606	5.510834	5.204522	5.635131	5.230149	5.719772	5.534208	5.978492	5.644004
441024	4.553674	5.670215	4.746019	4.951338	4.546475	5.029798	4.481344	4.612951	4.768991	4.794547	4.771867	4.857213	4.709182	4.515002	4.964396	5.257177	4.61878	4.619717	4.680415	4.548727	4.586155	4.651233	4.908331	4.748433	4.661025	4.64307	4.626964	4.621772	4.560577	4.875379	4.534513	4.556784	4.693634	4.825152	4.89584	4.720305	4.585837	4.78344	4.613275	4.581103	4.840922	4.618478	4.748905	4.504859	5.014362	4.715279	4.489857	4.637697	4.480674
6557	3.247672	3.298146	3.391437	3.44449	3.18731	3.690719	3.305068	3.2476	3.351189	3.543598	3.386598	3.358498	3.398434	3.297446	3.271671	3.206094	3.603789	3.326886	3.290538	3.330886	3.445121	3.248646	3.457263	3.215756	3.373864	3.473692	3.337745	3.415535	3.249842	3.232505	3.284863	3.378463	3.243779	3.250324	3.300258	3.402537	3.196838	3.338526	3.407919	3.516462	3.248751	3.280357	3.357776	3.391638	3.436104	3.499391	3.307061	3.234203	3.285709
525	4.548401	4.155762	4.192111	4.18306	4.094376	4.447388	4.303121	4.31529	4.16803	4.241902	4.126898	4.038405	4.085442	4.083871	3.993809	4.009652	4.383746	5.013624	5.139329	4.451585	4.513067	4.407264	4.186795	4.228933	4.07089	4.129813	4.094204	4.122953	4.013881	4.007358	3.897119	4.008744	4.345139	4.104195	3.88694	4.227028	4.336408	4.107912	4.46703	4.412659	4.30352	4.493866	4.227451	4.190779	4.171647	4.065819	4.335494	4.206324	4.187401
1861	6.816307	7.3225	6.736233	6.719241	6.897408	7.121657	7.303797	6.997987	6.77374	6.844556	7.097587	7.159546	7.141637	6.948088	7.060391	6.625296	6.739088	6.690577	6.698328	6.706758	6.996001	7.199983	7.248813	6.975697	7.06738	6.95726	6.969063	6.978412	7.008065	7.037809	7.186372	7.057549	6.701676	6.565749	6.824082	6.879387	6.778909	6.773172	6.736634	6.898877	6.457094	7.612033	7.030658	6.712505	6.42758	6.69346	7.173158	7.462393	7.478279
5071	3.736908	3.476371	3.454357	3.404196	3.414907	3.763109	3.536217	3.616067	3.671404	3.511254	3.437596	3.433654	3.330199	3.453068	3.473628	3.49642	3.66017	4.1108	4.06384	3.706087	3.734738	3.542195	3.443116	3.509314	3.439913	3.610866	3.45947	3.464348	3.438993	3.398131	3.452291	3.597475	3.549625	3.68287	3.454357	3.67473	3.495334	3.448183	3.783182	3.651161	3.586159	3.546226	3.436514	3.32998	3.79604	3.562246	3.561633	3.52665	3.29824
63916	6.823568	6.642035	6.015793	6.371743	6.537777	6.161916	6.554113	6.476186	6.233373	6.492263	6.258973	6.629567	6.828894	6.489587	6.607834	6.982269	6.597005	6.280529	6.41616	6.356107	6.182679	6.635728	7.153192	6.718868	6.776107	6.697486	6.752565	6.732973	6.763947	6.836193	6.629148	6.689549	6.57202	6.66345	6.298419	6.791169	6.720167	6.695203	6.10434	6.520917	6.163164	6.845375	6.225789	6.996397	6.571503	7.079191	6.920003	6.809279	7.208894
5778	5.575317	6.948161	6.08776	5.811963	4.905811	5.872156	5.259777	5.228214	5.364788	5.837029	5.255903	5.229405	5.046533	5.516127	4.92661	5.542266	5.964582	6.166176	5.891821	5.761804	5.756617	5.924746	5.302485	5.307424	5.382597	5.586051	5.200924	4.895134	5.188937	5.071171	5.180547	5.077181	5.347946	5.386423	5.919887	5.66924	5.387214	5.170628	5.224276	5.90233	5.916133	4.972985	5.907014	5.161246	5.382024	5.589262	5.306675	5.250671	4.896167
8418	4.520971	4.542528	4.467053	5.49775	4.645591	4.543504	4.782874	4.433943	4.958229	5.665261	4.182055	5.826147	4.28189	4.74923	4.324837	4.687801	4.647901	4.757535	5.8394	5.625959	4.955559	5.383428	5.042428	5.168334	6.043974	5.093889	5.94236	6.090822	5.523931	5.292193	5.861506	4.714199	4.572777	5.232215	5.257564	4.66844	5.36828	4.661748	4.647826	5.178349	4.641081	4.478349	5.688634	4.374742	5.150668	4.693802	4.948917	5.909094	5.397436
55816	6.210277	6.084905	5.982903	8.027191	8.011213	6.541137	8.941618	7.179422	6.525638	7.003725	6.296985	6.337402	6.248794	6.15647	7.440521	7.526144	7.704787	6.509191	6.409993	6.430294	7.443524	7.105335	6.390281	5.892214	6.145255	6.205274	6.398518	6.409736	6.101207	7.235924	5.868411	8.94432	8.296283	8.782897	7.01831	8.592633	8.165065	8.088867	7.557866	7.119569	7.271349	7.478006	8.610394	7.879891	5.925416	8.167542	5.751507	5.698668	5.351359
9672	6.040097	7.297196	6.727916	6.809274	6.035384	5.908117	5.731654	5.75171	5.941349	6.027458	6.129406	5.852763	5.610711	5.637238	5.891924	5.771826	5.088476	5.84988	6.029791	5.798037	5.719222	5.590908	6.525915	5.630272	5.911605	5.690671	5.681404	5.781711	5.661757	6.264851	5.487322	5.866926	6.010877	5.764734	6.137032	5.580525	6.026211	5.490094	5.605217	6.016363	6.050294	6.129695	6.001381	6.553847	5.79555	5.676492	5.625591	7.232357	5.777032
65084	5.955718	5.360436	5.759682	5.646931	7.130169	6.46434	7.254413	6.994911	7.126318	6.854668	6.506136	7.259544	6.323354	5.62258	6.226819	5.789341	5.365319	5.006335	5.684954	5.659501	6.009804	6.167118	6.438566	6.397772	6.594921	6.155172	6.141691	6.357375	6.396357	5.81403	6.309715	6.280121	5.982465	6.582341	5.933834	6.242902	6.426706	5.984461	5.11662	5.981976	6.62944	6.544836	5.893872	5.395106	5.7184	5.401238	6.255371	6.56117	6.677368
51334	6.393636	9.008816	5.363475	4.257698	4.40233	3.832443	3.947047	4.182199	3.944696	4.108515	4.204269	4.069328	4.042451	3.776979	3.904386	3.830474	3.959629	4.144345	3.899464	4.094597	3.90219	4.041684	4.154262	3.844613	3.897245	4.027859	4.205563	4.046806	4.101246	4.088299	4.053776	4.550088	4.065651	4.237313	4.923467	4.013551	3.834831	3.786107	4.196874	4.182856	4.032933	3.985196	3.937156	5.975741	3.846534	3.835068	3.999983	3.587482	4.008235
57092	8.175458	7.872411	7.961916	8.123265	8.483256	7.807701	8.190089	8.199857	7.959645	8.188908	8.234666	8.421577	8.320434	7.774565	8.480208	8.204802	7.642277	8.185683	8.064248	8.055596	8.280365	8.582516	8.580004	8.373271	8.121955	8.018527	8.114111	8.398484	8.36913	8.279167	8.320684	7.477975	7.660157	8.209087	8.243341	7.766765	8.015284	8.029141	7.762949	7.654131	7.919295	8.580677	8.558351	8.299582	7.614568	7.83193	8.115218	8.960188	8.577326
22884	6.27788	6.254903	6.687305	6.940048	6.914191	6.740142	6.619074	6.710593	6.559207	6.862724	7.078964	7.170014	7.275546	6.546304	7.296628	7.053411	7.353872	6.037658	6.77858	7.118366	6.892145	7.079717	7.147111	7.189502	7.351927	7.17746	7.208605	7.265204	7.177496	6.951604	6.649984	6.677082	7.000129	6.687607	7.02735	6.326831	6.543197	7.109523	6.568174	6.287827	6.474163	6.472826	6.90968	6.724707	6.626354	6.55012	7.15208	6.813356	6.914573
79848	5.7096	4.932267	5.01462	5.402831	5.110439	5.365267	5.238578	5.370707	5.951769	5.592899	5.241929	5.715081	5.765375	5.326381	5.760519	5.779827	5.71548	5.381631	5.371423	5.490019	5.274755	5.54641	5.011959	5.753434	5.45186	5.503661	5.871371	5.824036	5.381455	5.293847	5.72657	5.093824	5.170267	4.995611	5.213145	5.209951	5.24294	5.355629	5.04152	5.318216	5.17896	4.888446	5.546572	5.616531	5.03293	5.094094	5.223139	5.351546	5.05893
4286	7.375864	6.050404	5.996627	5.861301	6.386433	5.836677	5.601017	5.889742	6.710291	6.705442	6.277193	6.715639	5.979709	6.760305	6.419261	6.347096	5.737545	5.924731	6.009488	6.329849	6.194868	6.26003	6.794173	6.709823	6.336512	6.162573	6.688399	6.882409	6.098433	5.878742	5.646977	5.847828	6.15899	6.483621	6.121716	5.882665	6.664421	6.790722	6.150847	5.605369	6.924544	5.860243	6.596315	6.984499	6.411655	5.725494	6.122076	5.291804	5.83465
79823	4.904687	4.794461	4.993371	4.851357	5.548234	5.509944	5.125901	5.331275	5.180986	5.501271	5.218439	5.279828	4.946188	5.182774	5.301536	5.471063	4.91979	5.03919	4.999577	4.779901	4.880395	4.984012	4.969603	4.921561	4.97882	5.000612	5.391567	5.372886	4.911464	4.985139	4.947025	5.188203	5.033436	5.399015	4.75993	5.29503	5.412888	5.383475	5.121022	5.286797	5.204357	4.973063	5.219258	4.768904	5.024171	5.097258	4.905175	4.893839	4.744896
5825	7.687887	7.425027	6.972275	7.569343	8.958361	7.674042	8.736313	8.759303	8.531456	8.836176	8.13475	8.479831	7.976402	6.99212	8.403432	6.924015	7.148797	7.482382	7.7512	7.716135	8.181469	7.862921	8.34774	8.026592	8.527877	7.486992	7.834641	7.877854	8.336121	7.988189	8.700625	6.867037	7.195792	7.436775	7.416766	6.712623	7.532205	7.993594	6.866237	7.612894	8.566022	7.167076	8.139782	7.407098	6.661548	7.010604	7.468927	8.073469	8.466921
1161	5.759814	5.499465	5.258437	5.232433	5.376074	5.721132	5.652044	6.055212	5.557802	5.518344	5.643691	5.751724	5.598898	5.062936	5.447579	5.02746	5.613618	4.792038	5.058599	5.129567	5.517859	5.833223	5.71776	5.563176	5.734802	5.407932	5.518245	5.303832	5.510028	4.92353	5.460397	6.062862	5.718998	6.023739	5.555133	5.368705	5.581671	5.49733	5.572875	5.870753	6.279356	5.368705	5.817304	5.34634	5.67219	6.095314	5.384044	5.419429	5.113125
5558	4.094834	4.852338	4.334942	3.883885	3.682409	3.823129	3.612526	3.567372	3.439678	3.761189	3.656112	3.650951	3.642658	3.646329	3.567059	3.639888	4.040395	3.64803	3.43263	3.625037	3.645337	3.841891	3.531822	3.771135	3.611262	3.720355	3.611458	3.623186	3.725779	3.655875	3.631828	3.765888	3.582009	3.894126	3.516978	3.771084	3.729476	3.626099	3.725967	3.867853	3.972247	4.17644	3.871667	3.901179	3.837484	3.727935	3.635017	3.726257	3.800736
22877	6.043101	5.732703	5.731725	5.753804	5.750954	5.791281	5.73364	5.708471	5.869927	6.012004	6.362648	6.248814	6.773836	6.48555	6.496272	6.609765	6.466726	6.042898	6.479382	6.531232	5.969692	6.372001	6.989952	6.387989	6.900899	6.611124	6.540284	6.722997	6.437689	6.433435	6.099706	5.923319	6.294923	6.09236	6.25807	6.837219	6.131696	6.398366	5.422607	6.105331	6.298819	5.339537	5.820042	5.977537	6.499086	6.901703	5.876397	5.721959	6.018226
7072	7.125397	6.444698	6.192731	6.975949	7.718539	7.0468	7.17293	7.034641	7.153574	7.36212	7.39459	6.799212	7.002177	5.991871	7.298094	7.786053	7.07834	6.316148	6.564439	6.684262	6.587478	7.080392	6.946494	7.274122	7.119565	6.485102	6.817074	6.914488	7.138921	7.253876	6.917915	5.827757	6.400329	5.975104	6.727948	5.941018	6.388294	6.836575	6.031458	6.442	6.549722	6.679936	6.614838	6.916774	6.540613	6.550494	7.131478	7.614815	7.647737
932	3.529262	3.314619	3.458083	3.568781	3.093624	3.815167	3.267059	3.280748	3.344317	3.336096	3.315398	3.525667	3.25037	3.336932	3.297746	3.459555	3.400837	3.294832	3.377784	3.433416	3.41919	3.420604	3.312678	3.274647	3.24959	3.456035	3.26682	3.060268	3.193689	3.258203	3.247802	3.16577	3.239458	3.562265	3.501272	3.719613	3.36032	3.227607	3.472612	3.538253	3.770391	3.379283	3.250922	3.289706	3.453644	3.378421	3.379962	3.242995	3.11973
2207	9.329284	11.435338	9.69025	12.571229	7.000663	7.304754	8.03041	6.699309	6.919805	7.460105	5.85805	6.94538	5.652419	6.55882	5.642483	6.581027	6.986078	7.539706	6.709514	7.107766	6.69387	6.662543	7.392308	6.088482	6.671547	6.135693	5.363775	5.460758	6.752337	7.482952	6.596789	6.965934	7.60401	6.749729	8.562349	7.097754	7.091768	6.245524	7.412784	6.795038	7.521207	7.601396	6.729003	9.491974	6.709834	6.972606	7.116211	5.457451	5.703001
83786	7.110224	7.005953	6.585759	6.575389	6.303761	6.545036	6.508168	6.646081	6.589292	6.631927	6.652415	6.235752	6.536385	6.808681	6.322733	6.649176	6.660595	6.612402	6.572056	7.084592	6.576272	6.831431	6.593686	6.372652	6.331725	7.00092	6.56499	6.38085	6.426144	6.214156	6.260296	6.522802	6.459849	6.85079	6.413483	7.009072	6.507963	6.392123	6.601553	6.894592	6.668237	6.596897	6.708502	6.489795	6.852022	6.704487	6.577026	6.521349	6.320704
10200	7.590971	7.568908	7.936938	6.784738	6.430336	6.875887	6.181869	6.701055	6.75738	6.620737	6.661508	6.998784	7.446194	6.505918	6.883413	6.766077	6.876187	5.622508	7.10448	6.960673	6.971979	6.762125	6.958439	7.190566	6.675274	6.692504	6.878616	6.806028	6.809892	6.901737	7.199011	6.357143	6.784738	6.737526	6.106541	6.233254	6.843845	6.597866	6.896622	6.641172	7.059036	6.693921	6.452213	7.212552	6.730417	6.154012	6.821012	6.724399	6.730764
54768	4.765058	4.603134	4.358085	4.379516	4.229964	4.704639	4.42279	4.260516	4.040313	4.484006	4.454782	4.432708	4.380495	4.382381	4.206712	4.333826	4.486333	5.322823	5.369925	5.012381	4.608644	4.55681	4.5229	4.471725	4.351674	4.464861	4.294392	4.076355	4.06522	4.157433	3.950177	4.357515	4.347812	4.31122	4.046763	4.197039	4.287443	4.369693	4.318308	4.61314	4.390803	4.377864	4.433534	3.912919	4.366737	4.4391	4.607789	4.299501	4.238549
23683	6.528588	6.037142	5.729744	6.249714	5.927008	5.522124	5.6239	5.558232	5.734279	5.820272	5.698209	5.805597	5.682108	5.541604	6.029286	5.638399	5.640354	5.384368	5.789124	5.774472	5.809603	5.898387	5.92907	5.864518	5.914605	5.778114	5.654796	5.714751	6.012156	5.839068	5.483723	5.445856	5.34424	5.226922	5.725804	5.232011	5.343494	5.455881	5.341504	5.140227	5.360457	5.843313	5.59757	6.188834	4.905271	5.323348	5.84409	5.778692	6.192324
201626	5.2718	5.118655	5.043054	4.858911	4.954429	5.441934	4.829956	5.107863	4.997629	5.082014	4.767051	5.2354	4.792048	5.179688	4.81464	4.976464	5.207152	5.333018	5.190723	5.00857	5.320532	5.252757	5.100263	4.888318	5.048779	5.02152	4.896026	4.759369	4.769162	4.928741	4.767162	4.973761	5.33817	5.110315	4.938882	5.354243	5.061019	5.215314	5.400827	5.312075	5.222914	5.104206	5.568164	4.809172	5.164725	5.255601	5.102932	4.992985	4.955602
8629	6.235298	5.741603	5.744611	5.788328	5.863893	6.139389	5.941276	6.015977	6.109111	6.031589	6.302277	5.673151	5.988973	6.206856	5.874238	6.182181	6.242909	6.433192	6.484652	6.268471	6.113839	5.922075	5.897975	5.952635	5.817721	6.162826	6.078387	5.995271	5.925093	5.798508	5.638598	5.785017	6.076991	6.006063	5.907263	6.116777	6.153074	5.972996	5.91868	6.110972	6.036074	5.901209	5.900605	5.917387	6.230401	6.079129	6.016474	5.879001	5.653556
10257	4.859008	5.083427	4.765772	4.480624	4.413344	4.654675	4.625612	4.437186	4.51994	4.682585	4.374121	4.853981	4.664723	4.553491	5.740087	4.490824	7.514793	4.833317	4.975037	4.824141	5.137323	5.547007	5.361637	4.583776	6.295846	5.074885	4.61833	4.739115	5.081188	4.673015	4.938303	5.88029	6.891522	5.654581	7.222185	7.690147	4.849685	4.715658	6.419656	5.721653	4.469912	4.551827	4.978609	5.460217	4.730739	5.777357	4.43917	4.639844	5.279748
79846	6.192717	5.855406	5.435683	5.784464	5.583281	6.240581	5.547387	6.356848	5.822177	6.310851	6.097464	5.915548	8.078484	6.044328	6.447005	6.162455	6.806425	5.672556	6.13449	6.99827	6.572189	6.37554	5.816162	6.806794	6.91979	6.226258	6.591077	6.257581	6.426946	5.921702	6.816174	5.650574	6.217715	6.059763	7.069361	6.143088	6.39979	6.177	6.422111	6.07919	6.055008	5.900184	5.908634	6.30179	6.140021	6.294639	6.293942	5.65815	5.778975
8796	3.481935	3.735727	3.334092	3.833093	3.307433	3.764077	3.845012	4.081778	3.584787	2.848362	3.544654	3.903659	3.205333	3.16786	3.104439	4.082074	4.391155	4.386975	3.490021	3.561274	3.450217	3.543743	3.243029	3.391876	3.323371	3.081103	3.701409	3.897435	3.418085	4.762163	3.107042	3.345984	4.127689	3.411472	3.413558	5.783587	4.303066	3.512253	4.013699	3.95428	3.160967	8.355436	3.280119	3.022398	3.977127	3.671327	3.915937	3.093983	3.639049
23387	5.945152	5.407225	5.460927	6.210873	6.704634	6.340214	6.560333	6.463859	6.664151	6.811659	6.76241	6.607904	6.763394	6.738877	6.825937	6.258359	6.318106	5.682327	6.21756	6.315635	6.03831	6.39249	6.209573	6.766602	6.770975	6.928216	7.012873	7.201046	6.862003	6.456821	6.731701	6.661512	6.045009	6.715609	6.196659	6.018895	6.444655	6.761753	6.303571	6.203106	6.468555	5.897592	6.302331	6.12196	6.329916	6.140298	6.226566	6.122088	6.385084
2530	8.24193	7.096015	8.162337	8.473396	6.522257	6.302244	6.001145	6.453085	6.57937	6.421799	6.292507	7.137993	7.357144	6.487572	6.476378	6.394372	7.324196	6.144212	6.579873	6.328826	7.169683	6.233663	7.574082	7.420285	6.393057	6.655871	6.614062	7.001134	6.918076	7.021222	6.63274	7.045097	6.844235	6.239575	6.812831	6.58921	6.594412	6.781578	6.336088	5.735272	6.766288	7.19368	6.892993	7.642929	6.325519	6.178276	6.52992	7.360391	6.461987
1579	4.634853	4.453133	4.266652	4.310274	4.270927	4.646649	4.381937	4.243954	4.275701	4.244632	4.431093	4.137607	4.157621	4.463301	4.102363	4.368139	4.540959	4.717433	4.788554	4.594741	4.430946	4.303285	4.346888	4.285697	4.335769	4.662935	4.346276	4.099641	4.182359	4.060399	3.994757	4.20207	4.337072	4.391313	4.235613	4.494656	4.355876	4.218107	4.440795	4.700352	4.48294	4.47458	4.263002	4.107393	4.446469	4.348017	4.536552	4.185566	4.092594
11168	6.41006	6.632116	6.765775	5.902746	6.809074	6.258339	6.532078	6.577309	6.478655	6.335167	6.527723	6.873499	6.843808	6.165432	7.349147	6.747053	6.622715	6.917363	6.898139	6.758704	6.644333	6.773529	6.812328	6.871468	6.683895	6.341154	6.927582	7.006341	7.045729	6.874206	7.026934	6.208511	6.544797	6.35642	7.132434	6.309508	6.87475	6.831506	6.589867	6.37676	6.405267	7.054183	6.882696	6.229368	6.553256	6.947464	6.930799	7.387699	6.783944
55213	4.463803	4.525764	4.789791	4.54001	6.68267	5.50304	6.414387	5.261411	5.605549	6.2663	6.194555	5.469179	5.991832	5.637946	6.029865	5.817071	5.430337	4.849363	5.582041	5.407982	5.636641	6.008211	5.994611	6.397434	6.152493	5.82172	6.347895	6.373621	6.398253	5.551049	5.727271	5.709675	5.830102	5.775812	5.747818	6.208905	5.88156	5.925257	4.696695	5.220031	4.461241	4.750306	4.863364	4.608332	5.92967	6.343581	6.321562	6.434934	6.831539
26027	5.040434	4.956699	4.976065	5.114682	5.513225	5.58303	5.398458	5.413109	5.701503	5.784264	5.730632	5.029196	5.224318	5.458318	6.538691	5.769497	5.399283	5.29115	5.125661	5.158317	5.193405	5.427502	4.985318	5.244972	5.516219	5.294782	5.486469	5.531296	5.522565	5.088669	5.101924	5.812368	5.683374	6.007027	5.674177	5.217738	6.192278	6.063169	5.811499	5.548416	5.883532	5.154743	5.675342	5.065206	5.95345	5.797031	5.074106	5.288854	5.083534
7429	4.45756	4.220595	4.382616	4.39933	4.132753	4.478243	4.32851	4.424571	4.487043	4.267602	4.336683	4.268567	4.198246	4.3296	4.227815	4.334237	4.56169	5.488977	5.125725	4.565271	4.548794	4.349267	4.241399	4.376999	4.256586	4.407708	4.172539	4.227865	4.1497	4.202327	4.09202	4.274993	4.345375	4.560274	4.223026	4.472432	4.311699	4.491084	4.559961	4.646264	4.474603	4.558771	4.424907	4.2587	4.725109	4.482522	4.405124	4.391252	4.130438
38	6.133863	6.934118	5.714364	6.396608	7.195573	7.823574	8.053269	7.169655	7.154785	7.158904	7.381285	7.462265	6.794736	6.782844	7.472938	6.72444	6.738693	6.836908	6.937344	6.961664	6.999833	7.211691	6.633696	7.342585	7.494957	7.295831	6.75207	6.828666	7.199739	6.488115	7.300407	8.256955	7.698104	8.259763	7.230476	6.939328	7.757289	7.76561	7.836283	8.450974	7.963583	7.584264	8.207039	7.107354	7.591511	6.911843	7.046174	7.335547	7.430258
176	5.792835	5.536413	5.413252	5.686154	5.599818	6.074173	5.520809	5.772745	5.698712	5.910328	5.859553	5.305632	5.516756	5.642606	5.382302	5.520833	5.645291	5.867464	5.820892	5.736247	5.654221	5.527053	5.47386	5.403756	5.425377	5.643092	5.6141	5.51598	5.200753	5.395541	5.224056	5.598683	5.868853	5.537285	5.774931	5.969799	5.507044	5.341472	5.734056	5.838111	5.49477	5.622164	5.458461	8.31287	5.518412	5.524334	5.534288	5.58937	5.374463
2264	4.948407	6.35387	4.816074	4.715353	4.767483	5.277322	4.935969	4.920561	4.903988	4.811887	4.90875	4.778936	4.671083	4.778063	4.885596	4.826549	4.891082	5.239965	5.136685	4.943455	4.959609	4.670369	4.691888	4.744919	4.811442	4.880791	4.780651	4.615341	4.632843	4.723212	4.814364	4.612159	4.657218	4.742118	4.642278	4.734281	4.759574	4.748932	4.824374	4.930804	4.738494	4.98862	4.613714	4.694648	4.700749	4.691075	4.882208	4.851692	4.757642
11259	6.605541	5.889977	6.938612	6.818692	7.507542	5.558579	5.458348	6.97595	6.057615	7.506197	5.898284	6.708033	6.205167	5.821007	6.942178	5.074912	5.691483	6.143562	6.526044	7.743791	6.444233	6.248622	6.837249	6.215311	5.544227	7.044415	6.060348	6.261835	6.631105	7.113305	6.167427	7.72801	6.462243	6.462863	7.455394	7.667285	6.03795	6.262821	6.88539	5.637254	6.690901	5.276503	6.324693	7.678679	6.041505	5.756384	6.356852	5.453136	6.701709
3112	5.967835	5.918735	5.849234	6.289941	4.800665	5.384025	5.040645	5.039692	5.437244	5.612759	5.232726	4.879472	4.74924	5.176151	4.537687	5.267017	5.279185	5.677963	5.819432	5.706877	5.369862	5.225434	5.220484	5.335665	5.092445	5.399243	5.220502	4.875474	6.065087	5.66281	5.053014	5.249954	4.952269	5.151778	5.974562	5.752248	5.265219	5.132852	5.00435	5.60777	5.465428	5.180797	5.02567	5.192686	5.405037	5.741719	5.446182	4.388811	4.528078
399979	6.095949	5.974674	5.633301	6.048007	6.330181	6.500332	6.288739	6.26691	6.101388	6.371335	6.266761	6.478878	6.370339	6.231756	6.339185	5.973462	6.204907	5.784481	5.917395	6.104438	6.146704	6.552154	6.194	6.449484	6.74487	6.840634	6.592175	6.53215	6.424871	6.118274	6.947855	6.818888	6.378698	6.709416	6.31916	6.389256	6.296575	6.519855	6.464133	6.465206	6.228445	6.503459	6.620155	6.217601	6.331483	6.496832	6.219067	6.514563	6.506091
2802	7.264101	6.62688	6.571242	7.13463	6.923176	7.111758	7.178181	7.112744	6.834846	6.718155	6.942325	6.894719	7.769291	6.935553	6.99763	6.934916	6.555496	6.581226	6.866771	6.589647	6.436801	6.570221	6.931712	7.084059	6.822565	6.983309	7.239666	7.256072	7.106387	7.18886	7.354619	6.781441	7.167142	6.621469	7.147959	6.90669	6.888848	6.865369	6.195556	6.617888	6.279062	6.57424	6.301802	7.585584	6.855541	7.170654	6.892789	6.717437	6.748094
9870	5.56154	5.534063	6.242297	5.932617	6.205673	5.813895	6.016664	5.858441	5.997654	6.092725	6.244316	6.636769	5.813271	5.85978	6.398064	6.240662	6.380538	4.766878	4.945015	5.684334	5.29325	6.027022	6.435649	5.978718	6.221488	6.321434	6.08502	6.219769	6.074039	6.119769	6.412696	6.449912	6.060639	6.458945	5.892963	5.3588	5.897324	6.046812	5.702375	5.517297	6.11217	6.000185	6.269271	5.858937	6.078116	5.579445	5.773906	6.177851	6.376253
5923	5.075384	5.084239	5.120145	4.676197	4.385358	4.978464	4.818997	4.713609	4.483865	4.642599	4.512392	4.287936	4.357585	4.771879	4.327757	4.692269	4.629255	5.043256	4.559947	4.591371	4.905773	4.636731	4.638215	4.664959	4.161424	4.658296	4.693267	4.188706	4.496677	4.325765	4.390606	4.579183	4.494668	4.403091	4.462186	5.109531	4.349713	4.58283	4.771543	4.919407	4.58599	4.698618	4.681258	4.662801	4.723095	4.675838	4.891946	5.805933	4.333902
5896	3.397124	3.410347	3.432582	3.439699	3.568675	3.698887	3.456309	4.172951	3.432501	3.459812	3.615159	3.889379	3.555052	3.495579	3.515219	3.4867	3.384585	3.440342	3.459056	3.318847	3.612579	3.431425	3.558251	3.622469	3.826004	4.062755	3.703338	3.7217	3.481187	3.248644	3.959552	3.311549	3.175815	3.580249	3.188894	3.549391	3.640407	3.417669	3.452631	3.746499	3.574826	3.414517	3.436598	3.477696	3.628721	3.363749	3.720826	3.285814	3.373182
5743	4.97352	4.102238	5.662926	8.640358	5.115466	5.196778	4.253665	4.501117	4.428053	4.472261	4.289302	4.086698	4.167859	4.30704	4.080914	4.176582	4.036518	6.107071	5.785465	5.748073	5.259479	4.169253	4.747808	4.332586	4.678591	4.081995	4.102615	4.194099	5.410817	6.794635	5.674737	4.4206	4.216567	3.986272	6.614373	4.215736	4.257397	4.031008	4.453303	4.443572	4.285904	4.400185	3.950636	4.168418	3.95413	4.165584	4.291718	4.239633	4.267021
5933	4.626526	4.616147	4.213567	3.865788	3.789123	3.773751	3.53606	3.652946	3.868247	3.90428	3.994482	3.778292	4.188657	3.814619	4.213652	4.169437	3.995334	3.624596	3.747645	3.756615	3.870553	3.913523	4.014658	3.806001	3.773984	4.057216	3.756751	3.891851	4.08876	4.251343	4.262006	4.002029	4.010659	3.872649	3.916811	4.139698	4.135139	4.126328	3.749267	3.813163	3.672123	3.705678	3.649083	4.635279	4.051869	4.328167	3.988732	4.001486	4.016114
8871	6.288459	5.755913	5.411009	5.771261	5.442374	5.580477	5.401762	5.630584	5.550271	5.69299	5.493291	5.676263	5.669677	5.911285	5.619932	5.836171	5.830083	5.19576	5.436813	5.549009	5.743135	5.876064	5.883178	6.153209	5.762628	5.834814	5.634595	5.718052	5.758303	6.00646	5.569128	5.692366	5.560769	5.548341	5.674956	5.36407	5.342532	5.736191	5.500074	5.729632	5.637005	5.460003	5.424517	6.467473	5.481146	5.554429	5.799346	5.699383	5.66484
3603	5.922191	5.400096	5.555375	5.142791	5.384221	5.843442	5.537925	5.325067	5.302447	5.376266	5.022815	5.073297	4.869843	5.335492	5.019357	5.272307	5.706531	6.847028	6.440615	6.232133	5.843861	5.113668	4.877835	5.042656	5.004458	5.280371	4.878551	4.931807	5.454167	5.041789	4.802065	5.080309	5.012677	5.507112	5.894043	5.251737	5.445401	4.99231	5.620858	5.738078	5.682099	5.624799	5.321154	5.50083	5.210904	5.304376	5.27094	5.193489	5.153292
92211	4.660584	4.307519	4.251234	4.247887	4.002832	4.46403	4.278046	4.071115	4.044669	4.007565	4.170883	4.030088	4.191284	4.609991	4.02888	4.091242	4.292025	4.827135	4.285873	4.277099	4.392658	4.171297	4.205299	4.282881	4.008449	4.340527	4.217385	4.054955	3.868186	4.049846	3.832637	3.948171	4.157125	3.879183	4.187882	4.704395	4.144327	3.970477	4.016408	4.527994	4.233511	4.277931	4.151903	3.808283	4.016545	4.285163	4.331419	4.172012	4.13421
8578	4.836949	4.806237	4.482061	4.501975	5.920249	4.545468	5.656703	5.291116	5.155897	5.156001	4.8361	4.891323	4.885821	4.536552	5.20056	5.107211	4.904146	4.758357	4.58693	4.650817	4.891261	5.074575	5.137161	4.900779	4.754633	4.937175	4.924786	4.934557	4.986267	4.833447	4.835601	4.912955	4.708631	4.850312	5.198341	4.62081	4.683397	4.899228	4.838906	4.745508	4.6278	5.178266	4.893305	4.427264	4.800345	4.939417	4.844013	4.730048	5.074433
6002	4.707687	4.478044	4.737347	4.529414	4.413566	4.666909	4.495702	4.581161	4.855723	4.690961	4.692127	4.578029	4.654938	4.773913	4.56363	4.768969	4.629778	4.809488	4.70965	4.655933	4.699188	4.527766	4.425311	4.635884	4.661679	4.674244	4.635643	4.701284	4.566189	4.536853	4.637701	4.404427	4.566217	4.490997	4.626951	4.482207	4.61858	4.668838	4.554352	4.640328	4.645799	4.62395	4.454113	4.557439	4.599526	4.542468	4.810078	4.527515	4.554129
53616	4.517046	4.224483	4.200197	4.306701	4.244604	4.774961	4.421185	4.867291	4.341425	4.459114	4.502399	4.24155	4.449212	4.374408	4.459351	4.342355	4.392323	4.395009	4.584509	4.536366	4.448947	4.297213	4.228436	4.410145	4.448132	4.389597	4.518865	4.420244	4.168354	4.093676	4.041884	4.354987	4.463472	4.29235	4.103941	4.352838	4.805779	4.350617	4.225901	4.894377	5.084347	4.185656	4.732585	4.139989	4.876351	4.861864	4.20411	4.069802	3.968686
8974	7.289586	6.994972	6.34556	8.011514	5.851117	6.038054	6.731827	6.126405	5.408575	6.119733	5.566048	7.503769	6.539121	6.907786	6.561565	6.82654	5.533901	6.963318	5.697491	5.467494	5.766894	6.055216	7.548259	7.273211	6.480754	5.939793	6.330831	6.496241	6.486674	7.54956	7.123304	7.192052	7.248662	6.948582	7.43783	7.333826	6.805186	6.200067	6.967579	6.954147	5.604339	7.360121	5.974004	8.425269	5.611936	7.417485	7.183105	6.729949	6.836872
8019	6.760547	6.582449	7.087687	6.855818	7.22308	7.345658	7.234399	6.921237	7.494919	7.195126	7.591975	7.739641	7.688046	7.687356	7.476921	7.745422	7.448901	7.123631	7.288331	7.461188	7.335633	7.288778	7.349472	7.689251	7.208844	7.693581	7.842553	8.04741	7.755582	7.920866	7.400738	7.158511	7.185581	6.667189	7.344942	7.100301	7.062528	7.574129	6.658086	6.420956	6.372396	7.122575	6.833443	7.160268	7.237795	7.147908	7.239556	7.427267	7.183153
3417	7.284228	8.291571	7.683959	7.718568	8.128937	7.432784	8.200782	8.20224	7.981705	8.099268	8.214278	8.064977	7.463721	6.479331	7.647077	6.651507	6.672945	6.944322	7.000674	6.767301	7.258722	7.662462	7.627961	7.504358	7.566808	7.287884	7.156724	7.314643	7.008827	7.349245	7.591811	7.435715	7.388491	8.058646	7.868232	7.445072	7.210113	7.252286	7.628027	7.093074	7.481173	7.903752	7.552323	7.075494	6.859847	7.520022	7.064466	8.91678	7.770888
64097	5.138538	4.851304	4.914135	4.708782	4.9643	6.029149	5.355148	5.949222	5.006908	5.033736	5.268075	5.068783	4.785709	5.270547	4.299883	4.502325	5.356151	5.98571	5.898706	5.488723	4.959989	5.372115	4.992541	5.045898	5.250471	4.480452	4.849624	4.972273	4.714575	4.412878	4.753513	5.369356	5.26666	5.693367	4.788673	5.460585	5.731632	5.343098	5.747972	6.165396	5.561303	5.272261	5.545646	4.382145	5.336195	5.721831	5.170906	5.281567	5.215748
4668	8.03758	8.362141	7.126075	7.566962	7.066013	6.961767	7.590572	6.606511	6.373798	7.025054	7.136241	8.166238	7.110453	7.746462	5.938259	6.84758	6.455627	7.021313	6.951951	7.11814	7.244706	7.55802	7.649003	6.966227	6.980564	7.65374	7.206506	7.262567	7.163056	7.218332	7.445023	7.398859	7.797267	7.310882	7.571373	6.978427	7.531597	7.519246	6.598735	7.385256	7.369153	7.392938	7.693942	8.208642	7.301773	7.683565	6.735448	7.380098	7.389666
56302	4.719244	4.992428	4.822463	4.947519	4.745449	5.248954	5.126822	5.042534	4.865204	4.975069	4.904414	4.860525	4.646592	4.968903	4.760123	4.90431	5.281419	5.509791	5.068226	4.774363	5.059678	5.215522	4.706495	4.730188	4.870457	4.816773	4.81088	4.660285	4.722522	4.771931	4.580632	5.029894	5.240826	5.014861	4.983984	5.342113	5.194762	4.756452	5.295664	5.281173	5.252152	4.81222	5.267265	4.792859	5.491665	5.556391	4.938351	4.73959	4.622022
2491	3.738999	6.218515	4.030669	3.801894	3.341066	3.574898	3.882944	3.613742	3.641766	3.660041	3.524066	3.516673	3.620698	3.666143	3.865925	3.529241	3.563678	3.227015	3.123581	3.23605	3.503475	3.651189	3.599985	3.550625	3.646261	3.546021	3.489801	3.392909	3.552661	3.490281	3.442231	3.554227	3.588838	3.443508	3.392957	3.874835	3.511509	3.713404	3.662472	3.645903	3.752883	3.823743	3.669733	3.969196	3.9415	3.944037	3.68911	3.510905	3.376216
23080	5.031529	5.04226	5.095517	5.661658	5.476029	5.355677	5.508117	5.788171	5.303745	5.359837	5.559499	5.742307	5.568808	5.005294	5.536762	5.537408	5.458384	5.261237	5.267573	5.175668	5.22408	5.271932	5.397492	5.471042	5.204939	5.239335	5.167623	5.31093	5.241669	5.553727	5.554765	5.736457	5.69102	5.354161	5.678189	5.728854	5.641586	5.348047	5.356055	5.502211	5.124833	5.813822	5.38909	5.535232	5.56876	5.555188	5.235258	5.489008	5.471714
901	7.070536	6.381277	7.096283	7.267997	7.812684	7.360066	7.86794	7.841651	7.35435	7.573458	7.494421	7.662639	7.429174	6.740717	7.587517	6.884977	6.703404	6.728321	7.65297	7.696568	7.498612	7.823549	7.53967	7.375945	8.379875	7.394742	7.208562	7.172509	7.63206	7.40983	7.33389	7.242479	7.305655	6.795017	7.389106	6.638994	6.775851	7.235207	6.2451	7.196368	6.40434	7.963731	7.370439	6.998915	6.541595	6.792168	7.747998	7.682146	8.152826
4724	6.622045	7.555553	7.344068	6.766326	6.812111	7.251198	6.964703	7.508519	6.978381	7.008318	6.959515	7.539667	7.525506	6.779574	7.596746	6.685477	7.67918	6.797781	6.751408	6.896975	7.593647	7.411641	7.285384	7.098425	7.278501	6.899995	6.847769	6.97515	7.078523	6.720974	7.448906	7.441201	7.784155	8.075648	7.606812	7.335362	7.843385	7.22869	7.878847	8.178366	7.903265	7.462856	7.47171	7.246152	7.410684	7.569634	7.317213	7.206779	7.496596
9926	6.805714	7.520181	6.746744	8.338644	8.531647	7.130134	7.487471	7.631198	7.780086	7.777503	7.797033	7.580564	8.593662	7.562181	7.874259	7.460346	7.486113	6.248821	6.988824	6.911531	7.541884	7.869822	8.665152	8.15904	8.257919	7.831133	8.005206	7.985764	8.473356	8.014676	8.427121	7.448271	7.641573	7.079185	7.499198	7.398525	7.523449	7.427278	6.960744	7.128348	8.044275	7.797629	7.943929	7.450284	7.083105	8.290298	7.908554	8.667391	8.73685
22807	5.314181	5.498951	5.483281	5.563696	5.130526	5.33057	5.615462	5.627796	5.421776	5.992078	5.326144	5.215081	5.156564	5.556004	4.979413	5.631035	4.830314	4.780812	4.530376	4.798416	5.279345	5.679111	5.834158	5.821409	4.987128	5.622618	5.260101	5.222564	5.389451	5.14671	5.29195	5.021421	5.443566	4.725904	5.461885	5.420178	5.304785	5.678472	5.126402	4.9359	5.519128	5.181622	5.337109	5.020626	5.112237	5.471389	5.545347	5.399649	5.684018
84705	6.328375	5.95415	6.278216	6.043885	5.997188	6.228616	5.855763	5.896993	6.074945	5.987817	5.778258	5.621037	5.732318	5.442114	5.719847	6.188784	6.776808	5.799344	6.057736	6.010794	5.973533	6.14039	5.556137	5.890463	5.783547	5.903256	5.845827	5.707752	5.594042	5.33357	5.84097	5.835588	6.017097	6.078807	6.01637	6.084019	5.950341	5.970145	6.509378	6.252685	6.390271	6.354429	6.318166	5.838112	6.379329	6.48109	6.028759	6.253823	6.016331
9098	5.757134	5.892612	5.732359	5.905997	6.19357	5.95182	6.077214	6.010342	6.241292	5.562879	5.731123	5.967275	6.067048	5.820195	6.026358	6.043219	6.158018	5.822012	5.855704	5.869328	6.109571	5.964542	6.032725	5.974769	5.7841	6.004428	6.054069	6.045316	5.868247	6.299696	5.980188	6.041476	5.806349	5.778305	6.491027	5.926909	5.741398	5.947913	5.708664	5.881192	5.53886	5.930094	5.791562	6.037482	5.93344	5.873885	6.183143	6.304581	6.117422
65125	6.440207	6.200376	6.54883	6.642253	5.763529	5.78087	5.854345	5.968264	6.707133	6.705401	6.199877	6.304704	6.486898	6.28766	6.187046	6.853769	6.422465	6.040414	6.05463	6.192664	5.74508	5.883063	6.163803	6.364126	5.865453	5.841081	6.118067	6.093158	5.829616	6.049847	5.964082	5.943322	6.015864	5.880562	5.963179	6.023613	6.009715	6.270589	5.839482	5.950699	6.473718	5.954899	5.99044	6.035088	5.939401	6.159741	5.908298	5.543401	5.504726
7092	3.111992	3.034139	3.236594	3.080014	2.813747	3.027955	3.119391	2.949554	3.026566	3.329752	2.986842	3.161642	3.253667	3.154587	2.956051	3.179874	2.909816	2.845828	2.761914	2.907966	2.944989	3.034584	3.258947	2.965352	3.259838	3.039197	3.065723	2.985269	3.247185	2.858075	3.010231	2.97602	2.843003	2.842826	2.745606	3.102871	2.898768	2.994831	2.921737	2.984696	3.064692	2.939682	3.024644	2.985269	3.023397	2.926009	2.920172	2.663523	3.023203
9938	6.180707	7.371475	6.32689	5.920107	5.908782	5.701642	5.791686	5.885072	5.393446	6.337247	5.231286	5.639675	5.193518	5.563564	5.234676	5.608268	5.472219	5.727452	5.445944	5.814507	5.786195	5.835896	5.989436	5.828508	5.418462	5.707416	5.432761	5.301498	5.811689	5.39402	5.151932	5.6763	5.47274	5.771052	6.879314	5.965157	5.390524	5.692596	6.204174	6.003121	6.121719	5.414138	5.441356	5.785473	5.842003	5.810677	5.654591	5.548521	5.751129
6777	5.945512	6.060637	6.188818	6.121345	6.526414	6.688255	6.781116	6.593413	6.460525	6.402768	6.790879	6.599183	6.507776	6.389762	6.289853	6.317941	6.495962	6.554755	6.480963	6.374669	6.431267	6.2691	6.503453	6.555538	6.498792	6.620992	6.54276	6.499312	6.631481	6.65517	6.35032	6.589913	6.190805	6.362908	6.309801	6.322855	6.24991	6.256803	6.101644	6.260504	5.896899	6.53452	6.068962	6.289645	5.976075	6.226764	6.915956	6.636796	6.698736
9647	7.112124	6.620679	6.25817	6.067922	6.70458	6.537785	6.713097	6.599173	7.096179	6.530254	6.648688	6.62178	6.634385	6.69349	6.769172	6.593844	6.545654	6.194689	6.636055	6.594019	7.036091	6.441203	6.989881	6.87353	6.492828	6.873876	6.804889	6.785484	6.516302	6.531648	6.658766	6.455736	6.543787	6.17813	7.00212	6.427505	6.44584	6.595955	6.356554	6.321589	6.126416	6.010738	6.247648	6.877965	6.391701	6.537729	6.512725	6.375718	6.400483
79805	4.525462	4.328406	3.623403	4.286311	3.701484	4.727863	3.938654	3.993012	3.578686	3.935781	4.095813	3.734843	3.465352	4.199814	3.799162	4.177442	4.14653	4.541788	4.038491	3.695989	3.983006	4.087711	4.034478	3.5997	3.492301	4.039253	3.876275	3.408743	3.415035	3.811174	3.091815	3.46901	3.380514	3.587511	3.212196	3.358557	3.561375	3.967661	3.625572	3.869279	3.741023	3.998197	3.60286	3.846974	4.033502	3.82548	4.254022	3.560787	3.467005
26238	4.226826	4.284898	4.053227	4.115539	4.215582	4.984503	4.112895	4.153911	3.913183	4.304628	4.191541	4.032607	3.93712	4.081717	3.960408	4.053227	4.349047	4.301483	4.32585	4.134145	4.22715	4.116066	4.117119	4.080886	3.958265	4.135494	4.053227	3.763677	3.947599	3.833836	4.020724	4.157455	3.902493	4.372867	3.982727	4.460865	4.161468	4.212607	4.357076	4.335487	4.518416	4.042789	4.205572	3.904179	4.094061	4.156819	4.214206	3.735783	3.807411
5737	8.556869	4.367015	3.80824	3.57201	3.231423	3.389711	3.508919	3.455978	3.404155	3.617687	3.417385	3.252869	3.372244	3.372244	3.399729	3.383997	3.47732	3.631428	3.69462	3.432649	3.267162	3.441421	3.770621	3.040443	3.294838	3.413424	3.221309	3.147361	3.395378	3.222498	3.284547	3.305029	3.021092	3.324591	3.103128	3.195376	3.491935	3.374128	3.268042	3.646439	3.356318	3.402457	3.298897	4.769898	3.199088	3.306126	3.331908	3.083342	3.314853
783	3.917896	4.097397	3.788008	3.868873	4.063621	4.067416	3.992411	4.189449	3.915519	4.146308	4.162868	3.929113	3.877343	3.965579	4.853505	4.829541	4.286263	4.113795	4.167468	3.970752	4.053848	4.023177	3.919271	4.325753	3.839886	4.01838	3.965202	4.025244	3.879397	3.892876	3.743182	4.152913	4.064294	4.204407	4.013218	4.11123	4.476833	4.443252	4.168458	4.30423	5.131457	4.097036	3.836098	3.824161	4.905454	4.297512	3.981086	3.862826	3.848725
2252	3.831579	3.716729	3.761205	3.929323	3.395018	4.298919	4.059596	3.424164	3.672627	3.643001	3.636477	3.828621	3.5427	3.863154	3.450172	3.595245	3.702976	3.627087	3.676281	3.316104	3.994708	4.15023	3.671844	3.803087	3.471621	3.600435	4.910844	4.172967	3.544794	3.359325	3.397911	3.627087	3.387155	3.685364	4.216504	3.465813	3.542514	3.72401	3.61396	3.881904	3.531671	3.603224	3.746823	3.437622	3.631957	3.579315	3.519534	3.26391	3.279204
26249	5.842883	5.195595	5.271313	5.699565	5.361901	6.496922	5.438834	5.76432	6.534717	6.338254	5.610024	6.528934	6.853216	5.625006	7.386512	7.130336	7.51725	5.592311	6.790784	6.322019	6.279634	6.972764	6.166656	6.721213	6.636441	6.302475	6.171734	6.359534	6.238705	5.426098	6.533296	7.645112	7.956032	8.144212	7.193363	7.000997	8.73899	7.71417	7.502361	7.772584	6.633073	5.70491	7.380097	7.178194	8.771188	7.503172	5.718546	5.329818	5.973694
57821	3.380706	3.380506	3.242363	3.212928	3.270173	3.450607	3.361123	3.510616	3.349821	3.529845	3.350897	3.218721	3.243798	3.36523	3.577821	3.247014	3.408307	3.396924	3.41894	3.363645	3.364702	3.436932	3.720567	3.442704	3.400148	3.458423	3.994779	3.82747	3.338677	3.64776	3.299963	3.470463	3.641049	3.592817	3.70471	3.553096	3.977015	3.369938	3.607594	3.283562	3.94985	3.637629	3.709261	3.114944	3.627943	3.394332	3.653153	3.251703	3.444708
23545	4.692747	5.15394	4.861196	4.754502	4.942646	5.0057	5.088975	4.99078	4.918309	5.335558	5.214878	4.829187	4.769462	4.839692	4.87608	4.929417	5.00109	4.545961	4.672262	4.435171	4.528559	4.972939	4.706764	4.79724	4.995866	4.769154	4.871374	4.723382	4.896451	4.656481	4.931658	4.947631	4.787996	4.678452	4.780146	4.911215	4.66794	4.952274	4.770805	5.048764	4.763598	4.769647	4.807278	4.961788	4.806949	4.827696	4.864575	4.735373	4.638441
6556	5.590184	6.306978	5.315497	5.91479	5.248018	5.828899	5.518816	5.435003	5.05484	5.335966	5.210897	4.999244	4.987846	5.413521	4.970112	5.192985	5.703582	5.399214	5.443462	5.38238	5.456033	5.472148	5.406267	5.225454	5.285064	5.357478	5.145197	4.976102	4.907468	4.920897	4.466148	5.337901	5.376768	5.684842	5.271945	5.435453	5.400173	5.335639	5.901345	5.838274	5.472661	5.639512	5.491419	5.392379	5.446352	5.291102	5.499801	5.229636	5.214519
956	4.886612	4.865904	6.15537	5.81594	4.662558	5.428321	4.957698	5.002496	4.766254	5.458054	5.034462	6.699771	5.053718	5.209387	4.305738	5.192065	5.04644	4.261543	5.009149	5.393424	5.584493	5.167057	5.021751	6.441101	5.440846	6.015869	6.345475	6.730842	4.926512	5.253908	5.192036	4.262403	4.269956	5.271208	4.788811	5.078524	5.252748	5.836236	4.930895	5.194444	4.753854	4.43481	4.899824	5.08662	4.699729	4.966053	4.991183	5.783108	5.433261
10225	4.220932	4.720658	4.596134	4.462297	4.465963	4.453579	4.421575	4.701262	4.330052	5.035442	4.058402	5.139694	3.659268	4.236297	3.746009	4.013158	4.190373	5.267706	5.064174	4.344653	4.839134	3.889871	4.605119	4.651713	4.590759	4.932097	4.671493	4.386518	4.491323	3.824485	3.834826	3.572736	3.853688	4.534873	4.277989	4.375536	4.335518	3.865333	4.495965	4.26925	4.843869	4.015177	4.342934	3.616824	3.85249	3.196274	4.217687	3.999625	4.017937
166647	6.194299	5.379015	5.906428	5.943621	6.084236	6.553398	6.032919	6.643036	6.760459	6.624788	6.466953	6.975618	7.464494	6.077728	6.710105	7.022776	5.939719	5.087376	7.372963	7.533299	7.535597	6.419718	6.011894	7.069029	6.815105	7.013962	7.388515	7.395668	6.766694	6.247963	7.502102	5.775615	6.694615	5.734965	6.321246	6.453315	6.648083	6.883149	5.690699	6.325664	5.745114	5.938355	6.286782	6.403551	6.886544	6.43799	6.294551	5.031487	4.939146
94104	6.339858	6.206294	5.899193	6.17498	6.461439	6.47004	6.537936	6.367915	6.168567	6.80549	6.803929	6.345452	6.472986	5.586882	6.89816	7.17271	6.457544	6.070248	6.399175	6.317312	6.280455	6.539941	6.370219	6.728465	6.524856	5.943311	6.437528	6.321337	6.508142	6.593038	6.3896	5.78892	6.066424	5.720582	6.188441	5.987708	6.505581	6.255155	5.946282	5.72567	5.580479	6.549809	6.097771	6.653576	6.309111	6.119448	6.719995	7.497423	6.827975
4337	5.319347	4.809634	5.704837	4.872381	5.259374	5.613465	5.198393	5.510142	5.836902	5.343871	5.2019	5.274794	5.181257	5.516211	5.709774	5.408198	5.37429	5.51552	5.297352	5.153877	5.161363	5.445417	5.578361	5.483683	5.204876	5.508542	5.309265	5.222895	5.00257	5.170818	5.052777	5.765812	4.882059	6.134229	5.198777	5.188068	5.259942	5.328601	5.666335	5.741673	5.569688	5.151635	5.306936	5.072793	5.954005	5.112335	5.281237	5.252929	5.504564
8863	5.785233	4.867004	4.864105	5.219197	5.962712	5.237655	5.857844	5.396994	5.169404	5.390809	6.323315	5.599574	6.485225	6.498587	5.602532	6.179307	6.478176	5.795524	4.887784	6.277427	5.930499	5.013755	5.13779	5.022169	5.180583	6.207515	6.868889	6.978836	6.996572	6.599345	6.320199	5.644464	5.430874	5.511957	6.232616	5.211752	5.640919	5.761799	5.518009	5.876153	4.680746	5.24498	5.45698	5.623096	5.805932	5.853419	6.44293	6.653728	6.436217
55785	5.370127	5.40304	6.081083	5.166934	5.73621	5.358848	5.541319	5.359502	5.40373	6.101631	6.072935	6.45274	5.774756	5.20818	4.777063	4.930871	5.107232	4.889139	5.130647	5.302566	5.269581	5.31511	5.423236	5.822533	5.645794	5.395077	5.416414	5.52762	5.299839	5.685387	5.826032	5.251249	4.87604	5.052346	4.945601	4.949203	5.123442	5.07493	4.717921	5.847103	5.472974	5.208198	4.89088	5.0799	5.056141	5.313124	5.229381	5.117207	5.148074
56957	5.316873	4.96633	4.754769	5.132558	4.985235	5.151023	4.923661	5.314376	5.017965	4.960071	5.148513	4.975255	5.178755	5.144577	4.929208	4.967655	5.541829	5.508223	5.209456	5.665418	5.454044	5.23968	5.199315	5.12957	5.185878	5.058548	5.259523	5.027868	5.136237	4.928009	4.942195	5.01074	5.074013	5.0736	5.069544	5.068851	5.019383	5.382317	5.473366	5.582562	5.365999	5.463854	5.211821	5.214735	5.290472	4.981995	5.35489	5.126419	5.262588
599	6.960334	5.842344	6.257783	6.754372	7.172389	7.265332	7.51257	7.307165	7.047465	7.525668	7.380964	7.272331	7.500626	6.514484	7.374572	6.911449	7.532471	6.85032	7.304968	7.294073	6.83244	7.109118	7.169105	7.392683	7.662083	7.299259	7.120879	7.326579	7.421889	6.939471	7.888958	7.838568	7.105026	7.385261	7.137804	7.204465	7.319971	7.637946	7.22866	7.10838	7.433398	6.744921	6.910704	6.803792	6.709836	6.933525	7.129881	7.196408	7.551188
1386	5.94259	5.783009	5.479269	6.005957	6.2536	5.795735	6.034691	6.137023	5.628352	6.067642	5.692551	6.458865	6.04328	5.611069	5.838664	5.807606	6.046128	5.465455	5.724248	5.8565	5.906261	6.031659	5.82809	6.083691	6.739651	6.001824	5.923999	6.031026	6.136053	5.866344	6.236907	5.67513	5.553043	5.795893	5.676759	5.324927	5.708762	5.878791	5.658784	5.455206	5.55836	6.018002	6.089842	5.706252	5.415896	5.467035	6.173959	6.128502	6.158766
9444	7.972409	7.61715	7.181712	6.643179	7.254332	6.286004	6.748887	7.006552	7.037839	7.198789	6.898783	7.135575	6.773402	6.261495	7.074275	6.761141	7.078117	6.475657	6.504026	6.499383	6.503825	6.01593	7.578606	6.788126	6.589227	6.62251	6.632253	6.621117	6.941883	6.58796	6.487163	6.774841	6.279783	6.380749	7.120013	6.055796	6.473678	6.524482	6.230718	6.144238	7.194015	6.181587	5.906836	7.538666	6.163806	6.011909	6.422507	7.0174	6.452245
55083	5.122114	4.563707	4.585403	4.391328	4.479992	4.727497	4.552096	4.239476	4.673825	4.642302	4.828931	4.407291	4.564348	4.716404	4.716501	4.726842	4.751591	4.800143	4.419099	4.572593	4.706147	4.676375	4.737	4.307843	4.566511	4.557686	4.829321	4.493921	4.38724	4.148899	4.689093	4.557274	4.724942	4.600883	4.510608	4.491187	5.243201	4.549392	4.969403	4.693958	5.100248	4.485251	4.872792	5.164656	5.078728	4.421756	4.933602	4.518468	4.269747
54858	5.998393	5.7546	5.413133	6.218683	6.62971	6.59913	6.53179	6.59398	6.472506	6.502431	6.669461	5.960062	5.616624	6.460998	6.113826	6.185	6.228008	6.703629	5.508551	6.061225	6.239423	6.100921	6.43528	5.989617	6.075533	6.228758	6.298382	6.145755	6.15649	6.425818	6.154475	6.364651	6.156434	6.269152	5.970263	6.827575	6.412774	6.570054	6.256954	6.12017	6.198121	6.611614	6.528146	5.888201	6.280042	6.334078	6.389564	6.931809	6.280607
10135	7.712735	8.2748	8.808795	9.024455	6.621949	6.746531	6.449531	6.662162	6.524837	6.805891	5.850414	6.923023	6.772901	5.540016	6.931516	6.797336	6.941838	7.08613	6.014299	6.216851	6.48328	6.918458	6.678784	6.503039	7.08877	6.102984	6.149143	6.323982	6.730552	7.954462	7.170749	7.576868	8.500368	7.490296	8.245492	7.644605	8.767559	6.968121	7.268494	7.492146	6.546164	9.049649	6.99826	8.99498	7.149692	7.839416	6.453675	6.99957	6.631402
3980	5.496986	5.556061	5.130844	5.059676	5.251991	5.585826	5.637703	5.697113	5.560703	5.636552	5.499172	5.233633	5.825033	5.586918	5.048122	5.038184	5.95754	5.633594	5.524573	5.439389	5.481187	5.495709	5.230608	5.601885	5.560321	5.601718	5.344085	5.380559	5.322647	5.326891	5.675136	6.161603	5.384634	5.658624	5.02343	5.653985	5.554441	5.229011	5.480042	5.790004	5.307057	5.141872	5.624641	5.535294	5.485863	5.911072	5.593478	5.324305	5.506758
64081	4.258461	4.348786	4.884162	4.277349	5.041773	4.460821	4.455711	4.921222	4.758405	5.123785	4.463748	5.822925	4.995892	4.5063	4.760924	4.540785	4.68287	4.448414	4.374899	4.303507	4.164891	4.229008	4.481637	4.594972	4.910687	4.258936	4.625399	4.833028	4.563635	4.646674	5.102658	4.515761	4.870392	4.702218	4.807184	4.22984	5.722709	4.696964	4.539163	4.50892	5.254902	4.595066	5.020299	4.688719	4.438251	4.135602	4.642211	4.695912	4.567629
5562	5.147535	5.112197	5.208183	5.349596	4.958632	5.18966	5.133375	5.261212	4.887733	5.231491	5.104477	5.234554	5.134154	4.950498	5.126698	5.351543	5.268962	4.983195	5.021309	5.06405	5.063065	5.332572	5.058857	5.332449	5.305516	4.917857	4.956177	4.992195	5.039247	4.926355	4.939802	4.791102	5.046973	4.876822	4.937959	5.051331	5.044669	4.75801	4.744007	5.328646	5.342571	5.181513	5.151818	5.276702	5.156664	4.962087	5.18008	5.748409	5.657985
7014	5.877608	5.643393	5.753758	5.238774	5.953644	5.902338	6.207279	6.106249	6.011212	6.306411	6.052216	6.221164	6.852392	6.166657	6.275914	5.853294	6.835678	6.062125	6.3072	6.409282	6.215014	6.18042	6.207598	6.470421	6.278573	6.363141	6.14948	6.366469	6.446823	5.996237	6.445854	6.503256	6.302231	6.183729	6.088065	5.938537	6.256686	6.252469	5.826721	6.026066	6.031849	6.154731	5.811532	6.355713	5.53031	6.179788	6.156309	5.763271	5.89416
1026	5.38089	6.907844	6.234154	6.2762	8.162879	7.06059	6.951253	7.693797	6.409676	7.515825	7.556563	6.952811	6.303426	6.425129	7.232862	5.760034	6.05455	6.634566	5.877655	6.128475	6.103969	6.523089	8.487821	6.533365	6.450469	6.587849	7.032058	7.046843	6.738581	7.434952	8.583357	8.46555	7.482429	7.617151	7.446817	7.619459	6.494002	7.223147	7.489692	7.268652	6.850108	6.303895	6.680153	6.168488	6.201923	7.589747	6.49818	6.929061	7.874511
6898	4.065729	4.19962	4.305433	4.270701	4.057527	4.39222	3.993867	3.961235	4.151807	4.262047	4.241224	4.02811	4.038607	4.184808	4.098248	4.234338	4.188829	3.937776	3.930615	4.001761	4.071941	4.310873	4.238236	4.14575	4.260037	4.28231	4.101687	3.810336	3.868268	3.801065	3.950575	4.057898	3.927914	4.102627	3.998346	4.255683	4.139017	3.993047	4.443234	4.388549	4.210472	3.951522	4.177213	3.886666	3.907852	3.947841	4.224091	3.90462	3.816378
9457	3.707032	3.616374	3.704365	3.832279	4.971325	4.179896	3.778951	4.357162	3.970607	5.804213	4.013781	5.350605	4.021912	3.912284	3.455874	3.700192	3.694062	5.074005	4.335106	3.977951	3.873257	4.03428	4.254375	4.788971	4.462732	3.950178	3.920695	3.976717	3.758783	3.367709	4.10311	4.304932	3.758643	4.056024	4.199774	3.98217	3.710092	3.718699	3.911426	3.703655	3.796461	3.665141	3.77726	3.353114	3.726087	3.565898	4.279299	3.620284	3.848569
11179	5.434013	5.557014	6.144733	6.015933	6.084829	5.855483	5.948537	6.528085	5.959164	6.032821	6.074821	5.825533	6.541402	5.979319	6.251137	5.950326	6.849022	5.308406	5.34878	5.649752	5.859223	6.515324	5.641062	6.180167	6.155472	6.041777	5.961421	5.963022	5.78049	5.735473	6.145182	6.26789	6.140273	6.471365	6.157316	6.374367	6.429138	5.810731	5.64441	6.184279	5.480002	6.102498	6.080957	6.093763	6.455305	6.241204	5.954809	6.07396	5.992615
9527	6.290852	6.500134	6.548877	6.457524	6.825476	6.752388	6.815739	6.493955	7.04738	7.103479	6.974719	7.420681	7.838575	7.3172	7.410516	7.37759	7.092029	6.556891	6.615852	6.692881	6.6921	7.15626	7.031291	7.208615	6.932308	7.104804	7.237805	7.370636	7.123315	7.096123	7.409503	7.549824	7.253094	7.154107	7.12916	7.050475	6.902436	7.278431	6.448979	6.678721	6.714106	6.664908	6.642165	6.987216	7.022264	7.159752	6.761497	6.931126	7.003612
55005	6.104942	6.045654	5.871454	5.99139	7.080956	6.973669	6.878775	6.301516	6.2537	6.685701	7.711938	7.157753	7.032327	6.606583	6.71483	6.400973	6.642982	5.613047	6.155329	6.108562	6.45369	6.627021	6.193974	6.809982	6.57898	6.799127	6.629884	6.977951	6.53423	6.60759	5.943774	6.918996	5.798883	6.739905	6.258914	6.330267	6.380116	6.187229	6.255581	6.453724	6.174301	5.767779	5.882925	6.062592	6.904054	6.452943	6.101172	7.898288	7.645933
55197	6.158002	7.067448	7.47921	6.526704	7.521274	7.110486	7.782581	7.190873	6.52371	6.840143	7.427614	7.505759	6.774925	6.643307	7.000922	6.777276	5.994052	6.060848	6.447504	6.535329	6.374254	7.453099	7.144035	7.19206	7.517051	7.043758	7.027548	7.058622	7.155182	6.917233	6.716763	6.811689	6.187838	6.911081	6.573482	6.699571	6.281596	6.880593	6.977464	6.865214	6.69089	7.792437	6.802545	5.729272	6.532769	7.216846	7.30447	7.485781	8.136321
80736	4.3099	4.252316	4.262864	4.240613	6.084118	5.837403	6.564653	6.247936	5.568575	6.440366	6.283558	4.115946	4.29464	4.256016	4.111167	4.229796	4.069377	4.357442	4.16587	4.451295	4.282161	4.081258	4.214651	4.18301	3.986415	4.289176	4.065231	4.109413	4.205073	4.121248	4.078113	4.084356	4.280849	4.198604	4.226485	4.220992	4.147522	4.053536	4.497389	4.698754	4.237794	4.322786	4.237069	4.103919	4.312317	4.114236	4.17264	4.153031	4.096951
56986	4.789728	5.098179	4.870484	4.879521	6.025842	4.87411	5.258417	4.972581	4.89247	5.094636	5.186528	5.106566	5.249	4.613146	5.03966	5.014441	5.21704	4.339185	4.710055	4.695272	5.158549	4.969351	5.312013	5.020031	5.097048	4.834734	5.157681	5.129005	5.123938	5.11014	5.447218	4.939129	4.742948	4.773979	4.884287	4.638067	4.899548	4.962597	4.718865	4.784481	4.923593	4.894775	4.969436	5.261569	4.882733	4.952938	4.851095	5.214356	5.174517
11255	5.448543	5.455669	5.50801	5.233819	5.14517	5.725277	5.289695	5.397638	5.178621	5.412072	5.41832	5.221194	5.382638	5.577711	5.260283	5.329969	5.805628	5.855945	5.652628	5.559144	5.512542	5.482215	5.290167	5.30594	5.248335	5.53438	5.251148	5.287507	5.165935	5.086959	5.245068	5.323188	5.470907	5.471934	5.314246	5.805832	5.472445	5.382212	5.932405	5.574166	5.814064	5.699324	5.622115	5.248446	5.555578	5.599985	5.503468	5.358473	5.391335
55284	5.499339	5.241936	5.54344	5.541124	5.353227	5.174878	5.566961	5.612738	5.643338	5.625845	5.298359	6.185326	5.498008	5.451364	5.645073	5.455228	5.54451	4.760645	4.905318	5.052033	5.143624	5.326736	5.283832	5.775298	5.763525	5.319321	5.540692	5.721393	5.263631	5.585021	6.254287	5.104972	5.103264	5.238581	5.201979	5.263928	5.329927	5.699885	5.155452	5.577241	6.024801	5.434777	5.515789	5.239995	5.148607	5.215977	5.330258	5.461314	5.776436
5995	4.640293	4.367854	4.382753	4.295399	4.24524	4.884527	4.294398	4.492293	4.469417	4.522672	4.368286	4.19337	4.476731	4.581858	4.316524	4.511583	4.839759	5.312955	5.194554	4.74993	4.831672	4.416365	4.310809	4.317729	4.237552	4.505834	4.350258	4.259639	4.175062	4.244212	4.245648	4.456992	4.536624	4.886926	4.529812	4.694528	4.642342	4.466915	4.879732	5.058202	4.949388	4.601839	4.541294	4.168478	4.738169	4.513982	4.553372	4.415786	4.176129
716	9.459745	11.55518	10.156647	9.532331	5.638621	6.094809	5.707254	5.933037	7.686853	7.702245	5.858975	6.711134	6.059714	6.399101	5.816545	6.05649	6.063749	6.997113	9.129729	9.716531	8.510682	6.369779	6.472097	6.325535	7.681309	6.143161	6.040654	5.882432	9.019481	8.556038	7.145532	6.304953	6.716861	6.713681	9.070092	6.411596	7.030454	6.568936	6.311147	6.12932	6.820891	6.938094	7.224387	11.545072	6.213844	6.802392	6.73088	6.006675	5.943359
30819	4.496398	4.139195	4.081822	4.218289	4.199332	4.53692	4.311842	4.219238	4.248855	4.148302	4.211282	4.43141	4.219643	4.29805	4.093155	4.383888	4.344829	4.64557	4.764506	4.388872	4.684297	4.14897	4.155303	4.119077	4.092934	4.356928	4.171288	4.144281	4.276429	4.065174	4.241505	4.331749	4.239362	4.483335	4.328887	4.582355	4.423862	4.34835	4.590681	4.344331	4.323442	4.596541	4.051022	4.162887	4.54452	4.365684	4.446868	4.439103	4.224037
5225	5.475748	5.178001	5.138676	5.211014	5.059753	5.644075	4.985791	5.107156	5.088523	5.156498	5.17344	4.927353	5.134301	5.271139	4.950639	5.327251	5.569874	5.829616	5.356765	5.29511	5.222042	5.436488	5.180677	5.067041	5.247657	5.38861	5.246433	4.906586	4.984213	4.872556	4.934532	5.108371	5.339473	5.286524	5.169795	5.51202	5.073947	5.209078	5.829802	5.427172	5.548576	5.145737	5.66513	5.13173	5.518082	5.379859	5.273534	5.121468	5.027735
55970	9.44172	8.172613	8.514847	8.741136	9.084929	8.479604	9.107777	9.028894	8.910224	8.84023	9.287123	9.520987	8.714428	7.898174	8.983635	7.810506	7.607422	8.52718	8.434821	8.327768	8.510035	8.414943	9.17497	8.8824	8.602307	8.958124	8.519343	8.678776	8.823074	8.726796	9.093528	7.547345	7.794707	7.644063	8.156924	7.153177	7.715355	8.605816	7.560228	7.862019	8.248014	7.645483	8.338111	8.754971	7.052895	6.963108	8.441853	9.073277	8.746531
6323	2.796968	2.973573	3.142467	3.299947	2.929241	3.218153	3.224696	3.108451	3.038896	2.951128	2.973098	2.966609	2.857713	3.194613	2.974693	3.005104	3.249366	2.639538	2.92701	2.91491	3.014902	3.140122	3.314869	3.162363	3.019834	3.051474	2.961129	3.016096	2.88337	3.38358	3.048432	2.928083	3.071659	3.105778	3.090319	3.095207	2.907656	3.090491	3.20329	3.29369	3.073205	2.825268	2.994594	2.96133	3.021044	3.115603	3.282584	3.034824	2.954135
22849	4.388455	4.830758	5.132064	4.698114	5.201871	4.599867	4.823095	5.228085	5.111871	5.624206	4.901647	5.338473	5.331719	4.816964	6.647539	5.112823	6.165625	4.753706	4.44799	4.807577	5.12558	5.299014	5.390011	5.227797	6.154187	5.39999	5.190366	5.193086	5.813028	4.919504	5.889856	6.285133	5.542099	5.955057	5.444222	5.116304	5.712527	5.536808	5.126454	4.942974	5.226829	5.733198	5.763637	4.606394	5.003549	5.146083	4.854128	5.033501	5.057277
9381	4.659542	4.522379	4.475263	4.393862	4.255977	4.855702	4.523923	4.499872	4.310321	4.378129	4.387444	4.425681	4.541593	4.591814	4.296663	4.389731	4.56429	4.941708	4.916303	4.586141	4.464419	4.393277	4.262597	4.468583	4.667985	4.372857	4.427829	4.353561	4.301702	4.349979	4.472245	4.510962	4.553765	4.968184	4.417155	4.624231	4.727409	4.514812	4.57909	5.185551	4.725331	4.814166	4.583583	4.468024	4.836011	4.580352	4.446039	4.32796	4.328264
9677	5.436454	5.47023	5.764348	5.629363	6.296518	5.936386	6.360059	6.351727	6.091286	6.550993	6.453218	5.818385	6.042315	6.192472	6.081306	6.218955	6.386985	5.700521	5.618372	5.749973	5.772218	6.154533	5.793936	6.32292	6.456208	5.874987	6.376552	6.237775	6.274377	6.47399	6.040394	6.099073	6.116758	6.082328	6.327381	5.877936	6.700384	6.400832	6.150904	6.080469	6.392543	6.166773	5.902534	5.896954	6.644703	6.124726	6.418088	5.934911	6.089801
51776	5.96651	6.830518	7.323864	6.747572	6.739937	6.582166	6.395009	6.946333	7.227145	6.451735	6.728292	6.891456	7.074305	6.928797	6.619714	7.053699	7.354363	6.511789	5.854415	6.036633	6.676195	6.56174	6.476392	7.628865	6.585596	6.522751	6.760331	6.759734	6.97249	6.760413	6.776271	7.402502	7.406341	6.568051	6.975831	7.610599	7.246288	7.48601	6.757051	6.711366	7.623542	6.525527	6.846775	7.112122	6.811347	7.31257	6.732949	6.426232	6.591765
9223	5.212955	5.049851	5.053713	5.305047	5.126247	5.067561	5.145813	5.044918	6.358622	6.304746	5.71307	5.308696	5.944024	6.272716	6.422918	6.500773	5.424821	5.344577	5.652529	5.73933	5.505814	5.754179	5.352036	5.649308	5.401306	5.590175	6.020611	6.052616	6.034035	5.650533	5.80833	5.222896	5.84322	5.111821	6.178918	5.195372	5.698448	5.921352	5.076162	5.083669	5.206869	4.950113	5.199807	6.049403	6.298043	5.380626	5.394768	5.166231	5.034994
55252	6.908736	6.773551	6.514595	6.793274	6.656254	6.624173	6.78498	6.303904	6.940852	7.054261	6.95645	7.129551	6.665314	6.651495	7.049041	6.649368	7.527379	6.486542	6.567986	6.760453	6.998345	7.425099	7.261531	7.132537	6.953735	6.694229	6.613251	6.625942	6.840237	6.684798	6.439547	6.385742	6.402289	6.388813	6.806257	6.636588	6.576727	6.564642	6.035259	6.339941	6.917115	6.272641	6.508095	6.432727	6.498153	6.212601	6.663489	6.595513	6.62533
55107	5.901436	5.102005	5.416926	6.16754	7.064098	5.173649	6.056519	7.208562	6.275437	6.62419	5.991613	6.236851	7.593865	5.600421	5.729626	5.751781	5.263907	4.980153	5.543471	6.172853	5.959951	5.819438	5.275013	6.342611	7.545574	6.627496	6.30123	6.493576	6.812828	7.633091	5.443062	6.515637	6.487444	7.060595	6.935631	5.320491	5.835094	6.282457	6.060591	6.040717	5.852898	6.378436	6.718716	6.784563	5.164113	6.48752	6.347527	7.093303	6.103949
7466	6.683785	6.58225	6.153246	7.061209	9.338319	9.12115	9.261537	9.120069	9.387459	9.489762	8.99783	8.797491	8.220606	8.238838	8.483636	6.95473	7.405335	6.725504	7.959918	8.284692	8.213565	7.226058	7.651003	8.148032	8.604052	8.535622	8.763087	8.814048	8.406684	7.306109	9.138708	8.043606	8.532721	7.960862	8.128644	7.770282	7.461733	7.771066	7.762296	8.021222	8.206995	7.796143	8.07804	7.585824	7.094492	7.394297	7.40166	6.935658	7.318467
7015	5.226224	4.709166	4.783644	4.685699	5.019223	5.38667	5.129433	5.215113	4.599013	4.823758	4.993199	4.741285	4.62124	5.124889	4.986469	4.907391	5.24611	5.500332	5.725119	5.17703	5.031124	4.658622	4.739186	4.743136	4.795133	5.046743	4.959244	4.616221	4.78329	4.580932	4.489091	4.796171	4.605258	5.233059	4.774401	4.752507	4.754181	4.92186	5.532002	4.965271	5.093022	5.212651	4.760973	4.922436	4.969478	5.071533	5.12905	4.910968	4.797202
57835	4.795087	4.669922	4.703174	4.681479	4.982824	5.264507	5.23371	5.517621	5.159095	5.380709	4.947262	5.581558	4.964495	5.343906	4.838847	5.386375	6.226897	6.003725	5.693185	6.198838	5.370221	6.009853	6.178114	6.701918	5.313817	6.182894	6.283075	6.470627	6.120383	5.323702	5.030004	5.412529	5.473118	5.095093	5.109795	5.595444	5.756091	5.658454	5.380709	5.761739	6.099666	5.023623	4.995641	4.936127	6.45091	5.495466	5.965652	5.656066	5.611096
9793	8.787443	8.956728	8.359801	8.24067	7.193878	7.513608	7.466544	7.453063	7.36438	6.885508	7.242828	7.972304	7.47134	7.348097	8.240909	7.940677	7.537629	7.127794	6.972012	7.258768	7.319869	7.752293	7.556795	7.565853	7.257334	7.393967	7.634886	7.430994	7.396698	7.963081	7.422732	8.054835	7.416992	8.47902	7.67394	7.956853	7.962667	7.875889	7.563957	7.631578	8.473115	7.621336	7.910508	8.322217	8.316952	8.126439	7.701883	7.07106	7.120292
25852	5.541582	5.827664	5.889957	5.764873	6.764516	5.783264	5.995408	5.849413	6.457392	6.71021	6.547198	6.695967	6.005204	5.427268	6.724164	6.030354	5.433133	5.403365	5.745711	5.615672	5.925077	5.739582	6.214808	6.219517	6.128807	5.842132	5.872456	6.171394	6.170141	5.706633	6.746469	5.604619	5.624492	5.996254	6.442496	5.63129	5.744768	5.839394	5.734483	5.550108	5.759349	5.920626	5.768099	5.647189	5.419233	5.971568	5.859725	6.086781	6.169829
8814	4.087203	4.302211	4.053014	4.178326	3.981962	4.239192	4.114884	4.124375	4.091663	4.528551	4.195579	4.207574	3.856597	4.295593	3.899091	4.223997	4.460538	4.457599	4.436402	4.222219	4.168176	4.218738	4.182296	3.977611	4.086455	4.017182	4.095466	3.826416	4.009926	3.871637	3.715071	4.42068	4.199444	4.647645	4.069159	4.406499	4.484439	4.133393	4.29278	4.802111	4.777742	4.309129	4.922953	3.914721	4.781827	4.458277	4.044886	4.150087	3.90846
55810	6.83756	6.428696	6.263509	6.687581	6.321443	6.486967	6.343101	6.533131	6.513079	6.473904	6.448645	6.434554	6.678283	6.477678	6.330141	6.237223	6.687689	6.654658	6.636002	6.617103	6.459139	6.290302	6.352582	6.620046	6.006369	6.476734	6.714183	6.752108	6.605317	6.526436	6.393218	6.420268	6.810039	6.282686	6.732612	6.609752	6.25421	6.670714	6.349064	6.194586	6.68636	6.192142	6.139593	6.851959	6.237664	6.722861	6.614964	6.417002	6.219726
9718	6.214714	5.963141	5.800901	5.69946	5.634068	6.088698	6.049302	5.91669	5.662037	5.833846	5.827943	5.801544	5.760247	5.955294	5.626798	5.774538	5.887347	6.780838	6.379894	6.360529	6.199368	5.821929	6.06729	5.945289	5.579879	5.887464	5.514927	5.594343	5.55868	5.493147	5.792041	5.864771	6.179033	5.900783	5.709217	6.262117	5.816922	5.772085	6.254826	6.133956	6.080572	6.070699	5.931764	5.605418	6.267775	6.039179	6.14083	5.689498	5.622499
8458	4.091766	5.35366	4.51903	4.453105	4.254216	3.5939	4.04566	4.069135	3.901137	4.28993	3.871008	4.120895	4.04566	3.522395	4.175914	4.04566	4.028072	3.743795	3.849953	3.879134	4.08856	4.06558	3.792804	3.823549	4.359282	3.894245	4.220152	4.019913	3.913935	4.219309	4.130763	4.023583	4.039028	4.01993	4.124213	3.95084	4.010814	4.077331	3.819261	3.480573	3.990383	3.831655	4.020641	4.063244	3.985386	4.320886	3.643869	3.996781	3.850174
79092	4.887143	4.736955	4.922348	4.86909	4.756708	5.386658	5.033355	4.839617	5.150039	4.950502	4.889627	5.248239	4.817591	5.246654	4.764261	4.857736	5.216043	5.261062	4.896468	4.83069	4.916387	5.007161	4.75073	5.00719	5.201015	4.98332	4.876421	4.659442	4.679176	4.680516	4.756889	4.790805	5.154958	5.062249	4.83486	4.968919	5.143938	4.895425	5.408981	5.16096	5.46021	5.023263	4.965594	4.796824	5.087922	4.988266	5.097092	4.860034	4.905325
56924	4.018322	4.892998	6.51444	6.272172	6.912328	7.36219	7.422276	5.820316	6.930586	7.251328	7.924302	7.455102	6.73071	7.600447	7.063958	7.80688	6.53805	6.03738	5.737773	6.487453	6.409091	7.293879	7.145857	7.230603	6.468056	6.76797	7.076696	7.304749	7.327093	7.318071	7.214661	8.122408	7.192159	8.301168	6.497406	6.789652	7.420884	7.702193	7.094989	7.448923	6.883558	6.971087	6.700033	5.226935	7.99653	7.76451	6.606072	6.149346	6.356925
4168	3.820677	3.683694	3.616254	3.402833	3.532611	4.26636	3.706979	3.733005	3.932827	3.741155	3.579903	3.693885	3.399148	3.753822	3.463836	3.844696	3.853048	4.20316	4.082744	3.697343	3.787981	3.486956	3.902825	3.638761	3.327711	3.905241	3.841083	3.554093	3.346864	3.485391	3.297736	3.524388	3.597449	3.370308	3.526879	3.887262	3.942891	3.53765	3.530292	3.800563	3.600402	3.767068	3.57917	3.516056	3.830551	3.694301	3.642796	3.480313	3.544721
57728	5.678513	5.356849	5.179914	5.755994	5.824034	5.913285	5.503604	5.930525	6.187668	6.048662	6.071532	6.856972	7.366971	5.561753	6.604277	6.923161	6.446029	5.833512	6.447618	6.503276	6.300845	6.220844	6.066558	6.774832	6.534183	6.260312	6.23784	6.318154	6.428427	6.088362	6.703095	5.696863	6.203382	5.545596	6.456444	5.75237	6.124675	6.364475	5.607213	5.900799	5.545616	5.375606	5.593365	6.248633	6.206559	6.13569	6.491172	5.981956	5.868909
4117	3.607021	3.712716	3.792531	3.713817	3.726045	4.082595	3.649531	3.720472	4.34285	4.036155	4.077751	3.63623	3.911645	3.897804	3.725928	3.992133	4.450226	3.906097	3.948669	3.938191	3.73627	4.214876	3.847708	3.834836	3.652469	3.587193	3.760357	3.729076	3.77957	3.887925	3.760692	3.628246	3.535748	3.587611	3.602186	3.589136	3.794758	3.683511	3.568051	3.651998	3.648747	3.609043	3.752968	3.898388	4.162022	3.820483	3.705321	3.724021	4.008106
64344	4.514845	4.347435	4.429343	4.451549	4.215119	4.861479	4.407304	4.732063	4.346559	4.494316	4.370335	4.519656	4.214237	4.510289	4.101883	4.334134	4.827937	4.811023	4.785041	4.555691	4.498484	4.423659	4.380015	4.543747	4.305831	4.440249	4.253655	4.308618	4.264757	4.0685	4.321349	4.528316	4.548211	4.793483	4.508228	4.962804	4.333923	4.41733	4.76663	4.697029	4.785492	4.509737	4.599007	4.296228	4.680619	4.590538	4.461073	4.30095	4.109482
23166	8.057588	7.96734	6.612989	6.853846	6.850955	6.245641	6.882752	6.558295	6.402241	6.618322	6.163496	6.214764	5.778446	6.104935	6.564853	6.589416	5.846781	6.18231	6.0368	5.884762	6.396818	5.84625	7.393925	6.540491	6.389428	6.18706	6.271705	6.227689	6.248087	6.420319	6.250249	6.58542	6.528081	6.501696	7.361717	6.24734	6.468802	5.852295	6.626088	6.090745	6.02638	6.501423	5.84418	7.289933	6.277717	6.142935	6.22691	5.932507	6.154024
23457	5.095232	4.899036	5.305641	5.188063	4.914966	5.409726	4.994153	5.290503	4.97039	5.0116	4.973617	5.589818	5.255803	5.12755	5.322008	5.439421	5.339576	5.376987	5.219607	5.186996	5.160502	5.281483	5.4546	5.189967	4.869924	5.092888	4.903322	5.095815	5.142385	5.386263	5.205751	5.345908	5.556929	5.896222	5.298679	5.57993	5.474434	5.319674	5.777484	5.353767	6.025048	5.301656	5.373593	5.198672	5.731545	5.723602	5.431686	5.035582	5.039176
5754	6.230064	4.584492	5.700525	5.600305	5.877621	5.841163	5.703757	5.80287	5.945955	5.703261	6.097883	5.683611	5.039024	5.512929	5.310619	5.696503	5.227862	5.196103	5.320815	5.115503	5.296853	5.220561	5.901217	5.731605	5.153357	5.26133	5.773744	5.828395	5.663004	6.306666	5.220426	5.039765	5.073168	4.683297	5.118013	4.941236	5.19602	5.328391	5.30501	5.189201	5.379897	5.433602	5.329355	6.826801	4.877374	4.975232	5.70203	6.063303	5.673434
8754	7.43871	7.926157	7.83952	7.73288	8.963756	7.613758	8.997796	8.738556	8.394209	8.238295	8.261131	7.446126	7.196291	5.817614	8.018045	6.834945	6.727321	7.024284	6.823517	6.965516	7.016989	7.203751	7.976643	7.118141	7.799199	6.513132	6.735943	6.883413	7.329952	7.502813	7.433561	6.638278	7.234257	6.648058	6.94091	6.658536	6.912557	7.293436	6.762042	7.883959	7.14698	8.054596	7.6454	7.45981	6.089468	6.403335	7.270586	8.457932	8.002373
2729	6.163093	6.938296	7.008414	7.186894	7.935219	7.489863	7.736394	7.738141	7.386799	7.462073	7.471704	7.450962	7.964368	6.407614	6.687671	6.952191	7.771821	5.698029	6.741207	6.513539	6.771118	7.035045	6.794661	6.992812	7.846258	6.852502	6.7288	6.766394	7.263301	6.822311	7.758213	8.227741	7.113796	7.131465	6.909952	7.796765	7.577505	7.279481	6.684267	7.611413	7.810543	5.564774	6.935748	6.879456	8.083902	7.640691	7.011085	7.906624	7.655843
64924	6.933145	7.184318	6.213084	6.97379	7.171395	7.034429	7.313017	7.230425	6.607956	6.675909	6.723252	7.548394	7.477303	6.224544	6.809495	6.42005	6.991003	6.403809	6.630796	6.754873	6.799743	7.056131	6.766711	6.901469	7.210791	6.900377	6.745473	6.708086	7.171268	6.754734	7.290138	6.917838	7.20635	7.471919	6.866337	7.073189	7.170077	6.738665	7.107199	7.503884	6.794806	7.474741	6.959531	7.259086	6.842199	7.349511	7.204024	7.947131	7.608068
3680	5.545722	5.066191	4.809503	4.925347	6.405885	6.600557	5.78268	6.192551	5.260967	5.910194	6.497503	6.574009	5.804657	6.303543	5.133805	5.958	5.519769	6.000146	6.537765	5.801992	6.172307	5.668105	5.684335	6.337828	5.071874	5.549542	5.546054	5.766531	5.862506	6.216962	5.49749	6.008433	5.923064	5.727341	5.712523	5.924159	5.818599	5.997713	6.123653	5.811503	6.087361	5.769887	5.309141	5.298311	5.891901	6.058426	6.64947	5.529351	6.208036
5906	7.105823	7.202162	7.290953	7.14266	7.56872	6.937631	7.17755	7.2639	7.330977	7.553985	7.087	7.418796	6.841162	6.451638	6.886554	6.992504	6.646601	6.91248	6.790588	6.792503	7.13797	6.785761	6.702609	7.003456	7.122429	7.00065	6.72437	6.886927	7.071508	6.925395	7.379047	6.735624	6.661995	7.400937	7.110084	6.594272	6.928498	6.995368	6.84046	7.116468	7.011854	6.757828	7.046593	7.071508	6.385957	6.443547	6.990074	7.11497	7.006297
8633	5.131973	4.568782	4.588609	5.165202	4.538737	4.461601	4.391842	4.580819	4.400634	4.551513	4.550848	4.901197	4.709755	4.591044	4.877242	4.604527	4.572052	5.217121	5.148359	4.732479	4.490527	4.76016	5.236555	4.900419	4.504539	4.495843	4.589114	4.467077	4.761	5.45668	4.932006	4.371579	4.770462	4.542155	4.38148	4.511728	4.703608	4.791481	4.511059	4.513231	4.575636	4.660109	4.879543	4.972856	4.520015	4.539647	4.649251	4.766825	5.19021
55089	3.015532	2.991409	4.173055	3.034729	3.145953	3.145745	3.197522	3.042219	2.898326	3.226271	3.116063	2.888576	2.967512	2.90369	3.100307	2.994356	2.860488	3.266402	2.98646	2.834127	2.936354	3.136994	3.050939	3.174637	3.38139	3.143421	2.775239	2.787283	3.045154	2.970484	2.955661	3.134899	3.173175	3.442409	3.396229	3.464021	2.900172	2.919255	3.154433	3.289737	3.443601	3.013021	3.149988	3.495011	3.277071	3.058358	3.092841	2.972504	2.926358
23042	6.227913	5.488458	5.451409	6.129216	6.228683	5.932189	6.49071	6.311563	6.093354	6.341175	5.998833	6.141723	5.972414	6.241771	6.440429	6.104322	5.968334	5.908373	5.896194	5.943664	5.616804	6.147917	5.517359	6.324278	6.220297	6.253293	6.124091	6.18369	6.081987	5.990191	6.661416	6.224811	5.869666	6.174487	5.603787	5.30414	6.18586	6.366626	6.123715	6.325408	5.713312	5.647884	6.031768	6.192532	5.764925	5.249718	6.154161	5.981755	6.02753
3689	8.65741	9.554328	8.296826	8.908088	6.492652	6.748109	7.369147	6.397329	6.791108	7.058701	5.916282	6.571525	5.572182	6.073125	5.852453	6.14615	6.768317	7.478828	6.405033	6.995171	6.405323	6.629894	6.682264	6.105466	6.731123	5.945586	5.720031	5.548792	7.337963	7.01784	6.102226	6.49246	6.95145	5.763804	8.239772	6.335817	6.621354	5.860328	6.626027	6.464884	5.964148	6.817552	6.278346	7.357824	5.586443	5.842476	6.295034	5.89739	5.98461
4035	7.093557	6.385227	5.62413	6.022275	5.305492	5.45748	5.295863	5.475969	5.379907	5.525867	5.59244	5.457464	5.202369	5.537969	5.328702	5.32685	5.789939	5.761449	5.851941	5.907449	5.691075	5.475232	5.749928	5.657357	5.266184	5.632694	5.32708	5.389954	5.602435	5.632004	5.43134	5.401053	5.632072	5.647301	5.723383	5.815987	5.435949	5.521177	5.570148	5.711233	5.796852	5.638785	5.496928	6.928152	5.719295	5.564399	5.550428	5.265501	5.294299
2113	6.769631	6.598008	6.265744	6.851155	6.539523	7.1881	6.620864	6.628645	6.736492	6.41476	6.249357	6.220651	6.14991	6.505977	6.020031	6.325828	6.113664	6.839814	6.490311	6.48825	6.756708	7.140503	6.952287	6.524423	7.043132	6.868372	6.488345	5.807076	6.37776	6.493407	6.439895	7.204075	5.938928	6.151874	6.010614	6.755718	6.614056	6.463759	7.465667	6.525173	6.385973	6.239659	6.197357	6.597211	6.094343	6.067163	6.820345	6.230323	6.384636
9583	6.500918	5.49016	6.098162	6.861995	6.763511	6.169766	6.560745	6.659616	6.979797	6.44817	6.401256	6.530927	5.958848	6.053483	6.492791	6.866428	6.065684	6.650377	6.202482	6.309235	5.901481	6.253346	7.099315	6.157413	6.312391	5.929415	6.148873	6.237326	6.115913	6.340815	6.789596	6.1817	6.241896	6.111396	6.05049	5.864722	6.273827	6.235678	6.228754	6.057685	6.167091	5.650243	6.319899	6.324766	6.561686	5.748814	6.3784	6.404995	6.606128
9091	5.548616	5.865617	5.706211	6.035485	6.203982	6.29088	6.057276	6.03707	6.543761	6.023823	6.417681	6.214173	6.311564	6.552407	6.571906	6.636191	6.042602	6.06106	5.698607	5.70331	5.772969	5.766802	5.939542	6.171218	6.330032	6.299918	6.380619	6.498543	6.311219	6.338432	6.526222	6.15757	6.482236	6.152474	6.09765	5.870908	6.09201	6.355048	6.149389	5.945428	6.298102	6.187155	5.610693	6.023361	6.087887	6.037956	6.230014	6.33623	6.07842
55735	7.38204	7.101796	7.163558	7.381826	7.271126	7.364689	7.107938	7.20855	7.377669	7.659781	7.753609	7.116895	7.33973	7.427837	7.605909	7.978046	7.408277	7.098866	7.368813	7.342601	7.105972	7.609847	7.375048	7.379733	7.517891	7.613854	7.679736	7.895224	7.373515	7.307442	7.314802	7.136965	7.302077	7.566195	7.208822	6.921189	7.618582	7.443192	7.558633	7.561627	8.003418	6.904758	7.364118	7.251108	7.299458	7.128344	7.311536	7.049925	7.292261
284440	5.110464	5.45877	5.223399	5.101757	5.289931	5.910318	5.664038	5.526354	4.786189	5.421071	5.020131	4.790069	4.627851	5.346928	4.5226	4.877502	5.157207	5.41451	5.007484	4.526537	5.385637	5.014748	5.332019	4.824473	5.12239	5.436332	4.90936	4.671904	4.862889	4.996293	4.781787	5.259336	5.335584	5.173545	4.854064	5.336833	5.079286	4.863025	6.127638	5.671086	5.808668	5.495065	5.172063	4.859961	5.218668	5.258909	5.460267	5.191667	5.125917
10944	8.1325	8.156228	8.151038	8.135909	8.252217	7.783273	8.053345	8.130851	7.673361	7.855118	7.998767	8.092887	7.849887	7.68643	8.047222	7.431168	7.315196	7.899373	7.79081	7.851247	8.037447	8.106884	8.203271	8.141844	8.07308	7.886705	7.845596	7.925045	8.145514	7.981691	8.10679	8.054507	7.507358	8.312487	7.778592	7.553456	7.641174	7.909006	8.05454	8.168407	7.823198	8.406467	8.124346	7.79998	7.26636	7.567691	8.113994	8.559542	8.423562
574	3.474779	3.326771	3.303483	3.559206	3.218907	3.394646	3.666685	3.304629	3.961385	3.417585	3.292837	3.193021	3.291785	3.521753	3.403007	3.356733	3.62066	3.308071	3.317257	3.204101	3.320261	3.459275	3.281531	3.424717	3.480413	3.318517	3.315562	3.289993	3.22357	3.367549	3.1964	3.134579	3.559725	3.324388	3.205421	3.315474	3.30672	3.38585	3.36786	3.417657	3.368105	3.104327	3.29298	3.344692	3.462345	3.407214	3.487456	3.292408	3.299219
23261	6.207479	5.953896	5.986133	6.49709	6.24186	6.35661	6.411948	6.245762	6.705871	6.097683	6.006242	6.746371	6.254634	6.20366	6.258132	6.434582	6.343385	6.462344	6.228303	6.371917	6.295239	6.066342	6.143847	6.429894	6.038444	6.257751	6.083626	6.113721	6.080871	6.015166	6.101163	6.119269	6.278337	6.198469	6.471649	6.359828	6.114594	6.141216	6.219899	6.331612	6.297618	5.943927	6.235241	6.864203	6.103772	6.204778	6.159754	6.63498	6.306746
2898	3.352476	3.405701	3.394753	3.617274	4.13249	3.873575	4.243696	4.21271	4.834761	4.554611	3.912445	3.569105	4.307534	3.682888	3.616382	3.501907	3.839582	3.400478	3.366197	3.745772	3.473796	3.556569	3.645291	3.542526	4.182934	3.612735	3.805275	3.876484	3.634137	3.711089	3.886452	3.441309	3.840004	3.456577	4.042008	4.346896	3.534669	3.456831	3.662644	3.648105	3.492986	3.369609	3.461246	3.824566	3.734294	3.938722	3.482252	3.596234	3.423502
80174	4.631706	4.756574	4.4886	4.723472	4.445796	4.707572	4.627119	4.496903	4.530913	4.693688	4.657581	4.33166	4.531723	4.805379	4.634013	5.201054	4.814665	5.137615	5.002278	5.16918	4.50786	5.213141	4.716721	4.563706	4.635096	4.74309	4.63743	4.448777	4.460356	4.277266	4.083959	4.391595	4.41329	4.476894	4.273221	4.592362	4.439975	4.411031	4.489596	4.980205	4.578738	4.513496	4.557222	4.652796	4.704187	4.896828	4.510282	4.425697	4.502606
79983	3.438928	3.418082	3.41412	3.808589	3.338393	3.969511	3.5981	3.480523	3.577885	3.294029	3.490073	3.495772	3.391669	3.641722	3.447149	3.453748	3.949402	3.444549	3.547743	3.39034	3.485921	3.82214	3.545559	3.699852	3.445766	3.394666	3.250798	3.348331	3.323392	3.579831	3.518393	3.529426	3.746354	3.689415	3.586282	3.76223	3.578738	3.551423	3.670754	3.624757	4.25994	3.511741	3.463009	3.408263	3.980341	4.060681	3.948373	3.535649	3.394556
113251	6.126793	6.930816	6.514748	6.383012	6.684608	6.335779	6.767545	6.589468	6.288227	6.494389	6.396055	6.842209	6.765643	5.469762	6.594399	6.415016	6.346297	5.388341	5.824641	5.914164	5.807434	6.291477	6.223368	6.246027	6.781697	5.943312	6.156498	6.242907	6.401613	6.359219	6.939423	6.672584	6.908388	6.420322	6.85187	6.403341	6.56878	6.316979	6.335425	6.590991	6.918192	6.26213	6.885726	6.197835	6.055128	6.576843	5.910117	6.392594	6.366957
2583	5.008259	6.02611	4.702376	4.613493	4.788715	5.312843	5.028592	4.921825	4.642995	4.882013	4.870734	4.331679	4.542397	4.9207	4.454232	4.753354	4.754827	4.810962	4.681859	4.67429	4.741336	4.689296	4.853459	4.788589	4.497929	5.075982	4.621659	4.544907	4.355312	5.040397	4.456249	4.754827	4.728421	4.917988	4.907347	5.333135	4.768899	4.647487	4.876815	5.062977	4.852217	4.851661	4.97338	5.081992	4.921892	5.102275	4.931912	4.902053	4.390762
7317	7.732924	7.931875	7.663367	7.950563	8.200314	7.937669	8.220191	7.95773	8.433117	8.200368	8.325814	8.00427	8.154333	8.425394	8.513042	8.596815	8.349084	7.683534	7.843141	8.151681	7.352472	7.75566	8.325353	8.425624	7.985828	7.942535	8.377271	8.639639	8.407878	8.38241	8.318089	8.383106	8.548774	7.932081	7.786603	8.033275	9.001454	8.134817	7.871498	7.956219	8.471049	7.728865	8.108032	8.393583	8.595202	8.289128	8.130486	7.787493	7.947368
79800	3.709825	3.868417	3.776	4.064882	4.202316	3.945645	3.720622	3.963355	4.584564	4.925951	4.066602	4.705422	4.04903	4.412443	4.262232	4.664805	4.564165	3.982097	3.912854	4.09686	4.040643	4.719332	4.30536	4.586668	4.719332	3.858118	4.1508	4.39232	4.285967	4.238948	4.311454	4.077266	3.939534	4.276462	4.238608	3.921088	3.86259	4.392308	3.812892	3.87076	3.835056	3.983401	4.087704	3.783122	3.711713	3.698242	4.241416	4.472181	4.849285
10026	7.608527	7.212731	6.880189	6.708945	6.923378	6.224395	6.92963	6.703624	7.167432	6.936249	6.249955	8.096645	7.213709	6.340996	6.945308	6.465118	6.855843	6.213068	6.497718	6.699985	6.856634	6.988012	6.612954	6.821594	7.692038	6.860144	7.079344	6.941676	7.005873	6.688109	7.579419	6.939608	6.664322	7.538399	6.664139	7.16337	6.638081	6.692841	6.401056	6.425592	6.999161	6.586804	7.202593	7.120211	6.446724	6.925973	6.804744	6.568152	6.913991
9590	6.066317	5.921223	6.109204	6.741046	6.102213	5.193995	5.426458	6.575297	6.716979	6.473842	5.496005	8.548991	7.306249	6.749231	6.507619	6.597961	7.46765	6.162752	7.802315	8.322325	7.804651	7.31907	9.29905	8.368382	7.317221	6.656033	6.868968	7.224555	7.093188	5.948988	7.595813	8.088147	7.65903	7.532939	7.719046	7.687394	7.369943	8.381384	7.038167	5.716157	8.004134	5.83718	6.456961	7.874388	5.526882	5.931495	7.151578	5.239263	6.1609
4642	5.398388	4.169893	5.201506	4.956104	6.206932	5.394331	6.079445	5.314324	5.22373	5.886774	5.751089	5.115449	6.371505	5.399664	6.403745	5.546288	6.131899	5.932174	4.925278	5.183482	5.296568	5.496809	4.696439	5.580098	5.790066	5.286581	5.436626	5.604902	6.132749	5.696692	5.582494	6.838268	6.747399	6.783319	6.256549	6.505223	5.613572	6.401764	5.731354	5.791836	4.886175	5.914072	5.817094	6.953359	5.920835	5.776826	5.289242	5.093504	4.398114
54937	3.865565	3.686872	3.800364	3.843998	3.736837	4.368787	4.044393	3.775759	4.074823	3.895076	4.044696	3.78054	3.638491	3.937486	3.716126	3.90564	5.201615	3.994811	3.68924	3.973875	3.75239	4.418296	4.217343	3.85253	3.748648	3.93858	3.919034	3.773428	3.948475	3.637972	3.650239	4.689017	3.944711	4.039169	3.839218	4.770008	5.188661	3.975469	4.169027	4.576113	4.695226	3.983946	4.508579	4.005244	5.663503	4.356285	3.721431	3.734761	3.506103
28513	3.32223	3.217501	3.377833	3.362024	3.215353	3.764682	3.32312	3.433244	3.786053	3.290408	3.215985	3.412332	3.191162	3.315057	3.223978	3.225889	3.335268	3.600723	3.865439	3.826351	3.531529	3.285572	3.262808	3.29825	3.315918	3.392202	3.291128	3.159342	3.197256	3.372657	3.321687	3.259396	3.470093	3.244901	3.432785	3.547311	5.042902	3.207136	3.351392	3.473283	3.503583	3.530514	3.195742	3.306684	3.468376	4.761779	3.568831	3.470339	3.865858
57018	6.12944	6.471263	6.989003	7.38811	7.333413	6.983215	6.655458	6.855116	7.225334	7.802415	7.176778	6.459257	7.174688	6.106839	7.745926	8.089681	6.988926	6.382635	7.691592	7.396617	7.048115	7.342698	7.36045	7.219718	7.519	6.32214	6.664951	6.813804	7.360933	8.351405	8.479342	7.118574	7.012228	5.542895	7.738063	5.83151	6.997048	6.747384	6.386121	5.860673	5.82486	8.257316	6.141076	7.018141	6.052762	6.029353	7.214421	7.466318	7.32958
247	5.038601	4.899328	7.472096	6.638034	4.742283	5.966926	4.701666	5.258476	4.695941	4.973264	4.781928	4.495733	4.52479	6.477151	4.23054	6.547191	4.948881	7.66962	4.931778	4.948962	5.252726	5.293213	4.604551	5.085142	4.579763	4.748857	4.511782	4.261439	4.344305	5.435898	4.362033	5.065518	4.867434	5.155317	4.892972	5.583179	4.98575	5.352177	5.594166	6.225744	5.634335	5.507175	5.106656	4.684064	5.605119	5.320285	4.621927	4.832989	5.70682
427	7.141737	7.988852	8.634757	8.540145	9.494964	8.965794	9.710555	9.887609	9.47553	9.24997	8.948242	9.055698	8.939357	9.193278	9.473346	9.150866	9.326243	9.111248	9.119807	9.413632	9.687267	9.387764	9.184037	9.372839	9.855706	9.389548	9.677524	9.558698	9.431883	8.907123	9.909799	9.083081	8.858041	8.811483	8.995213	8.831572	9.448762	9.551427	9.337076	8.855354	9.023493	9.210943	9.1712	8.006099	8.034567	8.243603	9.310173	9.797325	9.592342
8609	6.901903	6.242122	6.407632	6.002166	6.006799	6.768705	6.168155	6.39156	6.815535	6.700304	7.224049	5.93708	6.417098	6.357851	6.318654	6.781398	6.097809	5.635905	6.258867	5.772111	6.335368	5.888883	6.963415	6.413165	6.070188	7.023919	6.511394	7.079877	6.649921	6.822653	5.925899	5.796198	6.175605	6.089138	6.828852	6.799362	5.801465	5.849701	6.322291	6.076616	6.086993	5.595711	6.017686	8.150089	6.490874	6.080361	6.288609	6.379941	6.609874
10492	8.892202	8.405194	8.423919	8.673448	8.801265	8.076023	8.347578	8.362844	8.440638	8.565588	8.439624	8.830813	8.147937	8.696013	8.46526	8.326259	8.459394	7.464571	8.31815	8.632771	8.233895	8.372749	8.399465	8.785586	8.56738	8.186541	8.761488	8.943729	8.691399	8.607326	8.843826	8.260877	7.587314	7.644564	7.691436	7.374463	7.826525	8.29331	7.680576	8.348712	7.681339	8.515103	8.401547	8.087047	7.750749	7.120169	8.541495	8.614657	8.920521
23516	6.590165	6.305568	6.573658	7.025806	8.026875	7.63004	8.523537	8.772747	8.252435	8.2543	7.468903	8.47093	7.804898	7.076895	8.351546	6.899803	7.666676	6.787661	7.496343	7.260254	7.298184	7.870094	7.481348	7.627333	8.625352	8.111091	7.878686	7.820415	7.860013	7.315279	8.786268	8.076159	7.595172	7.455737	7.378132	7.008381	8.278773	7.8185	7.67644	7.372279	7.31943	7.347433	7.68244	7.73409	7.665872	7.1263	7.745029	7.321103	7.837365
27125	5.242775	4.969454	4.884704	4.946947	4.898459	5.339538	5.132348	5.610354	4.662487	5.118339	4.832549	4.853101	4.615952	4.945314	4.655343	4.684816	4.821656	6.163217	5.426774	5.461021	5.016707	5.24566	5.115946	4.95026	4.80573	4.95573	4.803109	4.666873	4.685112	4.702508	4.800433	5.30092	5.073884	5.134277	4.740944	5.13932	5.024562	4.886493	5.290426	5.628767	5.427124	5.483038	5.458421	4.915857	5.138852	5.101332	5.13188	4.992069	5.535486
9330	5.833987	5.959503	4.969031	5.471731	5.530259	5.28712	5.570666	5.493247	5.087827	5.351024	5.732643	5.665365	5.504947	4.848203	5.552842	5.335496	5.286592	5.054233	4.982364	5.142408	4.967668	5.863698	5.536378	5.451663	5.507403	5.254716	5.368076	5.411044	5.57409	5.39266	5.797944	5.274756	4.978576	5.341282	5.221403	4.92187	5.409339	5.324664	4.855558	5.023893	5.264995	5.588344	5.277729	5.733171	5.285424	5.182218	5.45548	5.96839	5.648566
55236	5.618466	6.23122	6.481611	5.981626	5.61472	5.601944	5.581059	5.742554	5.217496	5.500059	5.456634	5.556291	5.265082	5.04077	5.210282	5.428933	5.092869	5.400065	4.891519	5.402278	5.081654	5.374793	5.39327	4.955841	5.49212	5.166967	5.26189	5.363547	5.474068	5.555413	5.478856	4.982487	5.090401	5.299136	5.194324	5.465057	5.359894	5.335531	5.35636	5.728169	5.277303	6.022376	5.416269	5.582673	5.456066	5.290706	5.784246	6.017564	5.748856
4660	4.613027	4.685358	5.524827	4.978171	5.428155	5.347603	5.028847	5.180743	5.28979	5.492754	5.35312	5.331863	4.863617	5.053271	5.006615	4.9565	4.943736	4.599805	4.985942	5.114353	4.935774	5.074573	5.102227	4.931224	4.92509	5.193782	5.032354	4.894997	4.977127	4.866192	4.706363	5.031032	5.017449	4.888242	4.892345	5.199948	5.539165	5.008103	5.326642	5.158929	5.672962	4.828217	5.075262	4.730163	5.511593	5.108082	4.986092	4.482143	4.718283
767	4.056189	3.876213	4.083892	3.955783	4.099583	4.286689	4.162032	4.064126	3.997194	4.000781	4.042131	3.970631	3.901336	4.124984	3.88514	4.26063	4.193591	4.331182	4.145581	4.300359	4.049499	4.179638	3.865908	4.042686	3.807628	3.98798	3.89778	3.891565	3.829436	3.682697	3.88629	4.08865	4.43262	4.388713	4.133931	4.477886	4.195482	4.217387	4.500968	4.391923	4.326413	4.084938	3.9932	3.904369	4.608758	4.28033	3.988037	3.855778	3.898861
7109	5.511871	5.737054	5.50837	5.862347	5.897296	5.510078	6.04983	5.906296	5.938088	6.157249	6.15036	5.819161	6.259008	6.320241	6.589654	6.30187	5.905745	5.509561	5.682672	5.621512	5.520307	5.822461	5.975431	6.384047	6.119372	6.054494	6.349641	6.524186	6.750062	6.253466	6.195678	5.773007	5.518756	5.741	6.041632	5.92009	6.182104	5.757407	5.479862	5.343578	5.454166	5.616058	5.499505	6.062635	6.01776	5.553382	5.977039	6.103738	6.157813
55745	7.059734	6.901188	6.890248	7.086995	8.019893	7.102946	7.903524	7.797871	7.380945	7.779332	7.459267	8.038672	7.322258	6.96612	7.764805	7.265524	7.275404	6.24672	6.439571	6.951023	7.062916	7.633747	7.5414	7.488038	7.597993	6.849939	7.391129	7.6115	7.407941	7.487273	7.784752	7.484614	7.23582	7.870276	7.284132	7.339584	7.730259	7.670134	8.040227	7.473304	8.215333	7.163992	8.259893	6.653531	7.474661	7.389866	6.99118	7.534737	7.796374
79612	4.418494	4.698249	4.920676	4.48263	5.159014	4.575646	4.723029	4.572403	4.792122	4.896753	4.956714	4.902746	4.994915	4.461995	5.2006	5.212974	5.162906	4.47782	4.50253	4.722171	4.859309	4.772823	4.9464	4.982008	4.982709	4.859677	5.104959	5.14147	5.113097	5.12378	5.093648	4.515271	4.749117	4.564226	5.047403	5.092999	4.76966	4.930265	4.625805	4.607869	4.22819	4.514346	4.516385	4.982609	5.117889	5.297218	4.847142	4.900269	4.714838
9516	6.906366	7.857592	9.151664	8.564761	8.243839	8.013384	8.64917	8.379983	8.562601	8.640562	8.652317	8.950526	8.306267	8.234405	8.669117	7.927955	8.644973	7.985608	8.663338	8.722823	8.37765	8.850301	8.576568	8.380596	8.695157	8.973436	8.620239	8.713124	8.769331	8.205262	9.190492	8.668862	8.734252	8.509586	8.523649	8.116118	8.448999	8.473121	8.592344	7.934642	8.308433	8.446676	8.55075	8.709848	7.516392	7.598593	8.315798	8.545869	8.284844
1620	4.380929	3.968899	4.046438	3.925992	3.923941	4.51694	4.10674	4.207004	4.114602	4.178779	3.980166	4.137954	4.233532	4.242114	4.721163	4.371532	4.814473	5.914832	4.35615	4.510394	4.286586	4.211704	3.980928	4.404631	4.198558	4.044349	3.915581	3.913685	3.891615	5.670215	4.055577	4.702905	5.008831	4.64631	4.293291	5.41759	4.856094	4.819091	4.467949	4.545899	4.915687	5.090642	5.82705	5.405461	5.069486	5.107295	4.014742	3.798306	4.054902
25800	8.326405	8.20494	8.537504	7.754806	8.36769	7.834086	8.722106	8.890258	7.699271	7.959839	8.586019	8.791359	8.623555	6.883065	7.945976	6.78156	8.075118	7.615668	7.768327	8.298335	7.888626	8.135434	8.359568	8.284911	8.561564	7.684243	7.844059	7.866136	8.45117	7.935835	7.719975	7.757732	7.827589	7.214323	7.989379	8.218971	7.357937	7.693975	7.822627	7.364112	7.594403	8.914708	6.843954	8.23158	6.830947	8.921809	8.577849	8.506202	8.831075
64135	4.302983	6.175638	5.385366	5.197118	4.552035	4.470083	4.428211	4.127278	4.516859	4.827856	4.298505	4.507863	4.610093	4.266952	5.035621	4.619287	4.527549	4.323	4.331249	4.313764	4.66346	4.897024	4.370229	4.393163	4.460031	4.381026	4.393166	4.592397	4.569448	4.740364	4.84638	4.31388	4.602348	4.88769	4.959765	4.604119	4.920026	4.762545	4.445934	4.604935	5.460465	4.493715	5.150582	4.331675	4.616294	4.236185	4.471049	4.705831	4.373399
10658	7.225045	6.990917	7.533642	7.317406	7.379994	7.000247	6.987385	7.249795	7.534001	7.519543	7.478761	7.36822	7.311931	7.248336	7.528933	7.584637	6.934655	6.760829	6.941834	7.212063	7.005921	6.978482	7.26998	7.389452	7.258503	7.398919	7.391449	7.376391	7.452279	7.358505	7.295248	7.064083	6.958817	6.894313	7.009329	6.523853	7.045723	7.215955	6.773162	6.675038	6.980152	7.108867	6.980646	7.299688	6.888736	6.78914	7.180679	7.384398	7.287559
8828	6.220759	5.087356	5.158043	5.479066	4.938651	5.209139	5.081427	4.988712	5.032758	5.005051	4.92053	4.924123	4.708049	5.152625	4.873662	5.04792	5.100053	5.537374	5.26701	5.209318	5.281383	5.070189	5.342165	5.093048	4.791264	5.114967	4.927663	4.828172	4.721756	5.245269	4.785946	4.962546	4.943847	5.046031	5.097424	5.320222	4.836328	5.007216	5.400722	5.428548	5.270214	5.509046	5.043348	5.168923	5.112658	5.159817	5.501531	4.80024	5.215329
23122	5.795211	5.588787	5.602437	5.654301	5.893591	5.465239	5.618574	5.633107	5.605425	5.787424	5.725542	6.027256	5.569783	5.305356	6.189533	6.007972	5.469327	5.508547	5.600085	5.703668	5.666269	5.779832	5.789979	5.863947	5.848202	5.707323	5.700862	5.731602	5.999217	5.748141	5.452884	5.766184	5.58077	5.935777	6.103647	5.57013	5.498794	5.882289	5.534907	5.366241	5.753815	5.685654	5.643743	5.68886	5.494563	5.591871	5.695046	5.521971	5.729189
8470	5.466825	5.223154	5.203642	5.879374	6.112666	6.295511	6.195241	6.090136	7.211557	7.716472	6.442277	7.82218	8.286535	8.166263	9.34443	8.413985	7.343009	6.162531	8.812164	8.195317	7.840009	8.056316	7.492394	8.472667	8.147716	8.314655	8.227133	8.206741	8.490906	7.180967	8.989352	6.892364	7.596365	6.636442	7.572492	6.903621	7.027696	8.107359	6.858356	6.517052	6.952984	6.36924	7.111146	5.67552	7.31897	6.845106	7.209581	6.506604	6.951349
26140	5.174689	4.570196	4.966568	5.159715	5.028465	5.42476	4.888839	5.132241	5.303872	5.233539	5.403061	4.943602	5.110261	5.092843	5.226163	5.849032	5.467365	5.777966	5.469837	5.459018	5.309965	5.438936	4.985705	5.195591	4.76653	4.948103	5.050119	5.064608	5.16889	5.261387	4.734455	4.833895	5.523703	5.553058	5.315701	5.298198	5.314171	5.326354	5.646123	5.11243	5.421122	5.222313	5.45582	5.589453	6.076549	5.523064	5.111383	5.413073	4.968153
3658	4.589415	4.855719	4.588256	4.538278	5.139565	4.739209	4.947596	4.9871	4.569399	5.0751	4.942589	4.887501	4.57635	4.506497	4.712524	4.649399	4.63094	4.567495	4.467948	4.541067	4.660829	4.905255	4.984525	4.820792	4.938504	4.886807	4.779663	4.781773	4.777252	4.428592	4.619389	4.884043	4.579507	4.690792	4.364171	4.433272	4.674232	4.577647	4.494044	4.609387	4.709956	5.052166	4.665471	4.590186	4.394951	4.627506	4.788023	4.900746	5.042737
79899	5.190166	5.39196	4.497637	5.888079	4.374778	4.467902	4.148763	4.066838	4.479824	4.739104	4.215063	4.476164	4.182903	4.057536	4.475903	4.189513	4.315589	3.702931	3.629257	4.211638	4.104691	4.069361	4.369244	4.461012	4.6511	4.558815	4.338744	4.210838	4.404248	4.168744	4.164489	4.053909	4.068111	4.108487	4.194942	3.976963	4.210838	4.078025	3.985559	4.209727	4.196477	4.016323	3.989958	4.894768	4.136739	3.99048	4.359186	3.91218	4.055255
57180	5.526264	5.075668	5.305857	5.346361	5.258496	5.465937	5.166457	5.617068	5.440914	5.739571	5.565537	6.024834	5.992159	5.46217	5.83088	5.594967	5.949357	5.76802	5.429979	5.504577	5.557789	5.734362	5.766847	5.924844	5.601233	5.904748	6.041197	6.063287	5.61677	5.663635	5.962782	6.624158	6.306245	5.677693	5.974533	5.493259	6.883755	5.682249	5.414249	5.400879	5.456488	5.940469	5.612091	6.400818	5.652618	6.27863	5.528085	5.70697	5.630232
79849	5.432148	5.448772	5.063202	5.326451	5.44625	5.588761	5.608516	5.525799	5.346683	5.539861	5.969241	5.036894	5.268647	5.226869	5.24994	5.633332	5.276143	5.251637	5.302237	5.166949	5.268911	5.021191	5.484958	5.07512	5.155876	5.752546	5.29088	5.022041	4.980627	5.046224	5.12892	5.090596	4.910278	4.993818	5.107678	5.17129	5.276071	5.305555	5.469473	5.696545	5.303892	5.206638	5.399408	5.027288	5.292142	4.914307	5.647126	5.198506	5.225556
55337	6.996134	8.595341	7.608448	7.159426	7.097765	7.158405	6.590164	6.668506	6.977311	7.182713	7.141867	6.335429	6.872377	7.191877	7.17468	7.584399	7.072704	7.120081	7.097739	6.980668	7.517493	7.122783	6.685839	6.994233	6.643296	7.141759	7.217772	7.257615	7.016331	7.565671	6.435537	6.798595	6.969436	6.654997	7.233175	7.110122	6.74423	6.962899	7.04566	7.031981	7.331749	6.824833	7.070885	7.402592	6.845583	7.26634	7.064179	7.047479	6.360926
1580	4.843007	4.660389	4.977142	5.311594	5.118009	5.67981	5.018377	4.78835	4.967308	4.834777	5.21926	6.728923	5.985327	6.279167	7.848021	7.775256	4.77649	9.470534	5.396468	5.349908	5.491746	5.712409	4.944883	6.673089	5.296201	4.947656	5.472291	5.392084	6.295222	5.306603	4.954777	5.291062	5.049143	4.77877	4.805209	5.110503	4.812369	5.038012	4.908945	4.950571	7.90756	7.69373	5.295267	5.135506	5.126628	4.598223	5.396719	5.152953	5.02204
56731	6.156877	6.74862	6.599198	6.175038	6.275369	6.244114	5.848231	6.071407	6.276908	6.192622	6.435108	6.013884	6.734793	6.45379	6.175924	7.074408	6.385971	6.216995	6.184285	6.326081	6.492817	5.914519	6.122213	6.178173	6.299377	6.742496	7.107346	7.11736	6.506389	6.551216	6.78059	6.489053	6.498172	6.471231	6.312528	6.244546	6.585394	6.778737	6.046123	6.42641	6.503434	6.459424	6.490789	6.337677	6.881282	6.577504	6.208461	6.136695	6.194872
51319	6.566689	5.554446	5.611593	6.356259	5.472383	5.481597	4.988195	5.031224	6.178631	6.389688	5.071957	6.664499	5.540935	5.892752	5.390271	5.962739	5.557374	5.601149	5.65013	5.765466	5.187708	5.361301	5.267518	7.216136	5.735284	5.415043	5.877451	5.917005	5.176234	5.574545	6.050355	4.799018	4.763615	5.084542	5.066667	5.097342	5.400398	5.653675	5.044455	5.251341	5.589263	5.266574	5.49839	5.477265	5.195523	5.073813	5.332903	5.123058	5.569914
9911	5.569038	5.754583	5.793463	5.589023	5.381223	5.612346	5.464861	5.845837	5.40809	5.500358	5.351352	5.815698	5.484016	5.584469	5.69083	5.857122	5.622738	5.574339	5.785741	5.606126	5.630535	5.287729	5.532741	5.493518	5.142129	5.67119	5.545211	5.33631	5.503897	5.552471	5.418477	5.375337	5.584007	5.393702	5.531107	5.702489	5.597308	5.501408	5.642019	5.566357	5.741917	5.69254	5.448637	5.620737	5.406816	5.673068	5.837714	5.237334	5.413169
7299	4.269672	4.139885	4.478101	4.448721	4.310694	4.822185	4.333298	4.370551	4.25563	4.36172	4.341279	4.049775	4.120592	4.516417	4.012509	4.274617	4.736879	4.000692	3.952391	4.038342	4.374336	4.443312	4.14071	4.172941	4.279661	4.40745	4.291403	3.938205	4.043479	3.86914	3.856241	4.434717	4.455694	4.551455	4.354615	4.883786	4.403472	4.319851	4.938649	4.583423	4.571283	4.256995	4.564865	4.23331	4.796857	4.997822	4.495728	4.154589	4.177961
7762	5.519603	4.365026	4.40892	4.555671	4.173686	4.729551	4.373334	4.425847	4.134781	4.490139	4.507721	4.274677	4.192058	4.690562	4.159658	4.523645	4.801324	4.79373	5.014803	4.718018	4.772096	4.714132	4.552808	4.687267	4.001824	4.481517	4.211765	4.295781	4.437691	4.441113	3.903761	4.315326	4.574094	4.587387	4.3317	4.528214	4.581159	4.529261	4.197231	4.591146	4.625285	4.634731	4.640742	4.570804	4.321128	4.271893	4.721503	4.101599	4.222099
9063	4.862001	4.645784	4.718688	4.81177	5.264912	5.14996	5.048215	5.348197	4.907517	5.233618	4.983376	5.426743	4.774609	4.98401	5.153283	4.938154	5.371566	4.810423	5.106104	4.991654	4.980591	5.430569	5.106351	5.282859	5.668034	5.282487	5.062438	5.106699	5.211123	4.870364	4.754669	5.329964	5.095491	5.460916	5.033221	5.462299	5.117432	5.201592	5.501324	5.281784	5.586505	5.41887	5.259195	4.822325	5.481996	5.868681	5.354453	5.189401	5.699951
10712	7.176947	7.353459	7.198294	7.10411	6.275289	6.779111	6.407166	6.391694	6.742187	6.921361	6.829243	6.58107	6.850892	6.569645	6.720099	6.983671	6.621341	6.909358	7.140387	6.850515	6.9427	6.725198	6.914648	6.439028	6.751284	7.018327	6.72007	6.622044	6.487617	6.323482	6.327857	6.856684	6.428331	6.817252	6.706742	6.484253	6.67083	6.586868	6.608629	6.750844	7.203111	6.661098	6.548943	6.913384	6.707337	6.628496	6.486893	6.573774	6.354084
2567	3.447022	3.327939	3.223325	3.244564	3.8015	3.830884	3.357048	3.18472	3.36786	3.365277	3.900151	3.422164	3.135492	3.721718	3.610179	3.586878	3.469104	3.890637	3.568673	3.221536	3.340492	3.696913	3.487456	3.514258	3.377085	3.311557	3.460814	3.149916	3.339209	3.016211	3.211509	3.467826	4.095122	4.086863	3.395642	4.170744	3.629548	3.729145	3.963572	3.767433	4.524469	3.671132	3.98622	3.251224	4.036173	4.125385	3.473952	3.990252	3.942026
5727	4.444899	4.442851	4.442302	4.373253	4.733206	4.679584	4.576309	4.79236	4.771165	4.669735	4.687379	5.060928	5.456699	4.810087	5.161724	5.107201	4.923354	4.825118	5.255735	5.163588	5.351636	5.052329	4.918573	5.390928	4.977628	5.014994	4.969837	4.924082	4.907054	4.845429	4.8521	4.423367	4.523739	4.362731	4.620753	4.560127	4.816785	4.779656	4.475343	4.418358	4.437951	4.822262	4.647809	4.32237	4.659947	4.533508	5.015086	5.069636	5.194484
79443	6.534363	6.300565	6.717709	6.561534	8.358053	7.865502	7.857852	8.117368	8.011096	8.045111	8.149343	7.87237	7.125316	7.645601	7.520937	7.940574	6.91232	6.730606	7.246064	7.184917	7.265594	7.414589	7.732116	8.023073	7.43233	7.633076	7.773946	7.808509	7.443989	7.866863	7.278245	7.168984	7.270549	7.251008	7.653354	7.063872	7.853139	7.900424	7.224392	7.05825	7.196119	8.277747	7.265341	7.291073	7.515485	6.356901	7.285312	7.640968	7.572382
23157	6.045308	7.615621	6.683021	5.772949	4.988863	5.416967	5.307332	5.042168	5.588074	5.794825	4.859758	5.407051	5.179883	5.308599	5.27555	5.632056	5.476186	5.131137	5.416448	5.458076	5.302427	5.293832	5.388393	5.466535	5.251812	5.806925	5.463925	5.184855	5.763903	5.538848	4.842003	5.746158	5.528699	5.727134	6.172681	5.623005	5.479464	5.143485	5.177712	5.440336	5.579719	5.178781	5.372636	6.255424	5.37838	5.261498	5.353991	4.74104	4.810305
1297	4.834634	3.998279	4.069086	4.047211	4.091652	4.49484	4.361841	4.234327	4.165379	3.967117	4.114725	4.416368	4.2194	4.318991	4.219678	4.248211	4.663483	4.681485	4.830656	4.516149	4.472773	4.270827	4.131766	4.460106	4.084222	4.336181	4.005287	3.929352	4.264083	4.222089	3.991888	4.248564	4.182099	4.187914	4.224552	4.261797	4.224356	4.535288	4.256533	4.389523	4.354017	4.608247	4.108151	4.090061	4.248564	4.256456	4.859256	4.398895	4.187428
6050	6.649456	6.262914	6.321175	5.959398	5.892065	6.30923	6.026043	5.928226	5.939178	6.04499	5.999357	6.109651	6.096889	6.206367	6.197767	6.255045	5.903753	6.533631	6.223929	6.25129	6.262411	5.982105	6.12213	6.154535	6.234187	6.257378	6.229406	6.099134	6.240645	5.97996	6.018978	6.392859	5.849523	6.183005	6.050491	5.812711	5.960113	6.060824	6.039903	5.897815	6.030776	6.591461	5.943423	6.087988	5.735699	5.603422	6.370307	6.073235	6.04728
10993	5.227857	5.801978	5.454522	5.866158	5.188731	5.460241	5.471938	4.930945	5.983813	5.445912	5.508853	5.166929	5.357371	5.397031	5.544501	5.447772	5.144419	5.327368	5.330235	5.564543	5.351622	5.559364	5.039778	5.134677	5.571082	5.33881	5.405292	5.178393	5.199425	5.06513	5.435813	6.456812	5.676921	6.160119	5.591865	5.503529	6.57065	5.070144	5.36	6.245364	6.494436	5.537261	5.564608	5.556084	5.306283	4.972552	5.516588	5.146461	5.282668
7043	8.730825	5.919535	6.444667	6.56808	5.711122	6.127194	5.853113	5.996245	5.445541	5.568742	5.683054	5.553924	5.445079	5.971623	5.449172	5.657145	6.585886	5.787301	6.115269	5.831626	6.238938	5.915987	5.814498	5.829698	5.677033	5.909492	5.179752	5.227314	5.85096	6.093882	5.215133	6.037278	6.087023	6.043814	5.959808	6.25268	5.546099	5.72311	6.102124	5.8871	6.45146	6.366421	6.168131	7.000445	5.985972	5.911742	5.879435	5.589327	5.566415
23155	6.326826	6.420827	5.827343	6.521224	6.879595	6.371993	6.408936	6.131584	6.261391	6.563968	6.748652	6.703269	6.6762	6.560958	6.920961	6.942242	6.190544	5.73249	5.98075	6.027884	6.068971	6.785836	6.54948	6.629503	6.654847	6.62905	7.836236	8.188294	6.905653	6.479448	6.866933	6.634944	6.279288	6.299147	6.47204	6.521945	6.412775	6.45026	6.397378	6.334491	6.391768	5.783117	6.143649	6.64026	6.581633	6.344001	6.299	7.414381	6.8414
3817	4.917318	4.757499	4.655954	4.691365	4.657303	5.612236	4.776203	4.922112	4.733586	4.886271	4.756426	4.645811	4.823261	4.824246	4.649489	4.779238	5.442618	5.113063	4.973745	4.928969	4.952968	4.74839	4.652751	4.684222	4.814356	4.923186	4.72148	4.645193	4.742737	4.466033	4.717731	5.079814	4.957125	4.878555	4.661485	5.384525	4.817777	4.805347	5.118799	6.588218	4.875295	4.820988	4.977506	4.667963	5.34829	5.336593	4.821315	4.8296	4.658462
23275	5.932444	5.509426	5.121058	5.202744	5.142791	5.264375	5.314133	5.378022	5.325382	5.321515	5.34658	5.4043	5.570475	5.5311	5.448279	5.452249	5.481106	5.887714	5.888344	5.560098	5.548991	5.47051	5.418901	5.475367	5.345305	5.425253	5.416933	5.483327	5.521861	5.407943	5.431081	5.422198	5.503863	5.296895	5.462607	5.451504	5.548135	5.476877	5.375016	5.315949	5.192732	5.529358	5.241373	5.881282	5.956293	5.478066	5.464226	5.429323	5.306875
5268	4.475075	3.889676	10.170722	4.323921	3.823134	4.148971	3.691521	4.037554	4.02108	4.481869	4.090471	4.103616	3.713842	4.164951	3.789059	4.035267	3.830327	4.040835	4.696123	4.319524	4.116992	3.943525	3.993502	3.686793	3.98371	4.004554	3.882353	3.836671	3.733964	3.64222	3.503178	3.883936	3.91761	4.07221	3.495743	3.858242	3.661072	3.877849	3.930658	4.082933	3.806293	4.085582	3.689953	4.054828	4.098091	3.954945	3.797918	3.789709	3.871413
10864	4.947014	4.739959	4.597262	4.650115	4.576339	5.038577	4.804704	4.832332	4.717417	4.605319	4.719778	4.382082	4.656535	4.89608	4.738982	4.788587	4.897393	5.240018	5.254712	4.887787	4.816268	4.816985	4.605945	4.645113	4.467457	4.743726	4.510556	4.531569	4.511564	4.565938	4.552512	4.555672	4.848715	4.852557	4.591129	4.943062	4.738436	4.643591	5.124218	5.052363	4.806061	5.034129	4.794442	4.607221	4.926895	4.84113	4.772126	4.779556	4.714508
27241	5.63539	5.160234	5.075423	5.919019	5.271967	5.265978	5.276913	5.278913	5.210637	5.478006	5.120479	5.518443	5.895971	5.489532	5.995061	6.313406	6.071713	5.442763	5.284559	5.289037	5.434115	5.474091	5.502039	5.610724	5.405658	5.461982	5.515163	5.569955	5.578534	7.320719	5.782956	5.656218	5.968074	5.548082	5.552724	5.64964	5.852267	5.546451	5.256496	5.392432	5.628209	5.226925	5.433681	5.777696	5.311917	5.857564	5.645103	4.933981	5.475268
10188	5.46345	5.240469	5.187978	5.114918	5.172079	5.477832	5.142129	5.29241	5.359022	5.105452	5.424157	5.144737	5.065878	5.196054	5.066488	5.353468	5.187466	6.012119	5.769547	5.440942	5.37804	4.985102	5.010093	5.157023	5.081956	5.195232	5.207834	5.040753	4.960682	5.008062	5.235381	4.948709	5.112346	5.254911	5.27837	5.174831	5.236619	5.109654	5.293483	5.3448	5.402139	5.3668	5.130804	5.121957	5.232845	5.13215	5.217676	5.149755	5.06507
29761	6.184537	6.386535	6.29708	6.335613	6.185958	6.304995	5.955948	5.919458	6.143501	6.203497	6.300681	6.302864	5.885146	5.668072	6.391985	6.045333	6.196884	6.203867	6.100506	6.067854	6.121541	6.400311	6.374898	6.300287	6.148726	6.036229	5.944137	5.995644	6.099878	6.11477	6.103085	6.330366	5.768105	7.300181	6.129296	6.169869	6.860442	6.153897	6.526891	6.209205	6.841313	6.230661	6.62294	6.126931	6.442383	5.653891	6.193438	6.788699	6.516485
55757	5.191456	5.019744	5.146444	4.907588	5.189553	5.201058	5.441224	5.087236	5.438556	5.431826	5.305602	5.411046	5.715387	4.86287	5.976165	6.043822	5.951048	5.584064	5.060766	5.242643	5.179466	5.901785	5.651011	5.675413	5.389447	5.099063	5.105363	5.164379	5.416136	5.522656	5.441782	5.395585	5.63102	5.808952	5.762188	5.921911	5.331257	5.440954	5.452717	5.257616	5.061329	5.574251	5.079253	5.362929	5.614417	6.073464	5.611518	6.036042	5.7225
3426	7.660759	8.430261	6.001013	8.992968	8.056474	7.849533	6.63336	6.900564	7.23446	7.643437	8.09294	9.245647	5.872543	7.386598	6.064923	6.261032	5.754065	6.404321	5.95649	6.933485	6.373441	6.525383	8.165617	6.683491	7.923815	6.372704	7.598056	7.722933	7.11404	10.109494	7.98045	6.039892	6.262654	5.941948	6.930373	6.12591	6.264277	6.491153	5.859021	6.811475	8.061271	8.797805	7.840155	6.044689	5.980669	5.932562	7.649024	6.812516	5.864429
6892	6.324286	6.852137	7.178715	7.10272	6.947853	6.948544	6.985069	6.667641	7.063398	7.470554	6.849899	6.395357	6.534514	7.178308	7.117372	7.08157	7.250949	6.93712	6.88726	6.727175	6.152863	6.491103	6.098297	6.70476	6.627917	7.119944	7.167911	7.165273	6.985601	7.267928	6.872882	7.075424	7.28499	7.090301	7.414753	7.413591	7.077066	7.249286	6.944347	6.858529	7.102837	6.544807	6.689584	7.075237	7.047498	7.010195	6.787995	6.689667	6.18039
765	4.305407	4.261363	4.278251	4.202077	3.994255	4.576001	4.190912	4.187937	4.331508	4.470012	4.232649	4.105489	4.24732	4.526726	3.989569	4.528994	4.480326	4.974297	5.011307	4.495589	4.604194	4.300472	4.250672	4.317152	4.278407	4.172242	4.090286	4.126229	4.006731	4.107101	4.068661	4.247718	4.366912	4.53871	4.181511	4.646574	4.375533	4.567803	4.735771	4.772209	4.593385	4.283661	4.489116	4.177473	4.489329	4.410772	4.225868	4.166753	4.090872
10945	9.235137	8.325604	8.259155	9.441504	8.991009	8.392802	8.595162	8.631123	8.64074	8.959452	9.48604	9.403876	8.459029	9.272708	8.502706	8.42033	9.736374	8.457425	8.967575	8.792937	8.193626	8.159345	8.401896	9.454896	8.972861	9.424788	9.150564	9.326048	9.305236	9.44072	8.522037	8.770078	8.571156	8.84708	7.813611	9.220133	8.728883	8.542512	8.179122	9.028214	9.029687	8.974242	9.064921	9.155886	9.080826	9.253956	8.49124	8.944468	8.878183
5797	7.53612	6.390819	6.059441	7.420919	8.870942	8.870804	8.100997	8.365874	8.528092	9.044476	9.049526	8.285584	8.468501	8.21697	8.861002	8.680886	7.807733	9.039614	8.57638	8.565687	8.098688	8.380479	8.844042	8.794557	8.64285	8.473717	8.548441	8.615059	8.675059	9.337002	8.936371	7.914835	7.68324	7.301693	7.928624	7.386093	8.671687	8.630086	7.847481	8.182492	7.992156	7.551223	8.228542	7.52569	8.458423	8.041133	8.722079	9.064476	8.609377
8626	4.796026	4.581857	5.977241	4.377362	4.186179	4.639954	4.24444	4.29073	4.203385	4.391254	4.361484	4.152865	4.168288	4.376347	4.057197	4.268117	4.669124	4.465477	4.374376	4.321811	4.460934	4.607601	4.307222	4.194999	4.204309	4.343521	4.180579	4.052382	4.027149	4.382939	4.039124	4.34077	4.438669	4.438569	4.357174	4.80926	4.237487	4.312069	4.696784	4.704758	4.561446	4.197418	4.444562	4.12375	4.479385	4.614318	4.262891	4.062681	3.939213
23024	6.196832	4.116848	4.463826	4.406608	4.097552	4.172136	4.07573	4.213188	4.543447	4.061192	4.154006	4.212097	4.124008	4.243076	4.102587	4.160232	4.325853	4.536966	4.674697	4.385546	4.46411	4.153946	4.216069	4.219503	4.172244	4.164094	4.008662	4.111048	4.231209	4.302706	4.242713	4.127926	4.06305	4.120075	4.299304	4.218936	4.185576	4.283508	4.12802	4.326892	4.090334	4.228513	4.180033	8.171675	4.22381	4.131733	4.172713	4.181721	4.140756
2623	6.504171	5.680605	5.836558	5.672753	5.524913	6.10613	5.789454	5.89066	6.078073	5.895845	5.885575	5.70689	5.774872	5.86314	5.679256	5.881874	5.962065	6.646449	5.994632	6.200284	5.878804	5.82236	5.7054	5.814073	5.548643	5.819734	5.557046	5.548524	5.587933	5.653446	5.645696	5.554776	5.75469	5.822123	5.567574	5.998009	5.81124	5.960571	6.100239	6.119888	6.050955	6.253976	5.775849	5.983902	5.97502	5.949773	5.794535	5.73368	5.874693
4154	7.425668	6.914595	7.095988	7.077366	6.685511	6.178864	6.414838	6.34787	6.573666	6.799768	6.199527	6.708532	6.420953	6.191979	6.215211	6.349907	5.739781	6.298133	6.671242	6.705079	6.53869	6.356002	6.847915	6.949102	6.452549	6.17274	6.1885	6.311651	6.684145	6.629651	6.241968	6.135224	5.763734	5.973803	6.506525	5.830001	5.878892	6.250952	5.864022	5.915182	6.448312	6.591563	6.842693	6.732326	5.5641	5.498281	6.464076	6.246013	6.658476
79634	4.358537	4.097936	3.975424	4.207716	4.588717	4.178931	4.387521	4.518773	4.044524	4.526909	4.317543	4.755583	4.391254	3.986859	4.36045	4.191494	4.417716	4.328017	4.372287	4.245983	4.205044	4.471433	4.62203	4.435332	5.237787	4.304716	4.450787	4.515687	4.451293	4.207323	4.466069	4.29062	4.10885	4.64487	4.297895	4.247693	4.104144	4.374922	4.400306	4.274766	5.697669	4.674191	4.658066	4.215032	4.26982	4.672503	4.530882	4.347172	4.357081
1995	4.341268	4.5039	4.599431	4.496871	4.498831	4.629887	4.703557	4.74608	4.842192	4.576751	4.62695	4.554321	4.518981	4.618622	4.559734	4.758299	4.93954	4.739679	4.696468	4.302028	4.490685	4.782242	4.683407	4.658525	4.390023	4.249067	4.214692	4.494433	4.496588	4.574772	4.656737	4.956604	5.461281	5.462495	5.054193	5.475852	4.859484	4.712965	5.798859	4.769642	5.486319	4.721996	4.918771	4.822384	5.603175	5.189597	4.761016	4.654715	4.667833
65981	6.69407	6.411309	6.416358	6.539905	6.500669	6.10275	6.484787	6.696627	6.899282	6.82933	6.697298	6.535601	7.491805	5.907326	7.3637	7.373128	7.056218	5.575215	6.532831	6.776165	6.626455	6.629597	6.500557	6.859593	6.454987	6.36995	7.066175	7.172727	6.9283	6.763953	7.081521	6.816573	7.167928	6.687519	7.446619	6.995111	7.053418	6.705116	6.523845	6.376555	6.764105	6.05088	6.398975	7.708793	7.24358	7.38763	6.724107	6.765034	5.989294
64393	7.363475	5.979668	6.188724	6.345066	9.506668	7.973525	8.170088	8.585066	7.206081	8.749344	9.632013	6.933702	6.563203	7.474763	7.203012	7.38038	5.503133	7.47322	6.384354	6.289574	5.540394	7.44104	9.136252	7.203318	6.687997	7.373813	7.870865	7.996885	7.14241	8.121737	7.56359	8.574876	6.996684	8.054615	8.078021	7.920473	7.079433	7.727918	7.409556	6.99201	7.416776	7.325824	8.077541	6.966259	6.934299	8.494917	6.690205	8.347636	8.036872
55750	6.533092	6.516059	6.378633	6.172683	6.57581	6.344468	6.608186	6.703468	6.321255	6.522614	6.391153	6.528959	6.334876	6.153588	6.365116	6.474453	6.370057	6.227934	6.103486	6.046253	6.28518	6.542634	6.226495	6.377191	6.522431	6.319715	6.258975	6.337377	6.270573	6.407637	6.940948	7.203877	6.822817	7.311728	6.843073	6.645054	7.217306	6.468883	6.453696	6.816576	6.623821	6.605435	6.673253	6.590546	7.584799	6.927174	6.216123	6.400203	6.414119
4152	6.876372	6.177619	6.491401	6.348624	6.735109	7.043269	6.784988	6.923116	6.554601	6.749341	6.842542	6.630465	6.791159	6.560896	6.958124	6.782353	6.802497	7.050154	7.209646	7.112481	6.815833	6.817685	6.738457	6.758682	6.799031	7.040194	6.898944	6.972659	6.796642	6.80118	6.88995	6.588871	6.563504	6.477215	6.70005	6.391196	6.673365	6.604912	6.789843	6.460522	6.590442	7.075761	6.488761	6.481394	6.778129	7.15377	7.105166	6.747529	6.909357
2538	3.404498	3.381065	3.707095	3.397952	3.227068	3.33132	3.361237	3.170055	3.325879	3.435752	3.329671	3.294041	3.390046	3.28022	3.338238	3.466303	3.453575	3.214951	3.108558	3.322147	3.405874	3.450232	3.600322	3.241429	3.332331	3.296568	3.339134	3.340598	3.263193	3.220549	3.339134	3.351988	3.583289	3.678621	3.495513	3.763501	3.50795	3.527564	3.44909	3.364754	3.55648	3.303951	3.481923	3.358847	3.708623	3.662041	3.460684	3.086489	3.214336
7535	5.083664	5.927331	5.908553	5.218438	4.679335	5.037164	4.452563	5.351337	6.237296	5.379755	4.768367	4.621906	4.810676	5.345362	5.270034	5.348133	5.009497	8.067313	6.383022	6.135918	4.65017	4.676473	4.57129	5.181982	4.671964	5.025281	4.6399	4.416982	4.926819	4.727287	5.135773	4.956822	5.046477	4.878687	5.588714	4.825221	5.136653	5.110225	5.978392	5.541272	5.278071	4.936277	4.514626	5.063102	5.129618	4.793678	5.792545	4.877632	4.364585
10055	7.836451	7.939934	6.769896	7.472706	7.262221	6.909879	7.191672	7.247935	7.242115	7.087633	7.031199	8.319428	7.71531	7.529878	8.163734	7.375354	7.922903	7.178974	7.758619	7.627301	8.194386	7.629499	8.137058	7.924167	7.533875	7.882577	7.825765	8.047599	7.893717	7.479087	8.218382	7.612172	7.921545	7.355609	7.353533	8.20494	7.600235	7.55235	6.763744	7.485439	7.043921	7.595141	7.002934	7.881223	7.307478	7.924073	7.781965	8.270125	8.156112
5739	7.216907	6.530416	6.282517	6.498602	6.380176	6.732406	6.66242	6.5623	6.192934	6.329276	6.35898	6.191275	6.22462	6.532075	6.455631	6.264288	6.430798	6.133094	6.749872	6.675751	6.609916	6.229466	6.515043	6.381876	6.352639	6.385386	6.295296	6.234327	6.231595	6.503717	6.368772	6.347637	6.324022	6.600841	6.354169	6.335649	6.281969	6.345035	6.562064	6.216242	6.415554	6.83309	6.29175	7.154713	6.287359	6.029802	6.700939	6.308663	6.38836
6504	4.169284	5.401723	4.795808	4.778952	4.287403	5.087584	4.605668	4.398118	4.572487	5.260648	4.380101	4.316853	4.051568	4.52238	4.366193	4.782484	4.448183	4.886508	4.838353	4.942942	4.427051	4.4673	4.406364	4.586257	4.655554	4.760242	4.757953	4.431324	4.739122	4.239132	4.331381	4.359808	4.800578	4.388607	5.148191	4.267355	4.326567	4.342888	4.314615	4.596158	4.543128	4.493878	4.402754	4.225037	4.2845	4.844246	4.379991	4.282707	4.345177
113791	6.34422	6.499374	6.790967	6.648293	7.668673	7.938376	8.199021	7.761359	7.330433	7.550551	8.250035	7.948236	7.667598	7.866552	6.743901	6.884654	7.216614	7.01601	7.246691	7.663838	7.187798	7.476849	7.994622	7.563118	7.665421	7.675841	7.529604	7.652068	7.598661	6.972106	7.864968	7.098534	6.807812	6.679765	6.862092	6.645625	7.096156	7.494756	6.673552	7.521155	7.021004	6.9867	7.174987	6.946273	7.030333	7.348762	7.323695	7.586888	8.039629
353514	4.694052	4.170406	4.623838	4.080858	4.227231	4.749849	4.509032	4.469971	3.960809	4.317586	4.208868	4.251419	4.166737	4.271269	4.045401	4.301796	4.630636	5.736072	5.123783	4.552284	4.310425	4.135002	3.990468	4.198089	4.101063	4.340415	4.121508	3.977523	3.997838	3.854214	4.109558	4.178657	4.298633	4.56468	4.26435	4.344036	4.262588	4.289774	4.649448	4.806061	4.32111	4.770955	4.214824	4.173765	4.120146	4.232995	4.329204	4.184285	4.102964
64092	5.263149	8.962857	7.836585	6.657929	4.233911	3.873202	4.443637	3.986828	4.997812	5.240285	3.813752	4.441167	3.93013	3.780903	3.980605	4.026229	4.030816	4.120841	3.959135	3.931939	4.008916	4.125437	4.537673	4.110518	4.342554	3.818125	3.857523	3.804915	4.651076	4.142731	4.275988	4.095996	3.976813	3.99773	5.696695	3.982753	4.187347	3.923912	3.980502	4.039629	4.101896	4.454473	4.108381	4.831984	3.921949	4.011766	3.84582	3.829722	3.937734
10432	6.339178	6.478158	6.393753	6.147098	6.090884	5.941391	5.931486	6.058206	6.085801	6.349523	6.385826	6.448991	6.606653	6.386364	6.50963	6.23383	6.421773	6.033911	6.424506	6.074601	6.300525	6.039834	6.059762	6.399554	6.212313	6.538944	6.647246	6.630983	6.511812	6.641129	6.510171	6.299779	6.401494	6.097175	6.447233	6.14581	6.405078	6.359713	5.746278	5.737203	5.835305	6.064881	6.449591	5.980375	6.206454	6.834432	6.176096	6.205734	5.699903
5802	4.956224	5.16762	5.292115	5.566018	5.708133	5.763053	5.095874	5.456761	5.506621	5.557946	5.832461	4.850997	5.238793	5.783405	5.048067	5.427818	5.938633	5.456176	5.256684	5.293036	5.211069	5.237392	5.326076	5.212224	5.675816	5.745404	5.489704	5.600469	5.606661	5.698943	5.384389	5.522672	5.632798	6.076153	5.948544	5.997836	6.039422	6.154332	6.098433	5.848429	5.515335	5.56235	5.937461	5.40398	5.843817	6.04959	5.935671	6.018652	5.861344
8243	5.787502	6.170654	5.981132	5.730924	6.10988	5.199454	6.05329	5.583461	5.827241	5.627079	5.612283	6.249022	6.061854	5.7464	6.001686	5.669493	5.91596	5.158813	5.254609	5.37738	5.429624	5.549432	5.460851	6.004405	5.779988	5.786089	5.970866	5.94249	5.996635	6.093986	5.966386	6.069021	6.957813	5.968797	5.977486	6.109545	6.000954	5.655369	5.429635	5.231506	5.386742	5.827499	5.810677	6.256835	5.901218	6.064164	5.882588	5.77031	5.532569
54498	6.014195	5.585112	5.362078	5.645646	5.37447	5.799205	5.484652	5.548743	5.347009	5.38811	5.526683	5.384098	5.411979	5.618246	5.58161	5.546009	5.675518	6.275535	6.01923	5.797041	5.694699	5.659811	6.090587	5.585778	5.428901	5.561401	5.568854	5.388872	5.521072	5.697427	5.438963	5.915258	6.61445	6.102096	5.843115	6.218806	6.100878	5.633232	6.245293	6.00194	5.774764	5.687183	6.148424	5.978428	6.168358	6.336642	5.673637	5.965542	5.735005
78990	4.920183	4.513912	5.260782	4.892075	4.595596	4.603997	4.302912	4.289713	4.388315	4.579163	4.477	4.740828	4.475258	4.511789	4.439293	4.583176	4.612429	4.221319	4.57933	4.483602	4.374776	4.750323	4.538015	4.558238	4.215164	4.481863	4.51658	4.404244	4.077769	4.331639	3.95307	4.817544	4.837271	5.119035	4.245813	4.856423	4.579257	4.550314	5.24708	4.878836	5.662024	4.616541	4.720586	4.273797	4.667467	4.857251	4.671475	4.062663	4.243247
9563	5.871077	5.710465	5.591273	5.723281	5.595111	5.858659	5.523394	5.845677	5.771448	5.775797	5.844062	5.768527	5.614036	6.181359	5.375236	5.824759	5.541767	5.974834	5.962468	5.635405	5.737148	5.619197	5.821588	5.849621	5.573534	6.031585	5.908581	5.730502	5.806522	5.870658	5.59235	5.420318	5.502057	5.390109	5.598696	5.646652	5.586365	5.553865	5.684755	5.655264	5.468039	5.893625	5.422563	5.50331	5.644089	5.443396	5.779763	6.016338	5.668794
3492	3.213366	3.002841	3.245743	3.190197	3.001673	3.258262	3.13617	3.067064	3.253806	3.146672	3.014507	3.123984	3.146028	3.150384	2.988404	3.143074	3.215095	3.775304	3.634872	3.225321	2.960054	3.300146	3.043123	3.197247	3.123691	2.984334	2.985466	2.937754	3.136391	3.108889	3.075277	3.330615	3.323664	3.350219	3.310712	3.519893	3.224286	3.288837	3.373121	3.46798	3.358998	3.33443	3.323066	3.055377	3.547091	3.145478	3.080391	3.144521	3.25261
1525	3.952333	3.82057	6.375464	8.100036	9.692085	9.774992	8.913147	8.716095	8.825359	8.691705	10.421065	10.436628	9.987516	9.626525	10.043733	9.274026	8.442354	8.007202	7.950177	8.291549	7.306572	6.664149	7.282944	8.508384	8.798012	9.333087	9.721201	9.875656	8.969657	9.596768	9.244554	7.889311	7.542385	7.406203	7.709939	7.635076	8.944091	8.614575	6.874596	8.179474	10.273937	8.510247	7.768189	6.429616	8.803716	6.804619	8.519109	8.650089	8.708467
6876	7.125147	7.517533	8.42468	9.249197	8.649448	7.125863	6.404542	7.536862	8.666547	8.55266	7.616485	8.247656	8.27612	8.449232	7.734575	8.242034	6.278464	7.378354	8.204757	9.079491	8.31736	6.911671	8.451092	8.299547	7.84076	8.421763	8.077606	8.222903	9.036307	8.766837	8.238525	8.788874	8.772621	7.231384	9.33052	8.324392	7.181513	7.833948	8.57841	7.042341	6.835171	7.194066	7.769256	10.106673	6.318383	7.486314	8.619701	6.801852	7.766419
8490	6.407484	5.269545	5.11415	7.167746	9.611836	7.149103	8.651255	8.984752	8.285655	9.0562	8.214371	8.944453	8.561274	8.306864	8.346179	8.090234	6.883738	9.039681	8.718263	8.94787	7.882356	8.533223	8.213502	9.308322	8.924129	8.660417	8.038688	8.133823	9.311667	8.921331	8.111453	8.891538	7.484653	9.013878	9.618105	8.846216	8.050107	8.901323	8.838262	8.453573	9.057956	7.916932	7.663827	6.944442	7.415551	8.340528	9.322041	8.403169	9.104492
51338	8.678742	11.258893	9.7658	8.245531	5.402996	5.187969	6.76363	5.383455	5.05915	5.640322	4.927949	5.424234	4.942249	4.7212	4.706784	5.138313	4.977146	5.173207	4.711551	5.046884	5.925173	5.382562	6.736092	4.616348	5.305247	5.001348	4.902097	4.547678	5.451961	5.054468	5.842414	5.906585	5.397016	5.000388	7.353179	5.060536	5.27057	5.025877	5.693301	5.229854	5.392412	6.392947	5.313055	5.859284	5.097524	5.090866	5.339954	5.153718	4.66906
30835	6.86517	6.782414	6.384181	5.834097	4.897257	5.440957	5.167492	5.544613	5.513455	5.294615	5.213173	5.283699	5.119762	5.460091	5.158147	5.457293	5.610969	5.493886	5.543609	5.483892	5.636441	5.399674	5.699467	5.327633	5.183052	5.720791	5.253826	5.11953	5.007162	4.964339	5.058838	5.458546	5.284374	5.547889	5.694282	5.983153	5.462308	5.340948	5.761091	5.643871	5.821391	5.37883	5.601039	5.603147	5.470396	5.520103	5.284952	5.077929	5.147942
1072	12.47021	12.87011	12.47644	12.35465	11.71566	11.1766	11.69971	11.49861	11.57311	11.53596	11.79439	11.72055	11.35008	11.54717	12.0508	11.76954	10.19379	11.05388	11.14724	11.27945	10.54109	11.04378	11.54003	11.39262	11.56406	11.33707	11.55161	11.40249	11.59031	12.11404	11.73961	11.92864	11.55259	12.02043	11.77359	11.53269	11.53705	11.929	11.37388	11.29167	11.99359	11.48309	11.94217	12.06375	10.96551	11.09948	11.64499	10.89682	11.52823
8314	7.629447	7.146428	7.580484	7.280856	7.863508	8.293341	7.555476	7.475373	7.412071	7.501354	7.992202	7.050833	7.318936	7.65786	7.55021	7.542859	6.743521	6.97064	7.047751	7.255013	7.400035	7.362939	7.516813	7.454986	7.379697	7.851645	7.570989	7.979753	7.634477	7.225216	7.05667	7.382107	7.203111	7.765771	7.525201	7.309001	7.504349	7.740054	7.256672	7.263054	7.360979	7.395325	7.487055	7.865247	7.855739	7.218405	7.240337	6.893753	6.926808
51581	5.359359	5.541235	5.577194	5.397383	5.230468	5.73576	5.47247	5.388277	5.119042	5.493664	5.293763	5.225706	5.184642	5.416895	5.235417	5.434502	5.737005	5.070668	5.095424	5.278951	5.57901	5.573243	5.528502	5.174828	5.21417	5.520762	5.45991	5.150897	5.276072	5.186998	5.149301	5.427058	5.630574	5.849933	5.433806	6.048049	5.354748	5.454333	5.737999	6.107656	5.532283	5.51593	5.542422	5.265536	6.016371	5.930753	5.390299	5.058575	5.125053
4069	9.856765	9.616305	10.883268	11.068879	7.919213	6.44756	8.239339	5.993853	8.41145	8.014513	6.103908	6.53383	5.371955	5.362254	6.156641	6.000182	7.036596	7.255346	7.794046	9.094922	7.876617	6.592896	7.135289	6.22335	8.247009	5.243319	4.741055	4.831614	8.104114	7.863829	8.457587	7.857088	7.866031	6.092814	9.309501	7.630752	7.703426	5.506713	6.427465	6.639212	6.23118	6.452821	6.062509	6.752329	5.04835	5.418301	6.992832	6.246094	6.586941
974	5.299393	4.892973	4.586866	4.61528	4.582257	5.177433	4.854497	4.883545	4.808823	4.776579	4.585793	4.72838	4.745678	4.803379	4.818191	4.822916	4.960549	6.40307	5.85148	5.528866	5.310594	4.798841	4.438436	4.902507	4.556375	4.67662	4.735397	4.498129	5.007307	4.549859	4.760611	4.701295	4.711501	4.997983	4.966829	4.809857	4.852236	4.545488	4.947834	5.255695	5.08452	5.276023	4.663817	4.609874	4.81081	4.76073	5.077732	4.989817	4.730647
7536	6.347737	6.208193	6.761366	6.572349	6.3325	6.147335	6.369953	6.140035	7.055385	7.455805	6.389885	6.723155	6.159109	6.751205	6.646139	7.005528	6.859456	5.946777	6.496744	7.122691	6.352596	6.346254	6.191855	6.919792	6.554573	6.587467	6.898193	6.919202	6.766592	6.489075	6.519176	6.217537	6.233065	5.967874	6.332918	5.88573	6.061199	6.630078	5.678409	5.779545	6.095464	6.135626	6.13596	6.432305	6.410987	6.153347	6.683774	6.513123	6.250706
79760	6.255647	6.007269	5.925573	5.809797	5.560849	6.1917	5.519403	5.85875	6.012011	6.001466	6.165833	5.823425	5.899407	6.187901	5.678412	5.937491	6.461805	6.825246	6.408712	6.260091	6.624572	6.286916	5.895475	6.095915	5.705965	6.311752	5.99537	5.827975	5.667366	5.399672	5.607416	5.899407	5.963393	5.827391	5.630743	6.416313	5.803124	5.976076	6.08591	6.177517	6.259073	6.093327	6.18508	5.66709	6.211907	6.266849	5.771542	5.712191	5.571019
1822	6.354832	6.055523	6.124807	6.249893	5.987735	6.129397	6.12781	5.943789	6.403035	6.484679	6.396284	5.96476	6.467983	6.471208	6.444901	6.567248	6.462647	6.192193	6.316557	6.335931	6.023521	6.026277	6.009686	6.227844	6.019598	6.387279	6.581086	6.467574	6.413835	6.733425	5.931341	6.258282	6.493558	6.494934	6.678947	6.627913	6.315591	6.377182	6.122653	6.047704	6.207685	6.090169	6.163121	6.218411	6.440166	6.706408	6.192596	5.955321	5.896598
1033	9.698806	13.917947	9.401896	7.80829	4.629771	5.401777	4.90565	5.023137	5.157925	5.203617	4.672271	4.976236	4.634268	4.973189	5.34959	5.016891	5.747506	5.054077	5.044018	5.096858	5.512195	5.254899	4.881544	4.494045	4.437301	5.081278	5.062171	4.566896	5.157424	4.818888	4.524217	5.763892	5.136148	5.990044	5.303411	6.071335	5.977939	5.533223	5.803288	6.155458	7.766167	6.349987	5.587077	6.519351	5.921564	6.251603	5.251242	5.235674	4.53092
64783	6.577903	6.608647	6.788786	6.484894	6.599086	6.341933	6.447885	6.436046	6.853503	6.460113	6.193266	6.923518	6.54979	6.419367	7.110035	6.753971	6.261894	5.804306	6.273774	6.184916	6.681792	6.366383	6.656119	6.486759	6.253517	6.540841	6.565893	6.669742	6.413869	6.699715	7.112671	6.454933	6.551312	5.96253	6.738739	6.110406	6.529491	6.592064	5.995505	5.890814	6.083961	6.22494	6.225773	6.645682	5.880119	5.80346	6.526956	6.653277	6.443947
57591	5.755979	5.582998	5.697096	5.506333	5.572518	5.950703	5.645942	5.454029	5.666033	5.478066	5.771312	5.593136	5.742005	6.059474	5.60979	5.557096	5.796833	5.911183	5.911367	5.886887	5.74305	5.463183	5.596533	5.596506	5.37027	5.782504	5.914631	5.946179	5.654858	5.541674	5.58548	5.420692	5.465995	5.449175	5.328839	5.50532	5.502093	5.629831	5.694133	5.59387	5.463361	5.651846	5.458847	5.668133	5.55143	5.876994	5.382222	5.587066	5.50343
26519	8.38944	9.902432	8.561941	8.460372	8.387236	9.014346	9.415319	8.439171	8.735948	8.289698	8.073446	8.512713	9.171989	8.660997	8.622006	8.173963	8.164365	8.308833	8.30117	8.326663	8.728153	8.653163	8.459975	8.640007	8.57904	8.436631	8.681084	8.811327	8.68913	8.061696	9.66182	9.970087	9.057271	9.806806	8.920435	9.122823	9.470862	8.642552	9.008056	10.046008	8.739761	8.370173	9.180928	8.339017	9.107851	9.060706	8.789883	8.905698	9.048762
2786	5.008137	4.590385	4.525111	4.737576	4.3559	5.123763	4.166397	4.422937	4.651593	4.71863	4.884657	4.391314	4.331933	4.629106	4.442356	4.667569	5.362056	4.131179	4.9566	4.67355	4.656691	4.693979	4.186643	4.516046	3.98557	4.181881	4.273947	4.187217	3.969701	3.759339	3.815476	4.392997	4.4522	4.492074	4.085613	5.162343	4.40099	4.867163	5.157384	5.17862	4.980701	4.416274	4.550904	4.136899	4.954383	4.723551	4.3559	4.115552	4.068151
993	5.170004	5.666948	5.299748	5.108414	4.739226	5.173554	4.865527	5.01592	5.121179	4.849485	4.838504	4.727968	4.879204	5.534968	4.963069	5.203593	5.211645	5.553504	4.88497	4.882738	4.832955	5.433138	4.843285	5.046881	5.039186	4.825863	4.796272	4.774823	4.953651	4.923781	4.785809	5.399671	5.609765	5.875429	5.457495	5.79405	5.465701	5.612824	5.969517	5.70884	6.097428	5.270474	5.567865	4.618344	5.960993	6.183796	4.921502	4.772644	4.802048
10631	8.828567	8.546832	7.494149	7.816185	6.798301	5.393339	5.476836	6.59254	5.866873	6.554683	5.925349	5.861214	6.10749	4.304486	4.293331	4.778307	4.409705	3.905083	6.066706	5.136346	4.918981	5.516853	6.999545	6.095003	5.583211	5.764804	5.368429	5.443312	5.045811	6.636844	5.753306	6.111539	7.068885	5.209299	7.06749	6.267104	4.18416	3.636098	6.240486	4.845005	4.69416	6.038143	4.645322	8.930951	4.377682	6.080112	4.236838	5.206881	5.689798
973	5.685892	5.652583	5.878051	6.070765	4.936358	6.17721	5.495421	5.729353	5.802274	6.18425	5.445093	5.836595	5.473327	6.064829	5.22351	5.800205	5.989676	6.932531	6.435653	6.48537	5.842776	5.673491	5.323328	5.794102	5.719989	5.358877	5.253512	5.474174	6.260275	5.440972	5.552743	5.922824	6.124549	6.555539	6.288355	6.84947	5.90688	6.16729	6.692337	6.429188	6.589455	5.871455	6.537571	5.506188	7.130777	6.263367	5.608578	5.553647	5.369992
6009	6.967846	7.451709	6.671873	6.808174	6.947207	6.896329	6.960692	7.077131	6.520102	6.628125	6.842988	7.07263	7.18525	6.66175	7.060863	6.63205	7.210453	6.971773	6.817621	6.663236	6.908046	7.047119	6.653432	7.005343	7.056263	7.034659	6.977965	7.057111	6.972808	6.863981	7.057947	7.690518	7.562694	7.436364	7.173868	7.587574	7.399604	6.968894	7.365279	7.266708	7.220435	7.49413	7.170066	7.168586	7.801909	7.630151	7.037485	7.492265	7.142819
54896	5.961982	5.82663	5.899043	5.756911	5.494628	6.168744	5.549677	5.597001	5.651822	5.884983	5.922277	5.655187	5.47624	5.935851	5.687179	6.110605	6.200928	6.531745	6.065038	6.012011	5.903494	6.060816	5.809285	5.771171	6.144296	5.6181	5.750761	5.505394	5.431565	5.392973	5.389518	5.624126	5.958937	5.902892	5.737343	6.44595	6.541917	6.106333	6.418965	5.978691	6.59269	5.942535	6.465977	6.010928	5.932854	6.070562	5.564556	5.431155	5.444182
3654	8.106296	9.080334	8.30336	7.488455	7.61921	7.76198	7.907592	7.176547	7.436776	7.279244	7.953612	6.751696	6.847598	6.525861	7.733675	6.862426	6.93721	6.166499	6.794873	6.890226	7.31939	7.35251	7.056015	7.159447	6.70213	6.932072	6.956115	7.104263	7.074676	6.919066	7.373957	8.029841	8.176492	7.690546	7.612388	8.70608	8.259664	6.924462	7.479734	7.362933	7.596098	7.384545	7.140197	8.957724	7.715338	8.088721	6.731133	7.127262	7.157122
79864	5.132608	5.386669	4.444298	4.789102	4.844723	4.909013	5.253677	5.247454	4.940734	5.038847	4.846291	5.291725	5.347276	4.625616	5.131745	4.98794	5.06213	4.542552	4.401085	4.906706	4.926256	4.773846	5.092741	4.783054	5.110831	5.225614	5.224583	5.156605	5.087714	4.859387	5.413654	5.226097	5.603349	4.798378	5.161577	4.889602	5.124201	4.726024	4.683293	5.555165	4.61326	4.983963	5.413128	4.882627	5.470905	5.201684	5.110724	4.628126	4.591082
57761	5.783874	6.42248	6.970018	5.600358	5.541979	6.43084	5.560076	5.53089	5.439237	5.50587	5.58387	5.921773	5.462658	6.214318	8.021661	6.627307	6.214776	6.687946	5.526007	5.495726	6.048352	6.782772	5.803115	5.8515	5.76751	5.527903	5.480682	5.612939	5.722683	5.714616	5.89965	8.630067	8.30357	8.886405	8.381746	9.052438	7.145253	7.152926	8.429684	7.036457	7.225005	6.534184	6.743752	7.024515	7.513427	8.456101	5.73829	7.711796	5.806879
10092	9.537177	9.467371	8.837259	9.209944	8.663952	8.325294	8.324884	8.460553	8.255124	7.937718	8.151558	8.774288	8.365083	7.924679	8.391363	7.466939	8.252312	8.302992	8.606161	8.64972	8.463272	8.521831	8.87011	8.336747	8.42245	8.600134	8.386441	8.394401	8.595988	8.505477	8.329887	8.544763	8.054509	8.11455	8.255951	8.309272	7.925243	8.264685	8.015521	8.824044	8.851534	8.726299	8.4248	8.678397	7.593789	7.869852	8.732018	8.747852	8.762405
55216	6.469676	6.593672	5.743603	6.070929	6.389586	6.357761	6.71191	6.435338	6.242026	6.112692	6.126512	7.063726	6.16947	5.934127	6.676159	5.981308	6.152957	5.888276	5.916553	5.89057	6.654489	6.114661	6.503634	6.419438	6.358296	6.41691	6.75536	6.802193	6.196809	6.082881	6.537104	6.312213	6.214813	5.919192	6.144172	5.876067	5.845407	5.947659	5.594634	5.956418	6.012371	6.009086	5.844256	6.338844	5.751158	5.929223	5.945629	6.460785	6.261878
80122	5.633267	5.514849	5.432211	5.646341	5.122812	5.491169	5.265285	5.438206	5.221713	5.493656	5.311893	5.085459	5.343552	5.407692	5.22238	5.483807	5.679124	5.425392	5.753692	5.48203	5.49839	5.708132	5.373928	5.325471	5.318867	5.45614	5.334155	5.142224	5.213401	5.141315	5.089789	5.42278	5.242162	5.417207	5.452652	5.801441	5.440258	5.648735	5.499228	5.726928	5.812859	5.24903	5.484788	5.070062	5.648339	5.788064	5.545193	5.058789	5.157285
4340	3.86655	3.778566	3.994355	3.878496	3.568517	3.795936	3.668124	3.571267	4.126006	3.785134	3.847342	3.440272	3.662024	3.835746	3.753341	3.983389	3.946399	3.984892	3.915992	3.765702	3.790905	3.659602	3.740922	3.751522	3.557512	3.740858	3.700769	3.576031	3.689958	3.549115	3.635545	3.645974	3.739721	3.69396	3.774135	3.660744	3.717816	3.705781	3.60543	3.89802	3.767882	3.760709	3.710085	3.762085	3.67567	3.789476	3.642867	3.685466	3.674265
55218	6.379792	6.202983	6.943228	6.539776	6.482861	6.222429	6.380521	6.398569	6.347982	6.525229	6.404507	6.469779	6.539514	6.089508	6.706147	6.636117	6.932131	5.839227	6.408289	6.109922	6.408805	6.68887	6.434957	6.40933	6.645242	6.635868	6.674286	6.4563	6.305039	6.482677	6.535051	7.078648	6.394082	6.61358	6.435746	6.711424	6.673971	6.643774	6.447066	6.398486	6.913348	6.264734	6.954566	6.267785	6.800193	6.689693	6.142047	6.224174	6.29721
83716	6.795338	6.348884	7.485486	7.361083	8.014126	6.998928	7.569634	7.784247	7.460483	7.13754	8.245978	6.71053	6.393931	6.706659	6.395817	6.235705	6.075614	6.446701	7.522353	7.197373	7.411426	6.483172	6.480279	6.642647	6.520922	6.905097	6.103086	6.205205	7.006473	6.834366	6.740279	7.891716	6.562306	6.516564	7.833003	6.383114	6.371049	6.590742	6.372189	6.518789	6.411362	6.308668	6.742945	9.076698	6.688173	6.590102	6.379867	6.140165	6.787049
397	9.250408	9.62675	8.963672	9.684866	9.510687	8.419707	9.157474	8.695942	8.519331	8.698345	8.953767	8.636637	8.519079	9.073348	8.276656	8.175597	7.599364	8.529153	8.59124	8.593951	8.257044	7.598168	9.458744	9.202954	8.266178	8.567626	9.068046	9.269941	9.279478	9.702146	8.532385	8.840366	7.99543	8.299469	9.720726	7.966396	7.644769	8.377351	8.461279	7.751392	8.285355	8.751174	7.03187	8.145086	7.197212	7.836923	9.16669	9.20236	9.953471
387	9.654805	9.367784	9.465955	9.821184	9.034914	9.363737	9.506571	9.350903	8.765644	9.183654	9.415968	9.009511	8.996393	8.697977	9.437621	8.005535	8.546388	9.18662	9.437738	9.448648	9.321388	9.359511	9.757226	9.260097	9.697874	9.495533	9.066155	9.003812	9.549321	8.929853	8.710741	9.070909	8.715411	8.908573	9.188331	9.158166	8.436843	9.059686	9.224829	9.107752	9.201034	9.654003	8.968219	9.343909	7.853324	8.91232	9.50884	9.374458	9.730896
201191	5.089542	5.010527	5.125166	5.219596	4.915967	5.404031	5.227971	5.156474	5.038175	5.17036	5.182037	4.996007	5.188748	5.361208	5.007351	5.280414	5.472013	5.429362	5.532771	5.294373	5.077423	5.158985	5.109527	5.353626	5.088369	4.910916	5.022675	4.904912	5.048102	5.024015	5.101744	5.348252	5.00062	5.131243	5.181043	5.430367	5.276189	5.238198	5.541085	5.399142	5.454999	5.207466	5.08255	5.330788	5.594144	5.245293	5.181168	5.172159	5.003245
54903	6.437418	5.995433	5.922619	6.099003	6.097793	6.298799	6.185259	6.077244	6.176175	6.582563	6.048506	6.558763	6.404931	6.263223	6.278803	6.588542	6.713949	5.946536	6.033643	6.157631	6.313574	5.894534	5.980452	6.196481	5.94807	6.472129	6.300117	6.187445	6.098734	6.095606	6.03161	6.048945	6.053825	6.479919	6.102472	6.313476	6.230269	6.227247	6.278833	5.976831	6.099532	6.076195	6.027303	6.060263	6.43832	6.371784	6.269018	6.090557	5.665163
23241	7.167667	7.29692	7.754894	7.747515	7.577886	7.490951	7.151994	7.123341	7.684721	7.371653	7.570693	7.110667	7.23494	7.400734	7.669626	7.769658	7.749268	6.964127	6.996638	7.085558	7.284057	7.28026	7.128397	7.420748	7.266432	7.552424	7.643706	7.611113	7.52679	7.618308	7.131261	8.009116	7.497333	7.843574	7.458605	7.032819	7.705055	7.679352	7.484656	7.258835	7.109277	6.873281	7.306379	7.792608	7.386643	7.22847	7.291747	7.504132	7.187248
10489	5.729821	5.523466	5.555877	5.756833	6.024004	6.252393	6.173267	6.340088	5.38861	5.941542	6.124503	5.843112	5.605467	5.708636	5.478144	5.657761	5.813193	5.561723	5.453194	5.738051	5.614804	5.743627	5.846444	5.922997	5.652977	5.781706	5.746329	5.761746	5.770909	5.793242	5.837878	5.65081	5.943455	6.142334	5.610972	5.756469	5.62283	5.828903	6.077732	6.091455	6.124423	5.405821	5.806587	5.469739	5.838599	5.775718	5.969128	5.704151	5.91124
1316	8.147066	7.784653	8.90975	9.656125	9.495458	8.790623	7.621633	9.517575	9.324168	11.050405	8.972799	7.144496	8.875979	9.15423	8.345712	7.209346	7.811653	7.423873	8.745545	9.762732	8.836255	7.300552	8.022927	7.573742	8.110597	8.594452	8.139246	7.909865	9.508009	9.823317	9.651409	9.741677	9.280133	7.303873	9.032927	9.8108	9.08325	8.015692	7.772324	7.676079	7.683099	8.377724	7.448289	8.852041	7.785513	7.615662	7.552531	7.710111	7.486427
126298	5.856131	5.516483	5.714605	6.217473	6.189485	6.273864	5.898604	6.029111	6.166645	5.962636	6.238773	5.758488	6.312053	6.048894	6.329636	6.044864	6.047975	5.59486	5.861418	6.000568	5.935789	6.004905	6.116224	6.002352	6.036889	6.251363	6.246062	6.148028	6.089263	6.313817	5.999332	6.082522	6.305986	6.074391	6.122818	6.408702	6.32483	6.190555	5.825397	6.069184	5.902692	5.913679	5.984602	6.381693	6.190279	6.323258	6.268088	6.006165	6.138364
7345	6.053369	9.726051	5.405616	8.459404	5.444479	5.984766	5.74521	6.284247	5.716592	5.797054	5.858965	6.547316	5.272671	5.556408	5.792449	5.251421	5.706573	6.179595	5.775308	6.652881	5.875582	5.192613	6.380253	5.321436	6.461759	5.645309	5.428481	5.367667	5.481905	5.447402	5.831318	6.139446	6.717109	6.80649	6.293718	7.040681	6.383375	5.833681	5.565674	6.502483	6.617136	5.536275	6.075414	6.104603	6.058282	5.563727	5.975071	5.234894	5.361824
5431	8.600692	8.280464	7.973906	8.081689	8.149427	8.166862	8.070211	8.173194	8.135095	8.174236	8.431154	8.530369	8.283316	7.742321	8.221772	8.320471	7.685144	8.047439	8.278633	8.312605	8.112715	8.617068	8.521219	8.549564	8.291765	8.00183	7.985544	8.229556	8.239209	8.173245	8.543236	7.897169	8.353918	8.390008	8.404368	7.625935	8.056255	8.297176	7.96882	8.363197	8.245988	8.581904	8.38638	8.964388	8.209296	7.741878	8.101655	8.541647	8.543691
9266	6.752415	6.286702	5.710728	6.812537	7.110142	7.3282	6.594087	6.919103	6.780756	6.782068	7.476906	6.86143	7.230335	7.130786	6.958985	6.813631	6.849601	6.523469	6.849467	7.003404	6.616718	6.435137	6.742466	6.840047	6.822149	6.708232	6.810187	6.905475	6.955539	7.040415	6.897347	6.884455	6.650568	6.877168	6.75078	7.627196	6.726499	6.862474	6.528599	7.253534	6.487148	6.325047	6.25664	6.705757	7.09225	6.902479	7.057602	6.996112	7.357049
4670	6.353835	6.299477	6.288853	6.583329	6.352243	6.448914	6.354618	6.466924	6.411533	6.206462	6.717873	6.112335	6.513875	6.281126	6.545625	6.063293	6.112111	6.04394	6.474553	6.475658	6.117975	6.174242	6.37114	6.454751	6.398907	6.504164	6.467727	6.534811	6.585679	6.416295	6.450877	6.11227	6.077658	5.552435	6.335704	5.778087	6.143008	6.204563	5.797935	6.13445	5.64675	6.265033	6.006808	6.510628	5.564923	6.123235	6.527609	6.464068	6.475883
6415	9.983958	9.188492	9.911993	10.777049	10.72259	10.238959	10.119306	10.28906	9.918365	10.0249	9.913991	10.780252	10.413703	10.606853	10.493829	10.437524	10.065362	10.782186	10.437012	10.715384	11.019992	10.303445	10.699598	11.137963	10.268507	10.385035	10.630412	10.74698	10.707929	10.673955	10.053922	10.244036	9.882535	10.368991	9.881617	9.390616	9.896382	10.552489	9.845806	10.448678	10.769104	10.874813	10.451118	9.955617	9.367702	9.810911	11.158461	11.191692	11.369372
79778	6.117574	5.448602	5.563971	5.963046	5.302984	5.279154	5.243865	5.220269	5.547744	5.496356	5.693341	5.207485	5.605444	5.308452	5.722584	5.855758	5.004779	5.724453	5.466223	5.419728	5.283853	5.234877	4.999253	5.440957	5.390476	5.206704	5.711387	5.723884	5.590565	5.945166	5.476787	5.212583	5.522476	5.314496	6.051112	4.853602	5.501399	5.391843	4.924154	5.264181	5.134931	5.254391	5.097067	6.351331	5.172833	5.127555	5.511564	5.766731	5.342801
5160	8.114186	8.682986	8.008362	8.057947	8.555282	8.680904	8.510852	8.628955	8.628965	8.899446	8.438061	8.826505	8.615696	8.56416	9.915611	9.228591	8.700652	8.132963	8.096877	8.275656	8.226065	9.036636	8.938042	8.810629	8.930726	8.586536	8.742293	8.783016	8.796695	8.503067	8.621482	9.81359	9.510993	10.038635	8.911841	9.109651	10.043627	9.409335	9.599263	9.778007	9.411891	8.565436	9.661683	8.736333	10.198737	9.452793	8.634999	8.468661	9.055536
6229	8.839111	10.418139	10.627338	9.392859	10.738777	10.738777	10.823571	10.995002	11.059691	10.512125	10.977928	10.457787	10.604069	10.233562	10.704818	10.196934	11.144813	10.731674	10.537219	10.51561	10.976804	11.271333	10.424114	10.97974	10.134631	10.820751	10.573726	10.66836	10.754817	10.453091	10.794134	10.759106	11.338665	10.842795	11.203237	10.780653	10.812962	10.907675	10.462976	9.987505	9.299907	10.914264	10.465061	10.729959	10.37904	10.995352	10.369692	11.427941	10.875134
9861	6.972757	7.787122	7.590145	7.248961	7.475618	7.272966	7.454007	7.495036	6.736495	7.292459	7.372992	7.780691	7.023968	7.003228	7.374101	7.073901	6.186473	6.884701	7.028792	7.139134	7.256075	7.404007	7.629334	7.451223	7.318678	7.14752	7.108377	7.273054	7.399728	7.354978	7.134253	7.347104	7.039697	7.663405	7.346521	6.811879	7.491011	7.251066	7.504011	7.159971	7.454546	7.6123	7.50999	7.156336	6.912122	6.980352	7.452759	7.731494	7.826028
57107	7.176847	6.940792	6.759125	7.424835	8.008577	7.489639	7.65019	7.478726	8.644199	7.946643	8.291398	7.59795	7.484356	7.304635	8.132176	7.176767	7.18659	6.151435	6.51203	6.854764	6.987922	7.211305	7.733979	7.747154	8.031169	7.706301	7.78686	7.814899	7.520054	8.190779	7.907831	7.076915	7.142522	7.159335	6.753894	6.621727	7.442347	7.535298	6.202116	7.613366	6.540363	7.608674	6.570353	6.968734	7.373367	6.706814	7.799305	8.943208	8.473011
51366	7.984856	6.626709	7.716521	7.873313	7.769626	7.434001	7.915104	8.154227	7.476328	7.574433	7.58456	7.724259	7.584295	6.93779	7.61329	7.88351	7.57022	6.628674	7.294938	7.328281	7.303594	7.556138	7.749477	7.917685	7.65235	7.548912	7.555785	7.583467	7.82169	8.053731	7.888163	7.084911	7.069546	6.312457	7.300107	6.732308	7.04247	7.574457	7.008577	7.174536	6.992424	6.864476	7.238308	7.928566	6.816641	6.835216	7.865321	8.19768	8.081662
92154	4.285572	4.245107	4.182712	4.188609	4.168543	4.48675	4.465603	4.613249	4.135537	4.119754	4.171885	4.088444	4.140472	4.447714	4.154829	4.399293	4.404349	5.143521	4.765867	4.478397	4.489721	4.443958	4.206019	4.203516	3.968912	4.340678	4.115586	3.955622	4.194372	4.178816	3.950618	4.523847	4.97712	4.565992	4.434507	4.904009	4.455621	4.281214	4.496404	4.464749	4.654395	4.712884	4.469132	4.084274	4.564739	4.50904	4.132709	4.237989	4.167558
1785	5.834953	5.717741	5.51102	5.276204	5.574971	5.97876	5.42419	5.545723	5.456572	5.513331	5.97173	4.97286	5.251902	5.850467	5.415063	5.779156	5.47485	6.028301	5.682118	5.611691	5.354909	5.218296	5.173472	5.372972	5.37582	5.495339	5.348187	5.374169	5.396268	5.617178	5.08563	5.291794	5.759757	5.596244	5.430057	5.711876	5.542647	5.499071	5.570614	5.804889	5.692738	5.62376	5.287716	5.411839	5.803576	5.765504	5.676019	5.324857	5.35678
8751	6.211131	6.502517	6.231875	6.901451	5.922387	6.090373	6.017974	6.412936	5.779046	5.704626	5.859947	5.662444	5.787113	6.220282	5.695699	6.360505	6.152109	6.623502	6.380796	6.179925	6.276831	6.167823	6.235974	6.041409	6.206203	6.206716	6.175715	6.015539	6.063669	6.332295	5.869411	6.106453	6.067899	6.074735	5.866797	6.315692	5.914086	6.080569	6.600801	6.365594	6.407249	6.670076	6.034458	5.886079	6.254538	6.140062	6.426836	6.215052	6.704107
23028	7.234394	7.29175	6.745299	7.304728	7.624613	8.29197	8.042437	7.82707	7.757019	7.556588	8.492344	7.468958	7.187649	7.065657	7.249403	7.291471	7.168627	6.627183	6.990137	6.755033	7.199207	6.957269	6.944538	7.60016	7.115387	7.067305	7.16454	7.288507	7.116692	7.278812	7.158733	7.14337	7.034891	7.396814	6.895256	6.889301	7.09197	7.168619	7.065405	7.469007	7.582742	6.582137	6.593463	7.192014	7.51421	6.864115	7.507368	7.267811	7.554645
64860	5.936096	6.538771	6.155612	5.890897	6.871461	6.470696	6.770299	6.50702	6.249197	6.200242	6.505943	6.859074	6.74358	6.23596	7.460784	6.863493	6.281332	6.730385	6.323201	6.312393	6.733611	7.180977	6.360073	7.279266	6.842492	6.336074	6.78117	6.904947	7.165618	6.856294	7.240664	6.718253	6.801136	7.292342	6.542198	6.585891	7.424572	6.999785	6.525061	6.490241	6.580719	7.386925	6.871696	6.681105	7.028676	6.133548	6.738785	7.676609	7.425769
23196	6.151924	5.910391	6.09125	6.053975	6.30492	6.417035	6.485334	6.426758	6.297331	6.434198	6.55671	6.103306	6.547283	6.515176	6.366774	6.428977	6.241616	6.483278	6.306553	6.251777	5.843338	6.210943	6.285198	6.357673	6.352594	6.590685	6.594766	6.53761	6.469731	6.310233	6.38483	6.310855	6.452901	6.378765	6.311691	6.490544	6.706954	6.698401	6.083994	6.191188	6.302259	6.136666	6.429207	6.263619	6.429545	6.390272	6.224218	6.260729	6.361827
79810	6.67941	6.083624	6.360223	6.231924	6.052032	6.453747	6.317009	6.869532	7.213522	6.854763	6.357682	7.328014	6.921036	6.585348	6.402325	6.751554	7.268375	6.180786	6.791845	7.239968	6.855956	6.925276	6.436136	7.644133	6.709984	6.678545	6.581886	6.617452	6.149649	6.273755	6.301478	6.339695	6.687548	6.389461	6.320564	6.989004	6.787204	6.387563	6.152706	6.598224	7.130006	6.371118	6.994319	6.35649	7.027352	7.209131	6.439439	6.162015	5.948892
54856	5.926677	5.807527	5.865375	6.389489	5.723535	5.953809	5.755676	5.686983	6.01294	6.185052	6.149918	5.452669	6.039548	6.160971	6.296122	6.534204	5.958827	5.733105	5.973501	5.926021	5.77784	5.928893	6.065716	5.942723	5.895965	5.969639	6.020602	6.069805	5.977389	6.172164	6.101807	5.543078	5.825873	5.594408	5.969629	5.488591	5.72468	5.798386	5.585472	5.420753	5.824163	5.641751	5.600309	6.075673	5.851608	5.623457	5.97597	6.026935	5.785772
54932	5.319493	5.218503	5.017941	5.022636	5.151322	5.380104	5.476548	5.363187	5.260047	5.24362	5.338541	5.055691	5.158736	5.18251	5.195121	5.33507	5.335927	5.350013	5.857471	5.258373	5.364595	5.053302	5.006844	5.048887	4.788336	5.033102	5.011097	4.970519	4.97772	5.157105	5.213343	4.944954	5.546595	5.151322	5.436604	5.463906	5.343426	4.934192	5.583532	5.499836	5.152906	5.290055	4.800497	5.086266	5.664917	5.268304	5.260135	5.220416	5.038728
11335	8.793654	9.029125	8.571712	8.475173	8.747647	7.948417	8.665723	8.924695	8.261221	7.855229	8.294076	7.955786	8.135593	6.842435	8.157724	7.775532	7.433898	7.635749	7.349485	7.336962	7.619686	7.657543	7.903571	7.856245	7.769646	7.411391	7.627823	7.70189	8.050247	8.116861	8.086644	7.858667	8.128245	7.599999	8.294952	8.026913	8.173327	7.504529	7.153776	7.723174	7.59229	9.033902	8.0032	8.89555	7.381466	8.047465	7.873357	8.799364	8.480731
30811	5.324077	4.608648	4.56826	4.538913	4.653836	4.767938	4.847129	4.880488	4.278529	4.817929	4.719199	4.554777	4.466079	4.892467	4.646933	4.909505	5.194104	5.393292	5.213322	5.011952	4.929927	4.540075	4.641918	4.903146	4.631136	4.690344	4.417358	4.533472	4.443069	4.684462	4.679406	4.600214	4.635471	4.576263	4.697902	4.644986	4.745702	4.695552	5.35671	4.723569	4.718113	4.813264	4.506076	4.590458	4.89821	4.453511	4.783931	4.651873	4.773252
7431	11.333908	10.814606	10.059712	10.920616	11.373112	11.387311	11.067831	10.927651	10.931018	11.402613	11.407419	10.294567	11.057581	10.942564	10.753358	9.757728	10.619356	10.352224	10.883939	11.02783	10.513709	9.970604	11.259876	10.994799	10.681318	10.249415	10.848415	10.85269	10.783611	11.024608	9.141936	10.904238	10.881412	10.108787	11.004732	10.353116	8.89448	9.940745	10.713033	10.368691	9.910647	9.764542	11.102926	11.611162	7.878626	11.136214	10.75795	11.132639	11.229371
1604	7.171997	7.049898	7.282764	9.784027	8.218981	7.500431	7.347341	7.711981	7.54944	8.04314	7.653651	7.639325	7.580681	7.585905	7.948257	7.145527	7.336444	7.010212	7.22653	7.566054	7.456104	7.6946	7.602113	7.709483	7.461776	6.907185	7.685553	7.848171	7.997393	8.844893	7.684611	8.21673	7.579023	8.022299	8.134067	7.960454	7.754902	7.503685	7.472806	7.883381	7.273185	8.258622	7.382498	7.913491	7.040546	7.634365	7.572232	8.731127	8.752615
6573	5.34407	5.367472	5.134758	5.229055	5.939337	5.735413	5.619859	5.650239	5.89919	5.694875	6.066447	5.237359	4.992109	5.245827	4.967059	5.018277	5.060161	5.060324	5.199255	5.177955	5.167651	5.005702	5.063605	4.876069	5.093054	5.258331	5.302342	5.154346	4.924236	4.781974	5.49713	5.07183	5.047639	5.052703	4.949127	5.107462	5.154065	5.024143	5.034551	5.397843	5.113637	5.16961	5.114493	5.155919	5.115812	5.022718	4.954234	5.043347	4.937896
55118	5.339458	5.241139	5.346965	5.18447	4.896925	5.556791	5.237259	5.438572	5.254339	5.501873	5.422439	5.491613	5.728248	5.673326	5.839948	5.562223	6.094316	6.014542	5.59346	5.597156	6.360404	6.247466	7.472639	5.911601	5.472752	6.588138	5.856105	5.792403	5.73643	5.148878	5.346386	6.06367	6.129493	6.63894	5.611726	6.471197	6.467223	5.505119	6.076266	5.365449	5.512447	4.969112	5.642754	6.114122	5.453704	7.401318	5.916599	6.222124	6.195083
3094	8.813177	11.221933	10.260321	10.527495	10.385133	10.606867	10.873116	11.029541	10.276381	10.132426	10.46636	10.757249	10.856183	10.04084	10.566005	9.872158	10.899741	10.377386	10.270308	10.309677	11.003942	10.750363	11.022988	10.683485	10.45064	10.491717	10.234887	10.285186	10.369115	10.437922	10.767457	10.823484	11.178792	11.053699	10.840592	11.060895	10.88227	10.503644	10.617974	10.961696	10.573319	11.297137	10.537101	10.511802	10.523663	11.030894	10.784889	11.264364	11.183302
23219	7.112711	7.135608	6.837284	7.636047	7.360001	6.797874	7.011988	7.004963	6.485418	7.087512	7.140039	7.240537	6.985201	6.626227	7.10839	7.040577	6.736887	6.361849	6.556477	6.732118	6.752924	6.996754	7.289735	7.308446	7.020298	6.819157	6.970451	7.037458	7.229284	7.176379	7.30489	6.676723	6.57823	6.734086	6.762716	6.741453	6.886609	6.918738	6.479571	6.792938	7.451352	7.437166	6.810496	6.908054	6.682678	6.553947	7.090893	7.514324	7.505394
10627	7.821915	8.644512	8.813337	8.216445	8.517348	7.346644	8.030237	8.079431	7.865777	8.105943	7.911219	8.00146	7.750612	7.729017	7.995545	7.619181	7.654271	7.441206	7.63309	7.795414	7.878125	7.854416	8.272609	7.733214	7.918488	8.244733	7.89765	7.726529	7.861628	7.886853	8.091307	7.80599	7.34171	7.039829	7.848201	7.749687	7.32348	7.244033	7.795114	7.042491	7.555513	8.451442	8.001935	7.290983	7.297397	7.945535	7.965859	8.655354	8.298114
23002	6.301111	5.590389	6.968437	6.230613	6.779287	5.986676	6.16144	5.577221	7.063213	6.349547	6.160852	6.79975	6.946432	6.80091	6.949397	6.892666	7.620814	5.468662	6.023141	6.803569	7.191148	6.346067	6.429194	7.023771	6.270492	6.312385	6.314134	6.319129	6.362303	6.758065	6.370615	6.217977	6.194404	6.228385	5.916535	6.181823	6.747859	6.499206	5.78004	5.98597	6.583589	5.685605	7.187056	6.83635	6.812934	6.30671	6.100413	6.064209	6.251161
776	4.638464	4.4143	4.522469	4.507107	4.414909	4.789583	4.356584	5.077042	4.8797	4.907419	4.511116	4.87315	5.463985	4.905927	5.022537	5.376243	4.84607	5.239015	5.407595	5.435777	5.076733	4.991777	4.646016	5.131897	4.993187	5.801427	5.252166	5.236027	5.353691	4.767744	4.723474	5.118832	5.039054	5.166546	4.783911	5.238072	5.12162	5.173139	5.007649	5.070421	5.465211	4.408068	5.235145	4.532628	5.701191	5.305268	4.978767	4.424985	5.387054
1974	7.514454	7.382908	8.034976	8.039541	8.423115	8.298371	8.179058	8.373612	7.977523	8.121496	8.145092	7.99278	8.385433	8.27602	8.515796	8.58356	7.587564	8.553101	8.473184	8.560714	8.310716	8.850822	8.656521	8.655425	8.456148	8.607802	8.492411	8.36528	8.216	8.332186	8.002718	7.977153	7.699639	7.969504	8.172933	7.989559	8.05675	8.432072	8.305177	8.205468	7.857947	8.006339	8.32858	7.824717	7.990913	8.12666	8.817823	8.650882	8.588393
3488	6.938408	5.703498	6.104141	6.929164	7.545529	7.850056	6.265457	6.272748	6.818238	6.48044	7.699842	6.862973	7.219194	7.178609	6.226062	6.27737	6.592505	6.633564	7.615522	7.385066	7.421273	6.454566	6.686085	7.317693	6.471482	7.636976	7.936204	8.014013	6.916601	8.34839	6.903927	6.494456	6.742576	6.824438	6.886283	7.686003	6.880156	6.399823	6.775085	6.96382	7.624025	6.474957	6.566252	7.83674	7.697917	8.287913	6.86859	6.152252	6.488307
10476	8.558202	9.226828	9.12558	9.218884	9.48807	9.445845	9.416555	9.356338	9.090064	9.615726	9.009657	9.860516	9.452716	9.493547	9.249446	9.018715	9.077918	8.85723	9.085762	9.071424	9.494034	9.275712	9.065278	9.572021	9.549281	9.200257	9.335008	9.475152	9.028248	8.787064	9.706364	9.618151	9.347065	9.954893	9.487136	9.711763	9.802765	9.372184	9.691008	9.907788	10.119528	9.430841	9.397154	8.954068	9.464689	9.563497	9.198054	9.411486	9.631956
55727	5.988981	5.765998	6.101679	5.852355	6.089754	6.402183	6.372298	5.967984	6.276681	6.210798	5.887384	5.973307	5.797934	6.193628	6.19459	6.905631	6.240053	6.435799	6.016528	5.834022	6.176274	6.026349	5.874383	6.030888	6.016113	6.16733	6.144787	6.360283	6.045602	5.875569	6.500394	6.153177	6.49857	6.07415	6.341594	6.541769	6.204886	6.250195	6.501534	6.16889	6.245689	6.204781	6.244326	5.762712	6.286295	6.229653	5.993466	5.820227	5.907893
1452	7.230479	7.995067	8.272149	8.123408	7.890056	7.652319	8.165748	8.185653	7.895684	8.02323	7.962982	8.035886	7.773854	7.259209	7.898458	7.365485	7.381467	7.095398	7.188949	7.390969	7.287198	7.568663	7.968413	7.939026	7.838632	7.937469	7.6835	7.739921	7.930807	7.828027	7.925881	7.580122	7.285283	7.642006	7.412898	7.822867	7.918766	7.482139	7.371907	7.620161	7.714018	8.001539	7.793605	8.358268	7.046276	7.637666	7.955594	8.375586	8.355275
5194	5.705366	6.032625	5.891807	5.916588	6.33373	6.216633	6.39388	6.183783	5.573962	6.297201	5.671494	6.36326	4.962296	5.365353	5.433813	5.239775	5.130298	6.162889	6.106622	5.758369	5.760614	5.55468	5.711781	5.601056	6.158444	5.776253	5.757766	5.749698	5.798601	5.935458	6.453643	5.575281	4.808677	5.388713	5.168564	4.856347	5.27336	5.48098	5.37991	5.37152	5.760588	6.910889	5.947906	5.360984	4.459252	4.508557	6.31074	6.7215	6.247223
23218	5.577431	5.717107	5.719684	5.893506	5.664901	6.160219	5.531616	5.57876	5.732419	5.820495	6.70856	5.34135	5.599004	5.499632	5.843175	6.009184	5.464733	6.083773	6.092987	5.858054	5.693479	5.309457	5.488582	5.56365	5.741853	5.608383	5.850406	5.578985	5.855741	5.762063	5.445009	5.423232	5.367895	5.785905	5.838435	5.460159	5.536458	5.519675	5.669202	5.424493	5.393297	5.266094	5.758604	5.734117	5.681323	5.398007	5.865092	5.655001	5.793071
6525	7.076491	5.953479	6.42159	5.657066	6.266247	6.082757	6.143097	5.996139	6.018684	6.614789	6.436351	6.164322	5.924966	6.297607	6.154228	5.853401	5.603491	5.907765	6.230015	6.31134	6.021582	5.873018	6.586345	6.507815	5.987634	6.437628	6.56883	6.647005	6.099276	6.113945	5.94191	6.580841	6.109626	6.451736	6.474265	6.140412	6.097194	5.94743	6.49073	6.270716	6.333825	5.662861	6.27367	7.034758	6.40033	6.598502	6.104634	5.386624	5.982369
10903	6.404723	7.089519	6.694991	7.224105	5.408696	5.403076	5.640957	4.992695	5.118587	5.223436	4.991597	4.819116	5.074012	5.812325	5.422229	5.853559	5.349512	4.855722	4.408226	4.706763	5.63922	5.087626	5.713767	5.202499	4.842549	5.183098	5.354307	5.227072	5.170635	7.041017	4.81303	5.294248	5.572738	5.839547	5.909274	6.011882	5.383672	5.864422	6.17776	6.121159	6.690035	5.877714	5.972176	6.980135	5.850295	6.23656	5.821103	4.781958	5.166323
7756	7.777308	8.345351	7.949315	7.405098	7.761967	7.808945	7.971627	7.809828	6.94655	7.552609	7.738042	7.930123	7.070963	7.389155	7.449633	7.099499	7.085413	7.070279	7.187909	7.352574	7.354567	7.94662	7.849021	7.987389	7.604933	7.698228	7.525204	7.548662	7.499133	7.756071	7.549428	7.71582	6.865331	7.274767	7.115914	7.308846	7.272228	7.124849	7.156901	7.708997	7.494334	8.326958	7.566775	7.59816	7.132853	7.402783	8.1058	7.71418	8.042563
54328	5.217914	4.829313	4.647955	4.812937	4.566504	5.201722	4.797022	4.874265	4.87919	4.743793	4.842464	4.776293	4.800664	5.169444	4.7157	4.758942	4.948533	5.469813	5.648993	4.96513	4.887483	4.838574	4.762359	4.844479	4.637497	5.009435	4.932692	4.687869	4.663098	4.53923	4.563849	4.678413	4.739989	4.80615	4.705961	5.117975	4.782665	4.660133	5.017585	4.960493	4.882392	5.217783	4.769706	4.730726	4.696553	4.825491	5.088919	4.733266	4.819194
157627	5.538657	5.59952	5.561163	5.444634	5.693959	6.292537	5.487755	5.85575	5.492627	5.767704	5.857859	5.429043	5.294913	5.732033	5.474824	5.853756	6.255873	5.992019	5.684491	5.368951	5.758658	5.663696	5.365024	5.799784	5.444661	5.538619	5.556275	5.393166	5.585603	5.486824	5.561715	5.639856	5.668518	5.920621	5.570337	6.254283	5.839939	5.719697	6.194093	6.308096	6.090887	5.910606	5.923143	5.330651	6.069039	6.007019	5.785189	5.324141	5.496965
57142	10.746248	10.827928	10.381788	10.497717	9.647956	8.29296	9.176052	9.295586	9.814224	9.813604	9.618467	9.675887	10.373592	8.928078	9.917564	9.808209	9.700658	9.622557	9.659886	10.19978	10.169011	9.333363	10.329125	9.860772	9.951857	9.756576	9.419794	9.532797	10.008897	9.924179	9.844262	10.146299	10.474809	10.601815	10.397226	10.783692	10.113168	10.428062	9.848436	9.392042	10.690829	10.219459	10.071175	11.062327	9.793658	10.076673	8.876712	9.895051	10.003504
7266	6.193488	7.63996	7.562003	7.201805	7.782774	7.482807	7.605788	7.363777	6.480061	6.473938	6.893028	7.13269	6.980955	7.056885	6.688882	7.205142	6.541354	6.597373	6.77027	6.372564	6.862957	7.068293	7.593098	6.634983	7.311075	7.068621	7.662056	7.746851	7.674027	7.912015	7.789778	7.611572	6.346224	6.26565	7.78748	7.373283	7.504522	7.493433	6.452445	7.427903	6.425931	6.764348	7.088121	7.529117	7.750555	7.641245	7.664205	7.648772	7.969071
23235	5.819461	5.425279	5.345473	5.525934	5.936078	5.615148	5.83991	5.788168	6.324334	6.036647	5.689983	5.809262	6.050564	5.87433	5.858597	5.764549	5.674699	5.744506	5.6299	5.523544	5.602034	5.741437	5.649549	6.177981	5.811454	5.904089	5.928499	5.940192	5.873038	5.679842	5.750161	5.459954	5.555123	5.576728	5.52246	5.709429	5.79831	5.678174	5.673621	5.700881	5.678407	5.248274	5.525561	5.47798	5.732947	5.603087	5.838903	5.649504	5.532297
4760	3.635031	3.547922	3.614201	3.511204	3.546163	3.810361	3.492452	3.493673	3.652554	3.61129	3.612018	3.429746	3.595918	3.594228	3.446733	3.631494	4.104346	3.315919	3.614482	3.528973	3.502209	3.752723	3.49014	3.503015	3.584062	3.586708	3.906837	3.45048	3.37458	3.559671	3.428154	3.553706	3.78295	3.686606	3.525053	3.739319	3.898582	3.557758	3.665883	3.83121	3.746865	3.587779	3.63401	3.488693	3.892678	3.762497	3.539839	3.533602	2.923996
23013	7.225727	6.613059	6.888566	7.449929	7.005724	6.949564	6.898281	6.623066	7.538299	7.705495	7.189922	7.417355	7.294635	7.749936	7.237601	7.740706	7.71029	6.409159	7.08211	7.433552	6.767261	7.282886	7.383183	8.301166	7.31291	7.201097	7.676508	7.656974	7.688535	7.468415	7.160808	6.451821	6.735983	6.501785	6.898046	6.386446	6.730905	7.495883	6.47431	6.510677	6.473533	6.456788	6.439544	6.935386	6.585536	6.652307	7.216272	6.937318	6.969373
26036	6.080114	6.15475	6.513455	6.486653	6.236627	6.059259	6.254097	6.277075	6.994876	6.780779	6.782938	6.756983	6.876034	6.544109	7.12726	7.281176	6.752248	6.042371	6.438449	6.691949	6.379676	6.550543	6.504605	6.61879	6.559219	6.28085	6.690275	6.753102	7.061173	6.922539	6.699421	6.225392	6.481398	5.998403	6.589606	6.047309	6.622097	6.633361	6.002106	6.002131	5.887353	6.472712	6.20697	7.114122	6.900946	6.392075	6.398755	6.361367	6.520919
10556	6.10891	7.597441	6.733309	5.864688	5.970669	5.906037	5.772623	6.020887	5.93817	5.81853	5.775801	6.265949	5.409773	5.890523	5.794173	5.417401	6.259921	5.410072	5.842122	5.914998	6.150605	5.986021	5.89169	5.944312	5.632762	5.604357	5.835228	5.68101	5.663891	5.797568	6.061565	6.065839	5.9095	5.990381	5.859463	5.793311	5.98612	5.855798	5.738843	5.75707	6.16841	6.044183	6.101151	5.985476	5.747128	5.635154	5.920855	5.910777	5.876784
23135	6.702067	6.142458	6.081728	6.414014	6.497883	6.601889	6.322964	6.303085	6.557155	6.723267	6.940662	6.024356	6.772273	7.008549	6.89662	7.479598	7.025812	6.476005	6.64155	6.679093	6.234063	6.182669	6.343595	6.363771	6.12243	6.689303	6.937405	6.884275	6.765679	7.639859	6.338091	7.363473	7.256769	6.592417	6.885832	6.917989	6.864883	6.945671	6.472047	6.29433	6.555454	6.572137	6.119086	6.821971	6.487343	7.027513	6.400356	6.202091	6.124667
659	6.350363	6.111338	5.817722	6.484479	6.193818	5.72373	5.835192	5.871338	6.004142	6.336562	6.200653	6.114191	5.883605	6.412124	6.135899	6.264681	6.097348	5.832248	5.70713	5.820841	5.51502	6.053644	6.159889	6.510277	6.081216	6.120435	6.101693	6.126786	5.974532	6.041909	6.094634	5.886749	5.462584	5.739837	5.960151	5.679454	5.349657	6.203276	6.080889	5.737571	6.421115	6.723751	6.397365	6.180854	5.706714	5.44465	6.313147	6.226384	6.459272
54969	7.067818	7.241643	6.717142	6.534874	6.743843	6.406896	6.733238	6.741382	6.523132	6.497785	6.664541	6.996856	6.568583	6.151306	7.191761	6.454692	5.377933	5.700794	6.301559	6.309775	6.830858	6.527706	6.549247	6.603393	6.52621	6.543013	6.615452	6.727566	6.533819	6.722984	7.094128	6.368573	6.321312	6.43012	6.760325	5.895702	6.484026	6.582953	5.988115	6.35429	6.536082	6.958197	6.75647	6.809374	6.087787	5.720224	6.509094	6.882663	6.252831
84268	4.807072	4.828251	4.875405	4.721075	4.799985	5.020513	4.678911	4.73756	4.777114	4.929811	4.718737	4.660699	4.775554	4.82884	4.672231	4.752064	5.097685	5.216995	4.933762	4.710629	4.625011	4.747348	4.811455	4.687394	4.707354	4.728603	4.596844	4.503943	4.65765	4.640577	4.693509	5.009731	5.087734	5.017327	4.560813	4.931242	4.671952	4.784674	5.41586	5.095759	5.083346	4.858541	4.885176	4.822257	5.304011	5.340014	4.690234	4.766489	4.707891
51409	6.035736	6.569984	6.78749	6.328838	6.15831	6.427264	6.33447	6.108204	6.594661	6.446633	6.506931	5.979054	6.895599	6.39221	6.538232	6.660912	6.055355	6.498259	6.590206	6.467706	6.778214	6.719818	6.058456	6.417531	6.707962	6.719945	6.704032	6.740332	6.557144	6.167657	6.39287	6.536503	6.648775	6.571167	7.026071	6.342905	6.916221	6.597799	6.452883	6.231005	6.128647	6.681164	6.611868	6.779292	6.89269	6.357607	6.064726	6.691017	6.179561
389906	3.977981	4.088794	4.232899	4.194017	4.207672	4.149858	4.1928	4.146728	3.946155	4.305144	4.394412	4.232687	4.186782	4.205953	4.007191	4.934426	4.52842	3.920656	3.896653	3.850221	3.937489	4.097173	4.107607	4.283259	4.152819	4.118379	4.528404	4.457755	4.116234	4.525844	4.062109	5.160272	4.99892	4.337283	4.303073	5.034332	4.436654	4.13901	4.059558	4.219444	4.094215	4.064117	4.120578	4.687945	4.297512	5.009749	4.073744	4.102626	3.937391
3842	8.06444	8.620458	8.431428	8.597635	8.351937	8.015502	8.098985	8.185268	8.443881	8.37853	8.160017	9.163796	8.577596	8.374269	8.216645	8.637446	8.299628	7.900875	8.308813	8.382704	8.576993	8.29974	8.751516	8.797103	8.379738	8.089731	8.184445	8.274595	8.059793	8.278998	8.454487	7.769544	8.049095	7.646934	7.821392	7.913624	8.241869	8.199218	7.499632	7.596127	8.036499	7.922504	7.961126	7.992801	7.794941	7.874151	8.031568	7.686328	7.863244
79015	4.80108	5.020166	4.886009	5.018132	4.647995	5.355533	4.892233	4.8846	4.428421	5.462883	5.012988	4.635916	4.791391	5.261676	4.672112	4.932812	4.802082	4.727372	4.84699	4.937862	4.887688	5.121489	4.765988	4.592697	4.671021	4.908242	4.923697	4.804061	4.590591	4.524232	4.408143	4.670973	4.539092	4.81491	4.771993	5.091901	4.859341	4.958958	4.980136	4.990718	4.981663	4.905763	4.998506	4.949445	4.881048	4.774455	4.732103	4.616045	4.452776
4673	9.364771	9.495889	10.143621	9.533026	9.527428	8.910824	9.467371	10.060063	9.369773	9.134195	9.172862	9.209533	10.279534	9.397986	9.83599	9.948568	9.630708	9.167748	8.800243	9.311749	9.51493	9.407817	9.666296	9.595773	9.235294	9.201336	9.471962	9.576738	9.49204	9.757795	9.073605	9.37466	10.087829	9.186404	9.637421	10.06554	9.687723	9.451756	8.960278	9.333819	8.853193	9.662015	9.776652	9.888737	9.316572	10.250802	9.444644	10.074185	10.302686
55105	5.545349	5.842512	5.429828	5.862108	5.30061	5.614445	5.401682	5.462601	5.506065	5.863599	5.599168	5.19625	5.202049	5.161836	5.81876	5.874036	5.524861	4.586893	5.065586	5.202559	5.710863	5.97666	5.425335	5.71592	5.788108	5.214876	5.388623	5.474251	5.817519	6.044173	6.159738	4.868076	5.232645	5.435038	5.411385	4.980688	5.410243	5.326879	5.685783	5.66024	6.008581	4.911391	5.594936	5.615633	5.452788	5.20642	5.846492	6.096528	5.701996
22907	6.396095	6.232988	6.163939	6.421958	6.134958	6.452153	5.980046	6.31526	6.301868	6.383197	6.588408	6.071066	6.658839	6.496527	6.64679	6.680241	6.47586	6.024916	5.909848	6.225229	6.384477	6.571264	6.617249	6.61388	6.399652	6.377982	6.585429	6.67065	6.474141	6.830202	6.10832	6.657075	6.609474	6.713603	6.76926	6.312296	6.478358	6.730851	6.595702	6.25567	6.91005	6.415569	6.596012	6.501747	6.562394	6.399386	6.542144	6.610976	6.81436
81533	7.84772	7.69858	7.70998	7.283717	8.007636	7.978203	8.491157	8.11443	7.540663	8.002303	8.031634	8.870698	8.486577	7.358045	8.071394	6.742315	8.42001	8.107998	8.138675	8.352164	7.902856	8.396776	8.372686	8.153935	8.489013	8.110489	7.711075	7.930054	8.402964	7.603979	8.533261	8.74911	8.322654	8.465358	8.045031	7.715923	7.907468	8.236207	8.293515	8.55123	8.345485	9.068963	8.202277	8.31867	7.578581	8.002131	8.265334	8.54489	8.523236
2103	4.665977	4.435902	4.370867	4.247753	4.375681	4.804469	4.377638	4.634407	4.370665	4.394751	4.402948	4.393989	4.313601	4.475676	4.244749	4.41071	4.323714	5.294138	4.84305	4.631384	4.559715	4.320025	4.248034	4.388566	4.261232	4.390559	4.327329	4.250536	4.201252	4.388126	4.27384	4.220162	4.384407	4.270803	4.304019	4.289592	4.294477	4.211837	4.583238	4.542611	4.512395	4.769938	4.374613	4.234	4.293313	4.271321	4.50168	4.397459	4.398671
645784	3.823648	4.106777	3.810327	3.753707	3.496319	3.416658	3.504532	3.875215	3.690237	4.12274	3.756775	4.116191	3.569286	3.735624	3.628546	3.929512	3.699706	4.008633	3.738164	4.171765	4.118974	3.753454	3.933016	3.856785	3.779545	3.630289	3.725443	3.621485	3.715371	3.470324	3.954676	3.616467	3.684892	3.92573	3.58187	3.570249	3.574556	3.665805	4.09736	3.800115	3.703673	3.628916	3.661447	3.672052	3.66231	3.452651	3.592011	3.579514	3.903682
79689	4.789485	4.580781	4.743839	4.973181	4.554058	4.975967	5.071371	4.759167	4.716446	4.997839	4.594366	5.041664	4.831228	4.724594	4.353548	4.2828	4.864553	5.285464	5.176886	5.112614	4.773272	5.003276	4.552881	5.255133	4.808011	5.084409	4.816466	4.586943	4.885238	5.065173	4.763415	5.456582	4.625271	5.113358	5.233716	5.18917	4.754039	4.700608	5.223929	5.168858	5.208455	5.374337	4.904036	4.63341	4.806693	4.811168	5.254132	4.949474	5.086163
23065	6.458747	6.319767	6.008524	6.285973	5.830175	5.979189	6.054717	5.936332	5.842247	6.207574	5.997248	6.455123	6.037136	5.999638	6.04696	6.010845	6.127135	5.108555	5.611055	5.889186	5.713587	6.196333	6.43349	6.436742	6.216243	6.160103	6.28077	6.263294	6.374675	6.263119	6.441305	5.880531	5.902435	6.253769	5.846519	5.969924	6.119589	6.327319	6.268925	6.004756	6.260862	6.513654	5.685091	6.382816	6.086275	6.184842	6.275227	6.113368	6.217995
8635	6.613896	7.524769	6.700475	6.986979	7.25411	7.037606	7.414736	7.359424	7.072129	7.173983	6.758152	8.09602	7.908848	7.121661	7.842006	6.944175	8.085918	6.87618	7.519227	7.521336	7.796178	7.562342	6.696833	7.312065	7.617037	8.077894	7.898841	7.985484	7.347875	7.058011	7.113667	8.353734	7.598953	7.341629	7.405745	7.510775	7.310616	7.89912	7.397552	7.506907	6.93673	6.694769	6.958734	7.157086	8.346819	7.795247	7.115117	7.352721	6.852549
23380	6.678943	6.172468	5.445966	6.128718	4.936084	5.476861	5.206683	5.218306	5.079541	5.338673	5.138104	5.088514	4.863387	5.14766	5.638128	5.4572	4.8941	5.376548	5.566222	5.078655	4.821934	5.083947	5.340205	5.088652	4.945072	5.07763	5.10317	5.170556	5.127908	5.60469	5.066277	4.843998	5.174529	5.023239	5.589554	4.908276	5.396982	4.839631	5.285569	5.396982	4.605772	5.687274	4.72731	6.320697	5.252642	5.466567	5.448997	5.155005	5.06161
730051	4.211849	3.907984	3.816476	4.205282	4.361471	4.120376	3.888544	3.899182	4.337966	4.137535	4.051111	4.101044	3.995656	3.965619	4.197598	4.261687	4.144936	4.00219	3.89914	4.022495	3.777546	4.277404	4.059048	3.858885	3.976046	3.942182	3.966604	3.822026	3.920051	3.909998	3.592231	3.670566	3.748031	3.677755	3.856709	3.792339	3.766776	3.620704	3.742079	3.844305	3.883369	3.976984	4.163863	3.789893	4.012131	3.717556	4.264144	3.615447	4.143995
9976	8.311193	9.47847	8.985279	7.895599	6.165524	5.900779	6.419614	5.755143	6.10405	6.011013	5.526469	6.112348	5.760202	5.304839	5.887461	5.487897	5.696464	6.689187	6.135853	6.186268	6.657168	5.821891	5.669626	6.249732	6.074793	5.366646	5.429679	5.509472	6.113537	5.863949	6.603539	5.616718	5.746744	5.864806	6.868018	6.007603	6.025314	5.686562	6.159058	5.841195	5.913182	5.875634	5.508097	7.555811	5.374777	5.557824	5.92481	6.167235	6.013761
10950	6.377319	7.423394	6.574693	7.643786	6.746187	7.025377	6.52216	6.8878	6.660492	6.946115	6.922832	6.842542	6.896989	6.514136	6.973784	6.371268	6.459583	6.912289	6.558715	6.720822	7.016078	6.789703	6.883019	6.707622	6.436603	6.456541	6.883654	7.007347	7.043215	7.528272	7.063171	6.936889	6.580984	7.054869	6.924783	7.205079	8.664797	6.69722	6.701762	7.598141	7.597002	7.00765	6.81173	6.898179	8.969418	6.599149	7.00956	6.633399	6.593196
80124	5.835596	5.859627	5.197204	5.424456	5.291398	5.138082	5.881011	5.544821	5.466017	5.825585	5.395576	5.452935	5.184405	5.564797	5.391904	5.263331	5.374879	4.84201	4.87143	4.855996	5.0896	5.305481	5.440129	5.374682	5.32451	5.492615	5.354722	5.21487	5.437467	4.980755	5.177161	5.324502	5.011555	5.310658	5.001351	5.181521	5.301959	5.385643	5.294375	5.58571	5.238746	5.355172	5.443971	5.401168	5.284993	5.381274	5.792163	5.280496	5.480934
23705	5.411319	4.298061	4.916637	8.197409	6.339091	6.610945	6.534566	6.301806	6.436774	7.351158	6.071562	8.23527	7.368014	7.81067	6.646815	6.779011	8.002941	7.531434	7.443732	7.641417	6.661502	6.850368	7.127391	8.03405	8.571934	7.140438	7.552756	7.64227	7.943141	8.661594	8.483846	7.805168	7.707806	7.098937	6.966413	7.126611	7.923015	8.231318	7.854141	7.049105	7.36581	7.552794	7.846157	7.636783	7.309566	8.12038	7.211497	7.795735	7.559089
4661	5.362183	5.061782	5.094117	5.148295	5.193608	5.442285	5.231491	5.425569	5.321568	5.215891	5.260864	5.102796	5.125831	5.359866	5.155515	5.328209	5.284065	5.893515	5.397805	5.441196	5.382967	5.129448	5.334597	5.075886	5.20504	5.22789	5.096133	5.029368	5.102488	5.01248	5.220001	5.20692	5.106382	5.136257	5.031436	5.178837	5.272798	5.158876	5.13496	5.243506	5.244681	5.22338	5.14352	5.177622	5.2969	5.194629	5.220109	5.15935	5.141961
9399	6.454615	6.83618	6.582009	6.295662	6.971114	7.085251	7.230783	6.985721	7.14504	6.91851	6.919892	7.091105	7.19949	7.27882	7.287777	7.217685	6.65839	6.688901	6.771315	6.867463	7.329454	7.119677	7.479818	7.418408	7.1005	7.133252	7.457347	7.388449	6.933126	7.345707	7.218027	7.510522	7.104712	7.139893	7.101402	6.703753	6.996613	7.273125	7.028642	6.906422	6.668299	7.485327	7.161937	7.01723	6.873778	6.683863	7.317772	7.209478	7.30149
27316	8.438242	8.846294	8.347563	8.481635	8.739781	8.303194	8.517817	8.984915	8.573497	8.471217	8.674927	8.520081	8.956873	9.219396	8.594561	8.695034	8.712557	8.549247	8.365938	8.571132	8.971883	8.982622	8.669919	9.091246	8.220531	8.910422	8.797168	8.922597	8.985032	8.773432	8.881519	8.779887	8.44598	8.301764	8.201364	8.530967	8.654415	8.622986	8.094435	8.324725	7.689865	8.823252	8.682824	8.581231	8.42924	8.582948	9.137	8.918161	8.943167
55127	7.199858	6.826478	6.827222	6.941319	6.193506	6.519179	5.884802	6.17031	6.153846	6.282349	6.091	6.242812	6.309284	6.141399	6.017156	6.380358	6.614773	5.5777	5.616228	5.823701	5.895318	6.594964	6.396932	6.301463	6.268552	6.282885	6.374793	6.385552	6.196511	6.37612	6.282607	6.316928	6.00404	6.290868	5.980102	5.871939	6.280987	6.309496	6.145277	6.176515	6.594796	6.439223	6.533264	6.862257	6.171096	6.264035	6.215823	6.753665	6.33834
157697	5.44802	5.23004	5.249839	5.627228	5.083331	5.37101	5.131564	5.247501	5.568626	5.340781	5.395635	5.108218	5.212042	5.440825	5.157055	5.567262	5.393065	5.870111	5.642223	5.509865	5.418903	5.306723	5.123637	5.368806	5.208515	5.377309	5.190531	5.032639	4.894808	5.015087	5.040868	5.151124	5.380675	5.303019	5.152154	5.323621	5.195901	5.21117	5.487373	5.551283	5.50476	5.174534	5.402951	4.93831	5.43207	5.481809	5.381617	4.982659	4.920355
5261	5.096234	5.199185	5.114315	5.528862	5.277429	5.488972	5.387708	5.359698	5.256378	5.266984	5.411493	5.393721	5.795843	5.85709	5.545601	5.803217	5.617001	5.334195	4.896492	5.12946	5.484793	5.181642	5.186302	5.435747	5.302716	5.354112	5.705693	5.66187	5.428872	5.712431	5.601594	5.549842	5.739395	5.449327	5.450161	5.333728	5.474071	5.537339	5.205467	5.234779	5.240531	5.722309	5.47035	5.378289	5.600038	5.477415	5.806275	5.809559	5.940568
4008	4.916776	4.862554	4.643065	5.026177	4.571737	4.676303	4.685423	4.865459	4.710749	5.225494	4.8375	4.906186	5.146088	4.882101	5.287902	4.826977	4.976932	5.498269	5.195987	5.315846	4.877846	5.138029	5.020651	5.373087	5.254975	5.039559	5.164052	5.30598	5.493951	5.2734	5.339855	4.671385	4.637092	4.808681	4.842	5.138647	5.119267	5.362616	4.940698	4.724623	5.274873	4.855034	4.807265	4.878347	4.824079	5.193582	4.994636	4.541817	4.750565
80155	5.989494	5.597897	5.820864	5.93522	5.317878	4.883919	4.970981	5.221717	5.502291	5.835458	5.167053	5.736262	5.471222	5.718908	5.309107	5.760431	5.185202	5.091609	5.016234	5.431671	4.913794	5.345472	5.27455	5.857264	5.455673	5.295193	5.645424	5.92772	5.19165	5.32112	5.658103	5.090679	5.172571	5.323064	5.057665	5.174732	5.329319	5.552158	5.121935	4.859168	5.934301	6.082716	5.896712	5.318149	5.361332	4.919519	5.172357	5.221537	5.334793
22846	6.069908	5.057988	5.054958	5.203173	5.831331	5.178434	5.630632	5.571011	5.802042	5.526717	5.49092	5.799915	5.188422	5.374788	6.256866	5.461617	4.893671	4.992677	4.832659	5.006827	4.758706	4.595516	5.303451	5.416542	5.327417	5.677626	5.400197	5.338864	5.500923	5.416709	5.238551	5.074036	5.015565	4.677598	6.307499	4.820504	5.182813	4.810119	5.180008	5.043639	4.864878	4.986642	4.861148	5.439254	4.188437	4.667758	5.568838	5.002322	5.357285
3073	6.271898	6.554037	6.469458	6.363521	6.730964	6.820604	6.941519	6.573062	6.911584	7.025749	7.008801	6.957252	6.82316	7.099126	6.986461	7.396072	6.97691	6.775788	6.680166	6.815036	6.598983	6.556798	6.756963	6.873393	6.857833	6.816286	7.096941	7.05308	6.678362	6.740884	6.811978	6.928173	6.558474	6.521866	6.506472	6.34662	7.014675	6.725765	6.595386	6.55506	6.273118	7.002096	6.528139	6.793205	6.706837	6.400107	6.641768	6.888069	6.819833
93594	4.974738	5.380655	4.833605	4.565978	4.884813	4.406911	4.936211	4.777815	5.974667	5.751124	4.435551	5.192886	4.552613	4.018154	5.197749	4.566626	4.441499	4.401449	4.052262	4.052061	4.418153	4.582318	4.673603	4.488176	4.672459	4.873253	4.62548	4.632608	4.253702	4.521928	4.942272	4.552613	4.560597	5.181908	4.984546	4.827507	5.178675	4.797622	4.917037	5.141567	4.803035	3.956689	4.819129	4.799438	4.50368	4.768363	4.246025	5.160504	4.272736
257407	5.222015	5.466138	5.397982	5.47824	5.213038	5.588272	5.334704	5.453987	5.434649	5.519028	5.305508	5.246518	5.36279	5.491676	5.31065	5.466169	5.89172	5.361777	5.242092	5.262035	5.197637	5.473819	5.377924	5.429388	5.181533	5.242165	5.171764	5.179179	5.173972	5.25075	5.138975	5.475029	5.798741	5.666796	5.427197	5.922483	5.614422	5.417372	5.820397	5.632475	5.697808	5.418018	5.648321	5.349278	6.004488	5.918488	5.560779	5.241095	5.104971
7634	3.010056	3.041617	3.275979	2.944608	3.040922	3.107261	2.954902	3.034303	3.683616	3.347059	3.009707	3.246297	3.307569	3.163899	3.082653	2.9474	3.072516	2.989624	3.077307	3.114678	3.169072	3.239213	3.227814	3.107714	3.197604	3.039595	3.194866	3.006628	3.077332	3.067016	2.889385	3.024015	3.171327	3.331408	2.992243	2.965681	3.05482	2.942144	3.034634	3.110994	3.205525	3.026059	3.191787	2.89829	2.946034	3.009194	3.141622	3.03122	3.061587
23081	4.654464	4.723516	5.377402	4.859073	5.363382	5.365386	5.527902	5.342566	5.619598	5.66565	5.687226	5.196015	5.493369	5.21213	5.890053	6.270422	5.446394	4.947067	5.288275	5.160658	5.21391	5.317184	5.367443	5.762793	5.261334	5.280793	5.313976	5.381334	5.534471	5.680657	5.393529	5.146407	5.231169	4.776478	5.303343	5.024454	5.371035	5.388276	4.746384	4.912791	5.161415	5.193556	4.966421	4.946974	5.388444	4.988724	5.60479	5.588183	5.639629
388650	6.551271	7.735628	6.689277	6.429932	6.506175	5.999552	7.050726	6.88995	6.785035	6.834078	6.24454	7.847869	5.991932	5.947174	6.285884	5.85975	5.874888	5.520251	6.02321	6.162274	6.596811	6.091098	7.464301	6.115913	6.208685	5.897661	6.157713	6.308787	6.242606	6.313838	6.798807	5.900527	6.04682	5.984845	6.202328	5.889785	6.691962	6.794244	5.801911	5.969982	7.298257	7.086083	6.268589	6.817333	5.667773	5.720579	5.890588	5.578193	5.726672
1277	11.450587	9.473833	8.377179	9.655002	6.41041	6.650414	6.357863	6.348057	7.454733	6.773646	6.352459	6.174946	6.594266	7.502388	7.017376	7.3975	6.31824	6.539013	7.1441	7.506497	6.787107	6.380478	7.717502	6.650117	6.722777	6.7557	6.508065	6.633677	7.366174	8.665346	6.763474	6.933289	8.617734	6.897705	7.643048	7.50347	6.56043	6.617567	6.544798	6.657006	6.969335	7.434523	7.084074	11.394323	6.36921	7.577779	6.641124	6.495012	7.019442
[truncated: 11,806 more rows]
[truncated: 258 more columns]
