# Supplementary material for: Meta-analysis of microarray datasets identify several chromosome segregation-related cancer/testis genes potentially contributing to anaplastic thyroid carcinoma
Source: PeerJ. 2018 Oct 24;6:e5822. doi: 10.7717/peerj.5822 (PMC6203939; doi:10.7717/peerj.5822)
Supplement: Table S6 — Module significance of each module were calculated based on the correlation between module traits and eigengenes. Each gene was labeled using their entrez ID and was assigned to a specific module named after different color, except for color ‘gray’. Module membership (MM) was calculated based on correlation between module eigengenes and gene’s expression profile. Higher MM value indicates higher centrality in corresponding module. [file peerj-06-5822-s006.xls]

## Sheet: Supplementary Table 6
Supplementary Table 6. (Raw data) Module significance and corresponding P values of each gene calculated by WGCNA.
EntreZ ID	Module Name	Gene significance (GS)	p.GS	MM.turquoise	p.MM.turquoise	MM.blue	p.MM.blue	MM.green	p.MM.green	MM.black	p.MM.black	MM.purple	p.MM.purple	MM.brown	p.MM.brown	MM.magenta	p.MM.magenta	MM.yellow	p.MM.yellow	MM.tan	p.MM.tan	MM.red	p.MM.red	MM.greenyellow	p.MM.greenyellow	MM.pink	p.MM.pink	MM.grey	p.MM.grey	MM.salmon	p.MM.salmon
51026	black	0.507346	1.73887e-21	0.664853	1.56037e-40	-0.354337	1.64014e-10	-0.0232068	0.685469	0.79659	1.22393e-68	-0.312637	2.18849e-08	0.319135	1.07076e-08	0.138826	0.0149204	-0.245237	1.38697e-05	-0.116573	0.0412345	0.493943	2.74045e-20	-0.18275	0.00129945	0.0907331	0.112612	-0.0563924	0.324709	-0.350873	2.53349e-10
4893	black	0.506913	1.90467e-21	0.665186	1.38137e-40	-0.338512	1.14567e-09	-0.0169233	0.76774	0.798402	3.63723e-69	-0.307108	3.96693e-08	0.386787	2.14513e-12	0.102122	0.0739878	-0.258081	4.62006e-06	-0.0816969	0.153293	0.519487	1.28497e-22	-0.161175	0.00463993	0.0753569	0.18789	-0.0770752	0.177993	-0.423841	8.15787e-15
10484	black	0.468673	3.60941e-18	0.648398	5.25296e-38	-0.626024	8.24589e-35	-0.0652192	0.254584	0.742787	4.43454e-55	-0.287007	3.11609e-07	0.372516	1.53356e-11	0.312533	2.21325e-08	0.150538	0.00824291	-0.124731	0.0288826	0.170391	0.00274228	-0.0391143	0.494731	-0.0336558	0.556897	-0.29437	1.49155e-07	-0.310046	2.89634e-08
2632	black	0.452448	6.74178e-17	0.522965	5.97529e-23	-0.120085	0.0354575	-0.00962654	0.866594	0.577982	9.29589e-29	-0.137001	0.0163058	0.0404891	0.479677	0.226319	6.29954e-05	-0.416555	2.57845e-14	-0.116152	0.0419779	0.485766	1.38987e-19	-0.135064	0.0178979	0.183301	0.00125551	-0.0170587	0.765936	-0.191433	0.000747
6059	black	0.452331	6.88131e-17	0.561086	7.37647e-27	-0.299688	8.64766e-08	0.119026	0.0371229	0.826558	4.0881e-78	-0.212948	0.000170507	0.182924	0.00128541	0.115398	0.0433378	-0.214082	0.000157066	-0.158338	0.00542668	0.485673	1.41542e-19	0.047799	0.403962	0.0476021	0.405903	-0.139699	0.0142948	-0.280366	5.94933e-07
51375	black	0.437257	9.10364e-16	0.50383	3.62673e-21	-0.261966	3.27457e-06	0.0737825	0.197308	0.69404	1.95576e-45	-0.212865	0.000171524	0.158395	0.00540977	0.160708	0.00476192	-0.127401	0.0255986	-0.0537371	0.348045	0.447756	1.52741e-16	-0.214101	0.000156846	0.14501	0.0109629	-0.109849	0.0545212	-0.402862	2.08179e-13
285203	black	0.43573	1.17423e-15	0.530957	9.94476e-24	-0.513719	4.48788e-22	-0.0439569	0.442834	0.572893	3.56449e-28	-0.120012	0.0355705	0.258415	4.48645e-06	0.429696	3.17043e-15	0.132954	0.0197855	-0.198336	0.000472735	0.0775519	0.175317	0.25003	9.26631e-06	-0.0931113	0.103456	-0.295315	1.35487e-07	-0.000117349	0.998366
11335	black	0.434374	1.47038e-15	0.590293	3.26042e-30	-0.579381	6.39755e-29	-0.0797229	0.163505	0.63583	3.53129e-36	-0.287038	3.10646e-07	0.329633	3.25272e-09	0.242351	1.76127e-05	0.0966944	0.090784	-0.232558	3.87731e-05	0.121357	0.0335419	0.315124	1.66801e-08	-0.150378	0.00831237	-0.256539	5.2881e-06	-0.0155865	0.785622
81034	black	0.427563	4.48305e-15	0.582807	2.54338e-29	-0.228493	5.32746e-05	0.0266096	0.642348	0.733592	4.24827e-53	-0.157049	0.00582223	0.256033	5.52706e-06	0.208761	0.000230027	-0.324536	5.83361e-09	0.125205	0.0282744	0.459022	2.098e-17	-0.0173663	0.761842	0.234535	3.31531e-05	-0.140126	0.0139979	-0.225398	6.76019e-05
5901	black	0.423554	8.54117e-15	0.598784	2.9703e-31	-0.362291	5.92308e-11	-0.0132937	0.816549	0.751726	4.34444e-57	-0.264528	2.60175e-06	0.358218	1.00143e-10	0.0669783	0.241968	-0.147974	0.0094196	-0.0998437	0.0807009	0.532513	6.97545e-24	-0.209596	0.000216791	0.008055	0.888216	-0.0182568	0.750024	-0.424464	7.38409e-15
9521	black	0.418714	1.83881e-14	0.508179	1.4591e-21	-0.236711	2.78596e-05	0.113442	0.0470367	0.774514	1.27329e-62	-0.33915	1.06149e-09	0.190723	0.000782271	-0.109654	0.0549525	-0.24379	1.56409e-05	-0.0851475	0.136613	0.550011	1.13548e-25	-0.124363	0.0293618	0.0425161	0.457943	0.0258845	0.651443	-0.395206	6.42348e-13
10434	black	0.410103	6.9816e-14	0.531616	8.55996e-24	-0.184714	0.00114894	0.0763923	0.181879	0.740771	1.22561e-54	-0.27319	1.1744e-06	0.342025	7.51084e-10	-0.0280566	0.624359	-0.316435	1.44408e-08	-0.11836	0.0382026	0.572069	4.42147e-28	-0.223861	7.59965e-05	0.0609335	0.287204	-0.0358208	0.531793	-0.437253	9.10958e-16
86	black	0.407204	1.08459e-13	0.534469	4.4548e-24	-0.387279	2.00105e-12	0.117749	0.0392189	0.777278	2.45132e-63	-0.27089	1.45449e-06	0.242242	1.77721e-05	0.130973	0.0217118	-0.023881	0.676839	-0.16846	0.00306841	0.387903	1.83204e-12	0.0298817	0.601984	-0.0764279	0.181674	-0.299092	9.19678e-08	-0.273202	1.17309e-06
80145	black	0.399624	3.36447e-13	0.436176	1.09022e-15	-0.177112	0.00183784	0.155185	0.00643987	0.708222	4.91267e-48	-0.202418	0.000358068	0.167442	0.00325407	0.0450807	0.431249	-0.214026	0.000157697	-0.121776	0.0329304	0.501012	6.49872e-21	-0.0504917	0.377971	-0.0104019	0.855962	-0.119899	0.0357448	-0.276561	8.55303e-07
28962	black	0.399426	3.46426e-13	0.536043	3.09846e-24	-0.343962	5.93804e-10	0.0461758	0.420131	0.683483	1.35059e-43	-0.190126	0.00081317	0.336373	1.47747e-09	0.190682	0.000784353	-0.100891	0.0775558	-0.0653838	0.253385	0.31911	1.07377e-08	0.0617263	0.280967	0.0405031	0.479525	-0.121767	0.0329431	-0.22972	4.84328e-05
490	black	0.393658	8.03915e-13	0.502411	4.86829e-21	-0.244405	1.48628e-05	0.00315102	0.95615	0.580873	4.28706e-29	-0.108953	0.056534	0.250473	8.92353e-06	0.182904	0.00128702	-0.23657	2.81754e-05	-0.000725028	0.989906	0.195947	0.000554799	0.0266589	0.641732	0.267649	1.95963e-06	-0.204669	0.000306501	-0.133959	0.0188656
29766	black	0.391732	1.06084e-12	0.556241	2.47033e-26	-0.55236	6.41339e-26	-0.068905	0.228659	0.633256	8.16484e-36	-0.294949	1.40627e-07	0.371741	1.70199e-11	0.188829	0.000884119	0.152532	0.00742034	-0.143848	0.0116266	0.181776	0.00138061	-0.0303475	0.596331	-0.11282	0.0482667	-0.264478	2.61351e-06	-0.312198	2.29521e-08
57826	black	0.386165	2.34183e-12	0.527253	2.29668e-23	-0.525539	3.3712e-23	-0.00577672	0.919706	0.610195	1.05865e-32	-0.174118	0.00220036	0.334145	1.92197e-09	0.268797	1.76402e-06	0.176585	0.00189739	-0.235662	3.03018e-05	0.15814	0.0054857	0.213055	0.000169194	-0.197668	0.00049449	-0.265579	2.36588e-06	-0.0676017	0.237604
23560	black	0.384418	2.99357e-12	0.43186	2.22549e-15	-0.160713	0.00476046	0.181079	0.00144153	0.728478	4.95245e-52	-0.141314	0.0131986	0.119232	0.0367942	0.103777	0.0693991	-0.229329	4.99286e-05	-0.0696379	0.223735	0.443421	3.21585e-16	0.118848	0.037409	0.0239818	0.675552	-0.174798	0.00211272	-0.150578	0.00822579
2764	black	0.381004	4.81593e-12	0.463295	9.691e-18	-0.328865	3.55455e-09	0.195419	0.000574662	0.808765	2.75909e-72	-0.312091	2.32212e-08	0.166775	0.00338121	0.0069687	0.903212	-0.0446299	0.435875	-0.133153	0.0196005	0.422099	1.07682e-14	-0.0146282	0.798511	-0.0491936	0.390371	-0.0800944	0.161546	-0.38022	5.36739e-12
8450	black	0.372971	1.44263e-11	0.475552	9.9472e-19	-0.316473	1.43801e-08	0.125075	0.0284397	0.732664	6.66136e-53	-0.295654	1.30887e-07	0.187342	0.000972501	0.0392334	0.493417	-0.0864472	0.130705	-0.173875	0.00223248	0.387212	2.02021e-12	0.00615389	0.914483	-0.0168173	0.769154	-0.0548151	0.338446	-0.319966	9.75951e-09
9689	black	0.370198	2.09201e-11	0.528576	1.70548e-23	-0.296446	1.20722e-07	0.141132	0.0133183	0.840551	3.45549e-83	-0.236837	2.75795e-05	0.320649	9.04236e-09	0.0694573	0.224942	-0.136993	0.0163126	0.0455	0.426972	0.453398	5.70333e-17	-0.142376	0.0125183	0.138938	0.0148386	-0.180086	0.00153263	-0.475737	9.60455e-19
51002	black	0.364277	4.57327e-11	0.416666	2.53428e-14	-0.026793	0.640056	0.212229	0.000179569	0.735307	1.83984e-53	-0.233543	3.58684e-05	0.124253	0.0295066	-0.0957955	0.09384	-0.384603	2.91686e-12	0.000290547	0.995955	0.619708	5.91445e-34	-0.112214	0.049492	0.176956	0.00185525	-0.0168684	0.768472	-0.332942	2.21329e-09
81555	black	0.363474	5.07816e-11	0.457176	2.91908e-17	-0.176309	0.00192929	0.1485	0.00916671	0.742488	5.15942e-55	-0.20953	0.000217814	0.178469	0.00169231	0.0733309	0.200072	-0.187552	0.000959559	-0.0679513	0.235181	0.533777	5.22283e-24	-0.34872	3.31097e-10	0.154516	0.0066757	-0.0171226	0.765085	-0.549667	1.23423e-25
7336	black	0.361966	6.17877e-11	0.3489	3.23794e-10	-0.0635203	0.267194	0.35356	1.80914e-10	0.839172	1.1478e-82	-0.0889786	0.119765	0.00347653	0.951626	0.0745646	0.192587	-0.226847	6.04919e-05	-0.040712	0.47726	0.517194	2.11888e-22	0.00522483	0.927355	0.0466334	0.415534	-0.203065	0.000342475	-0.268851	1.75529e-06
26511	black	0.352352	2.10563e-10	0.43856	7.31912e-16	-0.217038	0.000126547	0.129621	0.0231187	0.679378	6.67966e-43	-0.141821	0.0128698	0.271437	1.38258e-06	0.0639704	0.263813	-0.148413	0.00920786	0.141271	0.0132263	0.336424	1.46866e-09	-0.114915	0.0442274	0.13777	0.0157089	-0.253356	6.97043e-06	-0.315782	1.55176e-08
1371	black	0.350547	2.63869e-10	0.422577	9.97968e-15	-0.224547	7.21317e-05	0.141056	0.0133687	0.646827	8.98551e-38	-0.0907164	0.112679	0.0911301	0.111041	0.200024	0.000421705	-0.117859	0.0390336	-0.161657	0.00451685	0.385056	2.73744e-12	0.170324	0.00275293	-0.129377	0.0233804	-0.195693	0.000564267	-0.127971	0.0249417
8487	black	0.349934	2.84792e-10	0.396501	5.31929e-13	-0.0850233	0.137188	0.267918	1.912e-06	0.776691	3.48652e-63	-0.230587	4.52649e-05	0.0626733	0.273639	-0.0930646	0.10363	-0.298162	1.01225e-07	-0.10188	0.0746774	0.533569	5.47792e-24	-0.0376897	0.510591	0.122595	0.0317624	-0.0420302	0.463102	-0.31496	1.69821e-08
6921	black	0.346938	4.12528e-10	0.430264	2.88972e-15	-0.240464	2.05588e-05	0.273867	1.10228e-06	0.845572	3.95921e-85	-0.14151	0.0130705	0.118008	0.0387854	0.108612	0.0573142	-0.0663444	0.246463	-0.111476	0.0510167	0.553907	4.39125e-26	-0.0923311	0.106392	-0.0987483	0.0841002	-0.142276	0.0125811	-0.458088	2.48026e-17
8540	black	0.343993	5.91533e-10	0.39659	5.2512e-13	-0.155926	0.00618775	0.296688	1.17763e-07	0.818394	2.31958e-75	-0.161717	0.00450183	0.173212	0.00232225	0.0646339	0.258882	-0.121544	0.0332676	-0.062035	0.278564	0.428628	3.77235e-15	-0.0879499	0.124122	0.103318	0.0706468	-0.206912	0.000262057	-0.430818	2.6398e-15
56681	black	0.339995	9.592e-10	0.40945	7.71245e-14	-0.137651	0.0157997	0.0786388	0.169326	0.61956	6.19063e-34	-0.0995625	0.0815629	0.134972	0.0179774	0.134883	0.0180537	-0.211136	0.000194232	-0.0650724	0.255658	0.545352	3.48018e-25	-0.162408	0.00433128	-0.00167794	0.976641	-0.0972743	0.0888552	-0.310423	2.78107e-08
6632	black	0.328621	3.65582e-09	0.384054	3.14987e-12	-0.256554	5.2814e-06	0.270995	1.44049e-06	0.781367	2.05255e-64	-0.166581	0.00341909	0.0876477	0.125424	0.0349982	0.541263	-0.0239534	0.675914	-0.114497	0.0450095	0.422341	1.03629e-14	0.0281632	0.623042	-0.0728633	0.202964	-0.172963	0.00235673	-0.30714	3.95382e-08
26750	black	0.326262	4.79243e-09	0.349384	3.04937e-10	0.0641528	0.262451	0.212431	0.000176983	0.619271	6.76816e-34	-0.065673	0.251287	0.0495323	0.387112	0.0706879	0.216814	-0.420628	1.35986e-14	0.0186399	0.744958	0.455069	4.2455e-17	-0.0361376	0.528168	0.32389	6.27742e-09	-0.0197219	0.730711	-0.168736	0.00301967
6782	black	0.324575	5.80776e-09	0.479941	4.30436e-19	-0.246174	1.2826e-05	0.139373	0.0145262	0.745212	1.28879e-55	-0.174685	0.00212706	0.270158	1.55637e-06	0.0942006	0.0994637	-0.173202	0.00232361	-0.0426681	0.456336	0.456564	3.2557e-17	-0.0589308	0.30337	0.0743105	0.194112	-0.0444724	0.437498	-0.353024	1.93519e-10
11183	black	0.324293	5.99663e-09	0.33561	1.61723e-09	-0.134593	0.018305	0.216629	0.000130409	0.685914	5.17518e-44	-0.105492	0.0648959	0.0189615	0.740716	0.138932	0.0148429	-0.172035	0.00248973	0.0224648	0.695014	0.234111	3.42891e-05	0.114127	0.0457118	0.276047	8.97901e-07	-0.364957	4.18383e-11	-0.177019	0.00184824
10576	black	0.322138	7.65068e-09	0.415294	3.13768e-14	-0.0979035	0.0867997	0.176912	0.0018602	0.750293	9.2419e-57	-0.193355	0.000658649	0.144416	0.0112982	-0.0288299	0.614834	-0.281732	5.21513e-07	0.00796228	0.889495	0.565318	2.52483e-27	-0.204034	0.0003203	0.159244	0.00516318	-0.0912909	0.110409	-0.473285	1.52601e-18
81929	black	0.319783	9.96158e-09	0.383998	3.17473e-12	-0.37722	8.1051e-12	0.18585	0.0010693	0.718985	4.08866e-50	-0.162295	0.00435878	0.115086	0.0439098	0.139018	0.0147807	0.11363	0.0466706	-0.169852	0.00282995	0.329354	3.35923e-09	0.108099	0.0585089	-0.209082	0.000224853	-0.243918	1.54751e-05	-0.278625	7.02873e-07
378	black	0.31903	1.08335e-08	0.368858	2.50058e-11	-0.0217502	0.704254	0.252995	7.19018e-06	0.773054	3.00914e-62	-0.0792163	0.166207	0.0669935	0.241861	0.0815519	0.154027	-0.305419	4.74587e-08	0.129341	0.02342	0.54565	3.24138e-25	-0.214097	0.000156887	0.266012	2.27473e-06	-0.138265	0.0153347	-0.438873	6.94362e-16
6617	black	0.31802	1.21198e-08	0.304881	5.02357e-08	-0.0917577	0.108592	0.1189	0.0373245	0.503854	3.60925e-21	-0.0205872	0.719383	-0.00955569	0.867567	0.183668	0.00122695	-0.187442	0.000966335	0.0124112	0.828534	0.300954	7.58207e-08	0.000657738	0.990842	-0.0168897	0.768189	-0.116937	0.0406012	-0.118102	0.0386286
55233	black	0.316544	1.42679e-08	0.510666	8.61684e-22	-0.363107	5.32696e-11	0.0879365	0.124179	0.740691	1.27627e-54	-0.285738	3.53043e-07	0.523681	5.09883e-23	-0.0109166	0.848917	0.013791	0.809816	-0.0499346	0.383263	0.383579	3.36626e-12	-0.144558	0.0112172	-0.028519	0.618656	-0.16673	0.00339002	-0.474253	1.27173e-18
7319	black	0.311028	2.60539e-08	0.419105	1.72901e-14	-0.486912	1.10985e-19	0.0159432	0.780839	0.546518	2.63406e-25	-0.135349	0.0176554	0.206975	0.000260896	0.252256	7.66183e-06	0.294079	1.53623e-07	-0.271401	1.38725e-06	0.285536	3.60089e-07	0.0315907	0.581364	-0.396221	5.54157e-13	-0.141334	0.0131852	-0.239681	2.1913e-05
64853	black	0.30694	4.03862e-08	0.443222	3.3269e-16	-0.306082	4.42427e-08	0.153849	0.00691844	0.729304	3.34354e-52	-0.25312	7.11326e-06	0.363991	4.74722e-11	0.0163357	0.775586	-0.015071	0.792548	0.00496495	0.930959	0.265402	2.40414e-06	-0.0141316	0.805211	0.134918	0.0180237	-0.208767	0.000229927	-0.344222	5.75287e-10
54793	black	0.304595	5.17775e-08	0.332021	2.4648e-09	-0.0171555	0.764647	0.209813	0.000213469	0.647202	7.908e-38	-0.0506124	0.376831	0.0499531	0.383086	0.0854557	0.135194	-0.283283	4.48717e-07	0.0367154	0.521589	0.557985	1.60257e-26	-0.0173008	0.762712	0.0158913	0.781535	-0.0884391	0.122035	-0.22363	7.73394e-05
55093	black	0.303953	5.54007e-08	0.330641	2.89416e-09	-0.0710167	0.214678	0.177538	0.00179099	0.609321	1.37321e-32	-0.14016	0.013974	-0.0141761	0.80461	0.0883298	0.122499	-0.219871	0.000102593	-0.107728	0.0593849	0.546224	2.82607e-25	-0.202116	0.000365577	0.0196272	0.731955	0.0320314	0.576101	-0.297863	1.04394e-07
3336	black	0.303228	5.97878e-08	0.320365	9.33425e-09	0.0358567	0.531382	0.237949	2.52156e-05	0.673239	6.95527e-42	-0.173714	0.00225393	0.0148654	0.795316	-0.0826608	0.148486	-0.364272	4.57582e-11	-0.0108679	0.849583	0.637762	1.87333e-36	-0.124014	0.0298232	0.0774734	0.175755	0.0890143	0.119616	-0.312752	2.16114e-08
26035	black	0.3019	6.87063e-08	0.419153	1.71595e-14	-0.417483	2.2303e-14	0.0797962	0.163117	0.579679	5.90652e-29	-0.107335	0.0603249	0.226189	6.36302e-05	0.277699	7.6773e-07	0.182895	0.00128773	-0.114534	0.044941	0.148478	0.00917681	0.0394457	0.49108	-0.0352883	0.537914	-0.214696	0.000150209	-0.250188	9.14223e-06
8754	black	0.301184	7.40285e-08	0.30843	3.44509e-08	-0.18412	0.00119265	0.271483	1.37674e-06	0.696017	8.66699e-46	-0.115026	0.0440211	-0.0219914	0.701131	0.109526	0.0552386	-0.034511	0.546911	-0.0245044	0.668895	0.299195	9.09928e-08	0.0308454	0.590315	0.0192563	0.736831	-0.186411	0.00103193	-0.316944	1.36515e-08
51068	black	0.300786	7.71615e-08	0.362323	5.89861e-11	-0.193329	0.000659793	0.315861	1.53822e-08	0.84461	9.43036e-85	-0.243432	1.61103e-05	0.0845752	0.139279	-0.0641768	0.262272	-0.104195	0.0682783	0.00370472	0.948455	0.448961	1.23954e-16	-0.085804	0.133603	0.0844713	0.139767	-0.130785	0.0219034	-0.475612	9.83441e-19
9419	black	0.300216	8.18683e-08	0.344842	5.33386e-10	-0.117406	0.0397981	0.295066	1.38964e-07	0.74647	6.74974e-56	-0.233467	3.60859e-05	0.116634	0.0411292	-0.0684713	0.231609	-0.151039	0.00802913	-0.0959481	0.0933155	0.550261	1.06869e-25	-0.175974	0.00196865	-0.01221	0.831272	0.019734	0.730553	-0.463502	9.33215e-18
28998	black	0.297481	1.0857e-07	0.343995	5.91416e-10	-0.0358188	0.531815	0.345334	5.02219e-10	0.825523	9.30553e-78	-0.17433	0.00217267	0.0589248	0.303419	-0.0433651	0.449006	-0.237195	2.67962e-05	-0.0771984	0.177298	0.71889	4.26983e-50	-0.194976	0.000591777	0.0284463	0.619551	-0.0119675	0.834574	-0.511348	7.45388e-22
55353	black	0.294237	1.51182e-07	0.31825	1.18142e-08	-0.0379033	0.508196	0.146536	0.0101424	0.567149	1.58036e-27	-0.088355	0.122392	-0.0619473	0.279245	0.131393	0.0212902	-0.239332	2.25436e-05	0.0152625	0.789974	0.479962	4.28714e-19	-0.224308	7.34574e-05	0.195329	0.000578085	0.0832106	0.145795	-0.335512	1.63595e-09
10175	black	0.293365	1.6513e-07	0.364129	4.6623e-11	-0.305053	4.93324e-08	0.252021	7.81759e-06	0.753434	1.75531e-57	-0.189351	0.000854903	0.134542	0.01835	0.0350716	0.540415	0.0804346	0.159767	-0.203306	0.000336829	0.442723	3.62167e-16	-0.172593	0.00240895	-0.146623	0.0100975	-0.108401	0.0578041	-0.506454	2.09702e-21
60559	black	0.28644	3.29486e-07	0.400772	2.83971e-13	-0.0637831	0.265217	0.122883	0.0313609	0.598995	2.79643e-31	-0.0702003	0.220009	0.372371	1.5639e-11	0.0743506	0.193871	-0.310517	2.7532e-08	0.0799047	0.162544	0.414413	3.59735e-14	-0.0685166	0.2313	0.108872	0.0567182	-0.114505	0.0449943	-0.309726	2.99772e-08
7534	black	0.283142	4.5493e-07	0.409617	7.51869e-14	-0.349531	2.99391e-10	0.165091	0.00372255	0.750077	1.03512e-56	-0.220205	0.00010007	0.311357	2.51426e-08	0.0587206	0.305101	0.0823653	0.149948	0.00555647	0.922758	0.270525	1.50445e-06	-0.0284439	0.619581	0.000384185	0.994651	-0.261812	3.31994e-06	-0.394347	7.27589e-13
79023	black	0.282333	4.92073e-07	0.366645	3.35121e-11	-0.0260148	0.649804	0.300103	8.28325e-08	0.772733	3.63463e-62	-0.116772	0.0408879	0.138519	0.0151459	-0.0580761	0.310449	-0.265897	2.29856e-06	0.00949878	0.868348	0.621593	3.30064e-34	-0.171856	0.00251615	0.0915163	0.109529	-0.129747	0.0229846	-0.446743	1.81929e-16
22911	black	0.277233	8.02502e-07	0.33691	1.38633e-09	0.016707	0.770625	0.210536	0.000202748	0.621788	3.10705e-34	-0.00339744	0.952725	0.0877074	0.125166	0.100685	0.0781665	-0.341894	7.63075e-10	0.168516	0.00305842	0.44411	2.85901e-16	0.00581639	0.919156	0.264932	2.50854e-06	-0.110412	0.0532861	-0.181028	0.00144608
29982	black	0.275734	9.24792e-07	0.321873	7.88224e-09	0.0703398	0.219091	0.29379	1.58184e-07	0.713379	5.09079e-49	-0.0852924	0.135944	0.15586	0.00620992	-0.0745774	0.192511	-0.356951	1.17726e-10	0.232219	3.98237e-05	0.577366	1.09523e-28	-0.176544	0.00190211	0.32515	5.44071e-09	-0.147672	0.00956752	-0.383529	3.38965e-12
80267	black	0.269294	1.68536e-06	0.260193	3.83416e-06	0.0155087	0.786666	0.29409	1.53454e-07	0.648681	4.76699e-38	-0.0214834	0.707714	0.0022654	0.968467	0.110716	0.0526283	-0.216588	0.000130798	-0.00287693	0.959961	0.344783	5.37213e-10	0.022886	0.68959	0.22408	7.47448e-05	-0.192612	0.000691587	-0.194623	0.000605777
55319	black	0.268661	1.78623e-06	0.31722	1.32422e-08	-0.124384	0.0293342	0.322725	7.16078e-09	0.725656	1.87547e-51	-0.138956	0.0148258	0.0913368	0.11023	0.0136212	0.812114	-0.11197	0.0499914	-0.108081	0.0585513	0.3639	4.80361e-11	-0.0429827	0.453018	0.0459159	0.422754	-0.237166	2.68584e-05	-0.388919	1.58589e-12
10190	black	0.261294	3.47676e-06	0.293322	1.65863e-07	-0.245358	1.37309e-05	0.316264	1.47158e-08	0.738218	4.38236e-54	-0.222953	8.14049e-05	0.11929	0.0367018	-0.0371038	0.517191	0.0712334	0.213279	-0.211734	0.000186074	0.394217	7.41444e-13	-0.0211196	0.712443	-0.215252	0.000144236	-0.170283	0.00275969	-0.4077	1.00621e-13
55074	black	0.260687	3.66965e-06	0.239155	2.28699e-05	-0.260411	3.76082e-06	0.285182	3.72816e-07	0.634401	5.62912e-36	0.00286246	0.960162	-0.0470587	0.411289	0.222908	8.16846e-05	0.147854	0.00947812	-0.11598	0.0422857	0.150125	0.0084233	0.0801106	0.16146	-0.0698445	0.222361	-0.314137	1.85835e-08	-0.203311	0.000336712
6611	black	0.258223	4.56277e-06	0.208297	0.000237699	-0.0285807	0.617897	0.274047	1.0839e-06	0.578933	7.21264e-29	-0.160195	0.00489915	-0.0691895	0.226739	-0.133778	0.0190285	-0.157868	0.00556791	0.0113267	0.843313	0.326863	4.47428e-09	0.0013932	0.980604	0.144957	0.0109926	-0.277551	7.78583e-07	-0.187502	0.000962664
6747	black	0.255388	5.84629e-06	0.295952	1.26966e-07	-0.155748	0.00624761	0.110376	0.0533652	0.516225	2.61411e-22	-0.0841743	0.14117	0.0197852	0.72988	0.0891866	0.118899	-0.0853643	0.135614	-0.146757	0.010028	0.448869	1.25954e-16	-0.0709566	0.215067	-0.164559	0.00383684	-0.147553	0.00962606	-0.207669	0.000248476
5534	black	0.25106	8.488e-06	0.330448	2.95982e-09	-0.0674235	0.238846	0.129798	0.0229302	0.523322	5.52103e-23	-0.124509	0.0291704	0.270346	1.52958e-06	-0.00218605	0.969571	-0.162267	0.00436546	-0.0544888	0.341333	0.457545	2.733e-17	-0.172925	0.00236212	-0.0229539	0.688717	-0.156893	0.00587189	-0.32906	3.47564e-09
57715	black	-0.250586	8.83804e-06	-0.345832	4.72549e-10	0.139681	0.0143076	-0.121464	0.0333854	-0.586444	9.43707e-30	0.0929842	0.10393	-0.227308	5.83825e-05	-0.0373046	0.514924	0.205017	0.000299159	-0.0495831	0.386624	-0.268608	1.79498e-06	-0.131721	0.0209662	-0.212351	0.000178006	0.230432	4.58143e-05	0.127731	0.0252168
9015	black	0.24964	9.57826e-06	0.316407	1.44855e-08	0.0532677	0.352278	0.281488	5.33951e-07	0.669127	3.23688e-41	-0.169197	0.00293988	0.067132	0.240887	-0.096289	0.0921523	-0.377854	7.4317e-12	0.13382	0.0189908	0.407025	1.11432e-13	0.0785546	0.169785	0.304195	5.40083e-08	-0.197923	0.000486063	-0.129036	0.0237511
6990	black	0.247699	1.12854e-05	0.275936	9.07377e-07	-0.150082	0.00844202	0.171246	0.00260824	0.526919	2.47592e-23	-0.108485	0.0576083	-0.1264	0.0267901	0.103419	0.0703725	-0.0883933	0.122229	-0.0364579	0.524516	0.267538	1.97972e-06	0.0495257	0.387175	0.159455	0.00510354	0.00454635	0.936767	-0.175461	0.00203031
8813	black	0.243509	1.60081e-05	0.27754	7.79443e-07	0.00572824	0.920377	0.332396	2.35911e-09	0.750275	9.32794e-57	-0.191891	0.000724984	0.0376243	0.511326	-0.172718	0.00239131	-0.297016	1.13876e-07	0.043559	0.446978	0.562952	4.60694e-27	-0.00323482	0.954985	0.125313	0.0281368	-0.0520295	0.3636	-0.3628	5.54447e-11
91137	black	0.242354	1.76082e-05	0.378761	6.56165e-12	0.00644081	0.910512	0.227042	5.95944e-05	0.708435	4.47962e-48	-0.163254	0.00413015	0.213379	0.000165274	-0.0465132	0.416739	-0.370961	1.88921e-11	-0.0036675	0.948972	0.666175	9.61823e-41	-0.0507489	0.375544	0.073102	0.201484	0.043524	0.447343	-0.347298	3.9463e-10
81542	black	0.23756	2.60189e-05	0.299494	8.82284e-08	-0.0248283	0.664783	0.419513	1.62136e-14	0.841333	1.74113e-83	-0.101873	0.0746982	0.158575	0.00535668	-0.0662084	0.247435	-0.183714	0.00122344	0.0769063	0.178948	0.48744	1.00038e-19	-0.113945	0.046061	0.178986	0.00163961	-0.263014	2.98135e-06	-0.518136	1.72611e-22
339448	black	0.236547	2.8228e-05	0.205562	0.000288024	-0.0181879	0.750937	0.349351	3.0619e-10	0.638584	1.4284e-36	-0.0643703	0.260833	0.0893442	0.118246	-0.0408065	0.476237	-0.0875436	0.125875	0.0240562	0.674603	0.436487	1.03522e-15	0.00169978	0.976337	0.0249084	0.663767	-0.399838	3.25995e-13	-0.222007	8.7426e-05
80218	black	0.236347	2.86852e-05	0.257119	5.02675e-06	-0.0262315	0.647085	0.441598	4.38414e-16	0.839244	1.07867e-82	-0.127631	0.025332	0.0168281	0.769011	-0.0620056	0.278792	-0.167062	0.00332599	-0.0189777	0.740501	0.484258	1.86627e-19	0.0471971	0.409913	0.10402	0.068747	-0.300772	7.72728e-08	-0.400082	3.14446e-13
51143	black	0.234926	3.21367e-05	0.286334	3.32952e-07	-0.278298	7.25121e-07	0.249592	9.61707e-06	0.647097	8.1974e-38	0.0245919	0.667784	0.119425	0.0364882	0.183817	0.00121559	0.171946	0.00250286	-0.0809994	0.156845	0.340372	9.16731e-10	0.0796923	0.163668	-0.190003	0.000819645	-0.191346	0.000751243	-0.283772	4.27889e-07
7398	black	0.233942	3.47509e-05	0.258884	4.30466e-06	-0.0474518	0.407388	0.298264	1.00176e-07	0.633232	8.22665e-36	-0.139374	0.0145252	0.0879582	0.124086	-0.073595	0.198453	-0.158826	0.00528321	-0.0824363	0.149595	0.330084	3.08715e-09	0.000309872	0.995686	0.153794	0.00693872	-0.361751	6.35331e-11	-0.296997	1.14094e-07
2108	black	0.233915	3.48251e-05	0.288626	2.65471e-07	0.0135333	0.813304	0.335337	1.67018e-09	0.733696	4.03756e-53	-0.0449235	0.432859	0.0555516	0.331986	0.0240303	0.674933	-0.217088	0.000126077	-0.0662781	0.246937	0.730031	2.36259e-52	-0.152326	0.00750177	-0.0658894	0.249725	0.0156036	0.785393	-0.442148	3.99392e-16
28977	black	0.232404	3.92464e-05	0.298912	9.36941e-08	-0.0478173	0.403782	0.331358	2.66265e-09	0.770053	1.73032e-61	-0.162416	0.00432924	0.0402593	0.482175	-0.0633793	0.26826	-0.167207	0.00329845	-0.0325142	0.57036	0.686704	3.78141e-44	-0.24539	1.36938e-05	-0.0360737	0.528898	0.0963175	0.0920555	-0.57245	4.00231e-28
64318	black	0.230126	4.69246e-05	0.268284	1.84908e-06	-0.339307	1.04175e-09	0.184936	0.00113291	0.525486	3.41164e-23	-0.0454439	0.427542	0.119451	0.0364475	0.146438	0.0101934	0.267336	2.01645e-06	-0.19416	0.000624613	0.209245	0.000222266	0.24165	1.86565e-05	-0.340484	9.04523e-10	-0.413012	4.46697e-14	-0.0481674	0.400344
79959	black	0.229738	4.83644e-05	0.25401	6.58805e-06	-0.150683	0.00818046	0.402969	2.04883e-13	0.759245	7.59484e-59	-0.136999	0.0163077	0.0457914	0.424014	0.00641482	0.910871	0.0381138	0.505842	-0.0467131	0.414737	0.372057	1.63121e-11	0.0589701	0.303047	-0.104088	0.0685648	-0.253378	6.95717e-06	-0.331487	2.62312e-09
9532	black	0.228536	5.30974e-05	0.241939	1.82196e-05	0.0563576	0.325008	0.212443	0.000176826	0.524029	4.7195e-23	-0.0753784	0.187764	-0.0188336	0.742402	-0.0144594	0.800787	-0.323401	6.63415e-09	0.184517	0.00116328	0.318679	1.12644e-08	0.0345147	0.546868	0.383626	3.3441e-12	-0.156	0.00616301	-0.125705	0.0276455
4116	black	0.227669	5.67816e-05	0.221248	9.25554e-05	-0.00440737	0.938696	0.357679	1.07284e-10	0.666715	7.88737e-41	-0.0477631	0.404315	8.53035e-05	0.998812	-0.0396816	0.488489	-0.185367	0.00110253	0.0489469	0.392754	0.332723	2.27073e-09	0.113967	0.046018	0.134859	0.0180745	-0.353577	1.80507e-10	-0.234031	3.45054e-05
7884	black	0.224897	7.02382e-05	0.368689	2.55733e-11	-0.360708	7.27099e-11	0.237702	2.57232e-05	0.728235	5.55696e-52	-0.195213	0.000582548	0.247402	1.15714e-05	0.0635058	0.267304	0.193726	0.000642766	-0.104977	0.0662207	0.365857	3.71729e-11	0.0579942	0.311133	-0.207491	0.000251598	-0.262098	3.23623e-06	-0.318251	1.18131e-08
23421	black	0.221351	9.18417e-05	0.259552	4.05816e-06	-0.124638	0.0290024	0.100519	0.0786616	0.433074	1.82258e-15	-0.142118	0.0126808	0.0829212	0.147207	-0.0279367	0.625841	-0.123029	0.0311582	0.000618337	0.991391	0.309638	3.02622e-08	-0.0115884	0.839742	0.0383725	0.502957	-0.0606832	0.289192	-0.161329	0.0046004
5706	black	0.21724	0.000124679	0.204179	0.000317102	-0.123542	0.0304575	0.458858	2.16049e-17	0.775225	8.35016e-63	-0.063596	0.266624	0.0294882	0.606777	0.0437039	0.445466	0.0494465	0.387936	-0.0572676	0.317244	0.323607	6.48171e-09	0.166523	0.00343052	-0.0857268	0.133955	-0.351857	2.24033e-10	-0.255919	5.58225e-06
3312	black	0.210229	0.000207238	0.336281	1.49368e-09	-0.0988457	0.0837934	0.164777	0.00378957	0.649661	3.40407e-38	-0.121182	0.0338007	0.265265	2.43415e-06	-0.0539076	0.346515	-0.153149	0.00718143	0.16561	0.00361417	0.536527	2.77024e-24	-0.29629	1.22656e-07	0.178653	0.00167336	-0.0251243	0.661033	-0.515345	3.16227e-22
5876	black	0.193592	0.000648482	0.276641	8.48817e-07	-0.264627	2.57856e-06	0.239724	2.18367e-05	0.64504	1.64899e-37	-0.249767	9.4754e-06	0.0110864	0.846597	-0.0130178	0.820292	0.0726325	0.204402	-0.16303	0.0041827	0.373945	1.26482e-11	0.125962	0.0273267	-0.178341	0.0017055	-0.084381	0.140192	-0.235604	3.04428e-05
7411	black	0.188187	0.000921353	0.232345	3.94296e-05	-0.0538776	0.346784	0.417582	2.19591e-14	0.763532	7.06761e-60	-0.0743147	0.194087	-0.0446612	0.435553	-0.0395332	0.490118	-0.0825974	0.148799	-0.0865079	0.130434	0.610121	1.08235e-32	-0.0158838	0.781635	-0.0575175	0.315133	-0.0216428	0.705646	-0.437418	8.86208e-16
81892	black	0.186394	0.00103307	0.117751	0.0392152	0.0114764	0.84127	0.280637	5.79608e-07	0.489216	7.044e-20	-0.0742384	0.194546	-0.188586	0.000898033	-0.054682	0.339622	-0.0965552	0.091252	-0.112544	0.0488217	0.480577	3.80845e-19	-0.0596661	0.297366	-0.154015	0.00685698	-0.000906651	0.987377	-0.23725	2.66783e-05
54107	black	0.181812	0.00137751	0.250518	8.88893e-06	-0.0802343	0.160812	0.294347	1.49498e-07	0.639663	9.99327e-37	-0.0166629	0.771215	0.0990288	0.0832189	0.0785226	0.169959	-0.0320438	0.575953	-0.0841782	0.141151	0.508285	1.4268e-21	-0.129529	0.0232173	-0.0653042	0.253965	-0.234332	3.36922e-05	-0.392317	9.75301e-13
9978	black	0.174988	0.00208878	0.178416	0.0016978	-0.0700498	0.221002	0.235981	2.95387e-05	0.514963	3.43399e-22	-0.111091	0.0518278	0.108285	0.0580733	-0.0869033	0.128679	-0.063094	0.270425	-0.0267868	0.640133	0.336666	1.42703e-09	-0.172916	0.00236335	0.0738089	0.197148	-0.124321	0.0294167	-0.345573	4.87784e-10
6883	black	0.174832	0.00210845	0.269489	1.65533e-06	-0.0121187	0.832514	0.284648	3.92825e-07	0.67512	3.41256e-42	-0.105937	0.0637648	0.147977	0.00941799	-0.00918767	0.872623	-0.149347	0.00877229	0.075624	0.186325	0.624568	1.30376e-34	-0.237001	2.72173e-05	0.0660628	0.248479	-0.124279	0.0294722	-0.473236	1.54012e-18
5935	black	0.174628	0.00213427	0.324898	5.59843e-09	-0.273678	1.12196e-06	0.114837	0.044372	0.531144	9.53059e-24	-0.12674	0.0263807	0.191709	0.000733673	0.162818	0.00423284	0.0879284	0.124214	-0.109519	0.0552547	0.32022	9.48633e-09	-0.00577499	0.91973	-0.162044	0.0044204	-0.134373	0.0184979	-0.275493	9.46106e-07
51170	black	0.171498	0.00256981	0.313708	1.94758e-08	-0.213507	0.000163745	0.218196	0.000116183	0.557058	2.01747e-26	-0.0880052	0.123884	0.346686	4.25535e-10	0.0135048	0.81369	0.0235418	0.681176	0.00803995	0.888424	0.139867	0.0141775	0.0710454	0.214493	0.125883	0.0274236	-0.123655	0.0303039	-0.275351	9.58833e-07
80000	black	-0.171496	0.00257018	-0.206483	0.000270062	0.00853795	0.881562	-0.199982	0.000422914	-0.461984	1.22967e-17	-0.0427684	0.455276	-0.193572	0.000649302	-0.0321443	0.574755	0.124048	0.029778	-0.0078205	0.89145	-0.35774	1.06455e-10	0.247272	1.16983e-05	-0.097282	0.0888297	0.113661	0.0466087	0.436091	1.10569e-15
1147	black	0.169406	0.00290445	0.203038	0.000343115	0.0219815	0.701259	0.361966	6.17858e-11	0.649193	3.99909e-38	-0.118273	0.0383473	0.0210025	0.713968	-0.0993586	0.0821922	-0.184724	0.0011482	-0.0885309	0.121646	0.526596	2.6617e-23	-0.00133834	0.981368	-0.060563	0.290151	-0.109436	0.0554407	-0.340096	9.4772e-10
3337	black	0.167714	0.00320341	0.198676	0.000462029	0.0100514	0.860765	0.0747898	0.191244	0.360456	7.51097e-11	-0.121274	0.0336648	0.126023	0.0272512	-0.110535	0.0530192	-0.214122	0.00015661	0.395123	6.50166e-13	0.252267	7.65461e-06	-0.142954	0.0121612	0.335634	1.61259e-09	-0.119811	0.035883	-0.222584	8.37042e-05
9519	black	0.162755	0.00424766	0.232659	3.84637e-05	0.0453835	0.428158	0.35461	1.58468e-10	0.65162	1.72957e-38	-0.0156234	0.785126	0.165095	0.00372173	-0.101817	0.0748585	-0.243309	1.62746e-05	0.1565	0.00599842	0.445638	2.2003e-16	-0.092259	0.106667	0.247509	1.14679e-05	-0.052224	0.361807	-0.374538	1.16734e-11
51012	black	0.162351	0.00434507	0.150732	0.0081594	0.0133771	0.81542	0.416017	2.80396e-14	0.701207	9.9207e-47	-0.0865029	0.130456	-0.07584	0.185067	-0.100633	0.0783214	-0.106507	0.0623423	-0.0649204	0.256772	0.604335	5.96557e-32	-0.0380989	0.506008	-0.1771	0.00183919	-0.0368359	0.520223	-0.369645	2.25207e-11
55198	black	0.16214	0.00439676	0.191165	0.000760114	0.0731646	0.201097	0.269088	1.71752e-06	0.548886	1.49047e-25	0.0157162	0.783883	0.0115196	0.84068	0.0541792	0.344088	-0.225107	6.91212e-05	0.0820588	0.151475	0.473305	1.52019e-18	-0.150149	0.00841264	0.16167	0.00451362	-0.048081	0.401191	-0.324188	6.06866e-09
7705	black	0.161125	0.00465275	0.178169	0.00172356	-0.0433232	0.449444	0.34458	5.50726e-10	0.629333	2.88414e-35	-0.100594	0.078437	-0.00307153	0.957255	0.00491637	0.931633	-0.0890468	0.119481	0.0436247	0.446292	0.240654	2.02425e-05	0.237955	2.52026e-05	0.167278	0.00328502	-0.323674	6.43244e-09	-0.132431	0.0202794
9	black	0.153256	0.00714051	0.225695	6.60852e-05	-0.0484652	0.397434	0.234415	3.34694e-05	0.512081	6.37407e-22	0.0118707	0.835892	0.240492	2.05117e-05	0.00280357	0.960981	-0.105603	0.0646108	0.072853	0.203027	0.323526	6.54111e-09	-0.0376509	0.511027	0.0883004	0.122624	0.0260069	0.649904	-0.242671	1.71556e-05
11051	black	0.145546	0.0106685	0.232243	3.97467e-05	-0.0500131	0.382515	0.445137	2.39797e-16	0.821914	1.56896e-76	-0.180782	0.00146827	0.135373	0.0176352	-0.147162	0.00982184	-0.0682312	0.233254	0.0628228	0.272494	0.514384	3.89051e-22	-0.0977736	0.0872208	0.0549706	0.337076	-0.22852	5.31655e-05	-0.539842	1.28008e-24
79657	black	0.145062	0.0109342	0.210261	0.000206767	0.0105788	0.853539	0.440305	5.45585e-16	0.764046	5.30059e-60	-0.0978377	0.0870129	0.0903235	0.114251	-0.0667473	0.243599	-0.126467	0.0267093	0.0167299	0.77032	0.455827	3.71151e-17	-0.000253666	0.996468	0.0852571	0.136107	-0.19006	0.000816612	-0.395365	6.27666e-13
201562	black	0.144482	0.0112603	0.124183	0.0295986	-0.0148072	0.796098	0.213194	0.000167499	0.420467	1.39483e-14	-0.0635131	0.267249	0.00499115	0.930595	-0.0556895	0.330786	-0.0718804	0.20914	0.00733986	0.898084	0.338769	1.111e-09	-0.0779246	0.173245	0.0709849	0.214884	-0.15494	0.00652553	-0.256623	5.24986e-06
51018	black	0.141561	0.0130373	0.0931854	0.10318	0.160977	0.00469114	0.487852	9.2237e-20	0.674588	4.17716e-42	-0.0266235	0.642174	-0.179171	0.00162117	-0.0971049	0.0894151	-0.233756	3.52667e-05	0.0273092	0.633624	0.472714	1.69892e-18	0.0368425	0.520147	0.193819	0.000638833	-0.182077	0.00135504	-0.284716	3.90221e-07
64834	black	0.138413	0.0152245	0.104916	0.0663815	0.0750952	0.189432	0.184594	0.00115763	0.334327	1.88121e-09	0.108061	0.0585982	-0.0297042	0.604143	0.168587	0.00304587	-0.0528058	0.356476	0.0594269	0.29931	0.36223	5.97045e-11	-0.16649	0.00343702	-0.119771	0.0359453	-0.270013	1.57735e-06	-0.247837	1.11556e-05
55791	black	0.138044	0.0155012	0.211304	0.000191913	0.000745337	0.989623	0.389906	1.37789e-12	0.669814	2.50821e-41	-0.0890371	0.119521	0.0675053	0.238275	-0.0235144	0.681526	-0.110825	0.0523955	0.0386627	0.49973	0.47207	1.91687e-18	0.0757654	0.185501	-0.0413574	0.470299	-0.258575	4.42359e-06	-0.256404	5.3508e-06
6845	black	0.137498	0.0159175	0.259526	4.06726e-06	-0.0487104	0.395048	0.334023	1.94978e-09	0.675878	2.55769e-42	0.0311048	0.587193	0.125901	0.0274013	0.0947218	0.0975972	-0.0535556	0.349679	0.0245903	0.667803	0.565286	2.54554e-27	-0.0315781	0.581515	0.0435624	0.446942	-0.0711391	0.213887	-0.417859	2.10285e-14
253943	black	0.134813	0.0181137	0.0989557	0.0834478	0.100866	0.0776293	0.507959	1.52821e-21	0.710352	1.93808e-48	-0.00433089	0.939758	-0.0574635	0.315589	-0.0192941	0.736334	-0.145596	0.0106413	0.113373	0.0471725	0.376105	9.43575e-12	0.105554	0.0647376	0.119528	0.0363249	-0.335142	1.70915e-09	-0.246401	1.25847e-05
7326	black	0.134267	0.0185916	0.274613	1.02779e-06	-0.050086	0.381821	0.332581	2.30876e-09	0.71353	4.76126e-49	-0.0698679	0.222206	0.269773	1.61257e-06	-0.0595822	0.298047	-0.0857589	0.133808	-0.0170875	0.765552	0.553914	4.38291e-26	-0.0988963	0.0836344	0.0136124	0.812233	-0.17502	0.00208481	-0.488648	7.8823e-20
22920	black	0.131781	0.0209077	0.222357	8.5152e-05	0.0171257	0.765044	0.259883	3.94087e-06	0.567992	1.2722e-27	-0.0289737	0.61307	0.0737978	0.197215	0.0515149	0.36837	-0.180386	0.00150456	0.0797846	0.163179	0.407997	9.61834e-14	-0.164894	0.00376451	0.338021	1.21467e-09	0.0737933	0.197242	-0.361217	6.80758e-11
1660	black	0.127699	0.0252536	0.0921365	0.107135	0.046428	0.417594	0.296636	1.184e-07	0.503177	4.15385e-21	-0.127542	0.0254352	0.0236419	0.679894	-0.149278	0.00880376	-0.113889	0.0461683	0.03218	0.574331	0.244849	1.43248e-05	-0.121663	0.0330952	0.210739	0.000199833	-0.243264	1.63355e-05	-0.350204	2.75387e-10
2665	black	0.119985	0.0356115	0.231944	4.06924e-05	-0.102407	0.0731784	0.293984	1.55101e-07	0.653536	8.87542e-39	-0.138337	0.0152811	0.287359	3.00961e-07	-0.137355	0.0160286	-0.0193751	0.735268	0.0968123	0.090389	0.428591	3.79465e-15	-0.207586	0.00024993	0.073087	0.201577	-0.134562	0.0183327	-0.532487	7.01678e-24
8910	black	0.115809	0.0425913	0.13833	0.0152866	-0.00797945	0.889258	0.276664	8.46957e-07	0.473757	1.39641e-18	0.105778	0.0641675	-0.0221247	0.699406	0.0522172	0.361869	-0.0745929	0.192419	0.138696	0.0150158	0.254771	6.16763e-06	-0.100138	0.0798056	0.335465	1.64506e-09	-0.0817086	0.153234	-0.244609	1.46131e-05
9653	black	0.114987	0.0440933	0.176328	0.00192706	-0.250005	9.28614e-06	0.383644	3.33561e-12	0.64607	1.16286e-37	-0.0403324	0.48138	-0.0212486	0.710765	0.160073	0.00493253	0.284763	3.88421e-07	-0.14979	0.0085718	0.261668	3.36276e-06	0.107797	0.059221	-0.154789	0.00657865	-0.334052	1.9432e-09	-0.335456	1.64697e-09
347088	black	-0.114441	0.0451151	-0.0615423	0.282407	-0.0156997	0.784103	-0.295325	1.35359e-07	-0.379782	5.70179e-12	-0.049243	0.389894	-0.00676996	0.905959	-0.0485504	0.396604	0.0109341	0.848679	-0.0530784	0.353995	0.0280767	0.62411	-0.196363	0.000539645	-0.0802211	0.160881	0.395508	6.14723e-13	0.0345422	0.546549
10640	black	0.112829	0.0482494	0.15826	0.00544993	-0.004721	0.934343	0.485729	1.40001e-19	0.770416	1.40262e-61	-0.115715	0.0427611	0.0277218	0.628502	-0.120535	0.0347696	-0.057025	0.319302	0.0147116	0.797386	0.416705	2.51863e-14	-0.0515157	0.368363	0.115857	0.0425061	-0.174391	0.00216482	-0.509651	1.0689e-21
6016	black	0.110855	0.0523308	0.171561	0.00256023	-0.107166	0.0607317	0.336066	1.53236e-09	0.560912	7.70561e-27	0.00529364	0.926401	0.141496	0.0130797	0.0431308	0.451462	0.135431	0.0175862	0.0629975	0.271159	0.278793	6.91666e-07	-0.0118592	0.83605	0.0369675	0.518732	-0.199908	0.000425052	-0.30171	7.00803e-08
151011	black	0.106952	0.0612519	0.0634222	0.267936	0.04152	0.468554	0.500753	6.85433e-21	0.674806	3.84558e-42	0.0543479	0.342586	-0.13085	0.0218371	0.00404648	0.943707	-0.0132367	0.817322	0.0738408	0.196953	0.303453	5.83905e-08	-0.0401594	0.483264	0.178226	0.00171758	-0.331479	2.62558e-09	-0.385881	2.43758e-12
56925	black	0.104827	0.066613	0.0861789	0.131908	-0.00427303	0.940561	0.335752	1.59018e-09	0.462231	1.17573e-17	0.0952221	0.0958318	0.0619925	0.278894	0.0538483	0.347047	0.0154515	0.787435	0.0767399	0.179893	0.202493	0.000356232	0.00535083	0.925608	0.115163	0.0437692	-0.179689	0.00157054	-0.305389	4.76113e-08
25800	black	0.104423	0.0676741	0.0656945	0.251132	-0.0447522	0.434617	0.43346	1.71007e-15	0.621267	3.65174e-34	-0.0457988	0.423939	-0.0917142	0.108761	-0.0323657	0.572123	0.0883315	0.122492	0.02082	0.716346	0.264673	2.56797e-06	-0.0643305	0.261129	0.0736535	0.198095	-0.270558	1.49989e-06	-0.382329	4.00698e-12
1585	black	-0.101322	0.07629	-0.0817169	0.153193	0.0201613	0.724951	-0.245602	1.34541e-05	-0.336465	1.46161e-09	-0.0716619	0.210531	-0.0608763	0.287657	-0.0791793	0.166405	-0.00455212	0.936687	-0.095658	0.0943144	0.0602845	0.292378	-0.19142	0.000747611	-0.0802457	0.160752	0.407708	1.00497e-13	0.0464042	0.417833
55681	black	0.0938593	0.100701	0.17011	0.00278769	-0.130366	0.0223343	0.333408	2.09563e-09	0.620917	4.07126e-34	-0.101469	0.0758639	0.0600583	0.294196	0.00473481	0.934152	0.132752	0.0199745	-0.1296	0.023141	0.386429	2.25659e-12	-0.127408	0.025591	-0.107059	0.0609909	-0.000909777	0.987334	-0.47076	2.44861e-18
55326	black	0.0927414	0.10484	0.100184	0.0796685	-0.116454	0.0414444	0.324926	5.58061e-09	0.453953	5.17182e-17	0.00460397	0.935967	-0.0871769	0.127475	0.165728	0.00359	0.180717	0.00147419	-0.257256	4.96669e-06	0.215404	0.000142644	0.170742	0.00268653	-0.321313	8.39407e-09	-0.213276	0.000166505	-0.16733	0.00327507
3475	black	0.0921562	0.10706	0.0932186	0.103057	0.0272022	0.634954	0.225746	6.58264e-05	0.373395	1.36234e-11	0.0906871	0.112795	-0.15035	0.00832436	0.0989697	0.083404	-0.0987107	0.0842189	0.119358	0.0365941	0.337121	1.35204e-09	0.286091	3.41001e-07	0.0143622	0.802098	-0.108271	0.0581065	0.0267336	0.640798
3487	black	-0.0839494	0.142239	-0.0452001	0.430028	0.0725323	0.205028	-0.230929	4.40685e-05	-0.336489	1.45743e-09	0.324077	6.14574e-09	0.0386418	0.499962	0.346758	4.21744e-10	-0.0120376	0.833618	0.141562	0.0130368	-0.0550626	0.336266	-0.121873	0.0327904	0.134906	0.0180337	0.0535474	0.349752	0.071194	0.213533
5621	black	0.0811777	0.155931	0.0378692	0.508578	-0.0693307	0.22579	0.32476	5.68693e-09	0.470328	2.65407e-18	-0.0372348	0.515711	-0.00786547	0.89083	-0.0665644	0.244896	0.161262	0.00461747	0.147723	0.00954193	0.130144	0.0225657	-0.00811936	0.887329	0.089068	0.119393	-0.39269	9.24367e-13	-0.286623	3.2361e-07
9341	black	0.0772882	0.176793	0.102953	0.0716533	-0.112299	0.0493176	0.398121	4.19721e-13	0.629679	2.58171e-35	-0.00386517	0.946226	0.0511138	0.372116	-0.0340642	0.552117	0.170636	0.00270326	0.065368	0.2535	0.371456	1.76814e-11	-0.144548	0.0112227	-0.00102747	0.985695	-0.237357	2.64494e-05	-0.503609	3.79723e-21
23471	black	0.062816	0.272546	0.0918971	0.108054	0.0531774	0.353097	0.48707	1.07601e-19	0.693137	2.82914e-45	-0.0901215	0.115067	0.154844	0.00655911	-0.166364	0.00346183	-0.0551863	0.33518	0.122189	0.032337	0.275749	9.23481e-07	-0.0459888	0.422018	0.206182	0.000275812	-0.293951	1.55623e-07	-0.440307	5.45381e-16
81537	black	0.0593453	0.299976	0.182713	0.00130242	-0.307007	4.00985e-08	0.333838	1.99248e-09	0.63691	2.47909e-36	-0.120383	0.0350014	0.261471	3.42245e-06	-0.0246557	0.666973	0.352294	2.12087e-10	-0.0486173	0.395953	0.177559	0.00178864	0.0259621	0.650467	-0.251884	7.91026e-06	-0.271821	1.33422e-06	-0.429106	3.49046e-15
102	black	0.0504115	0.37873	-0.00533552	0.92582	0.182661	0.00130665	0.55634	2.41037e-26	0.633319	7.99915e-36	-0.0201915	0.724556	-0.0571631	0.318129	-0.179903	0.00154994	-0.135636	0.0174146	0.21013	0.000208708	0.249704	9.52628e-06	0.0444295	0.43794	0.290359	2.23386e-07	-0.352878	1.97115e-10	-0.372071	1.6281e-11
1022	black	0.0486533	0.395603	0.109992	0.054204	-0.163796	0.004006	0.330979	2.78283e-09	0.564225	3.33492e-27	-0.254255	6.44969e-06	0.0108747	0.84949	-0.146991	0.00990849	0.189002	0.00087434	-0.0127787	0.823538	0.331097	2.74483e-09	0.0457716	0.424215	-0.257318	4.93987e-06	-0.157168	0.00578455	-0.310722	2.69274e-08
7803	black	0.0447438	0.434704	0.0726799	0.204106	0.0252331	0.659657	0.325541	5.20377e-09	0.531522	8.74485e-24	-0.11084	0.0523644	0.0457024	0.424917	-0.12923	0.0235402	-0.0186044	0.745428	0.306959	4.03049e-08	0.375767	9.87964e-12	-0.0808958	0.157378	0.123269	0.0308288	-0.114202	0.0455684	-0.364991	4.16487e-11
54431	black	0.0426125	0.456922	0.0870327	0.128108	0.0594162	0.299397	0.414277	3.67379e-14	0.582761	2.57501e-29	-0.0434885	0.447714	0.0414362	0.469453	-0.10648	0.0624109	-0.108922	0.0566037	-0.0112142	0.84485	0.247474	1.15016e-05	0.155304	0.00639889	0.127539	0.0254388	-0.0579261	0.311703	-0.256061	5.51348e-06
3301	black	-0.0326384	0.568888	0.0453819	0.428174	0.0368466	0.520101	0.449633	1.10285e-16	0.586264	9.91482e-30	0.0563251	0.325287	0.157596	0.00565119	-0.113474	0.0469746	0.0339503	0.553448	0.347752	3.73151e-10	0.247145	1.18241e-05	0.0344426	0.547708	0.196913	0.000520159	-0.301065	7.49506e-08	-0.363506	5.05698e-11
56929	black	0.0259987	0.650007	0.0855136	0.134928	0.184108	0.00119355	0.384005	3.17183e-12	0.522474	6.66155e-23	0.0213263	0.709755	-0.0138611	0.808868	-0.0385414	0.501078	-0.236795	2.76716e-05	0.259396	4.11429e-06	0.404181	1.70948e-13	-0.0306482	0.592695	0.253295	7.00678e-06	-0.205376	0.000291775	-0.308893	3.27847e-08
81688	black	-0.0179991	0.753438	0.0191769	0.737877	-0.0818167	0.15269	0.390892	1.19677e-12	0.512412	5.93923e-22	-0.0624573	0.275299	0.190138	0.000812495	-0.169787	0.00284068	0.216276	0.000133834	0.0797592	0.163313	0.195185	0.000583664	0.025454	0.656867	0.0151044	0.792099	-0.301633	7.06487e-08	-0.360714	7.26544e-11
3185	black	-0.0154536	0.787406	0.0777557	0.174181	-0.10018	0.0796792	0.325678	5.12302e-09	0.519243	1.35563e-22	-0.150263	0.00836271	0.28891	2.58087e-07	-0.240437	2.0604e-05	0.156547	0.00598317	0.173406	0.00229563	0.246866	1.21036e-05	-0.0230379	0.687637	-0.025175	0.660392	-0.34074	8.7706e-10	-0.378932	6.40916e-12
54836	blue	-0.617985	1.00484e-33	-0.820202	5.85796e-76	0.720506	2.04147e-50	0.541652	8.36705e-25	-0.386094	2.36568e-12	0.342179	7.37213e-10	-0.499451	8.95556e-21	-0.341732	7.78194e-10	0.0960753	0.0928801	0.194848	0.000596835	0.0448921	0.433181	0.0421509	0.461817	-0.0965085	0.0914092	0.0859197	0.133078	-0.021409	0.708681
8382	blue	-0.616339	1.66146e-33	-0.807874	5.20541e-72	0.700791	1.18225e-46	0.636777	2.58997e-36	-0.249157	9.97879e-06	0.319557	1.0215e-08	-0.523136	5.75329e-23	-0.387944	1.82144e-12	0.100952	0.0773742	0.237798	2.55245e-05	0.0480386	0.401607	0.114978	0.0441099	-0.0261693	0.647864	0.0328731	0.566111	-0.0207202	0.717647
2053	blue	-0.608604	1.69935e-32	-0.797101	8.70289e-69	0.734355	2.93046e-53	0.606404	3.25359e-32	-0.278799	6.91298e-07	0.421586	1.1683e-14	-0.4559	3.66326e-17	-0.338221	1.1861e-09	0.0597859	0.296396	0.289257	2.49321e-07	0.0705245	0.217881	0.00419092	0.941701	0.0223415	0.696605	0.0899943	0.115582	-0.0997268	0.0810582
54566	blue	-0.600374	1.88179e-31	-0.825101	1.29878e-77	0.801379	4.82373e-70	0.551775	7.39577e-26	-0.373289	1.38197e-11	0.341129	8.36949e-10	-0.561916	5.98418e-27	-0.398038	4.2485e-13	-0.054228	0.343653	0.293762	1.58634e-07	-0.00902851	0.874811	0.0872356	0.127218	0.0930857	0.103551	0.0494806	0.387609	0.054061	0.345143
655	blue	-0.600314	1.91435e-31	-0.766695	1.18689e-60	0.772415	4.37895e-62	0.502607	4.67467e-21	-0.353678	1.78227e-10	0.365521	3.88541e-11	-0.504843	2.93704e-21	-0.293018	1.7103e-07	-0.0321553	0.574624	0.289465	2.44213e-07	0.0794715	0.164842	-0.0247713	0.665506	0.0188463	0.742234	0.007728	0.892726	-0.00532861	0.925916
8991	blue	-0.595625	7.30312e-31	-0.815413	2.17156e-74	0.767316	8.33402e-61	0.597949	3.77131e-31	-0.332897	2.22485e-09	0.464307	8.05759e-18	-0.499216	9.3973e-21	-0.272568	1.24462e-06	0.0176575	0.757971	0.323736	6.38762e-09	-0.0732083	0.200827	0.121353	0.0335478	0.0969571	0.0899059	-0.140015	0.0140747	0.0597597	0.296607
10529	blue	-0.594699	9.48914e-31	-0.810793	6.42457e-73	0.778486	1.18496e-63	0.627334	5.44751e-35	-0.257433	4.89023e-06	0.287182	3.06253e-07	-0.559698	1.04481e-26	-0.433289	1.7592e-15	-0.0565852	0.323055	0.294926	1.40962e-07	0.0289658	0.613167	0.0935383	0.101876	0.0814789	0.154397	0.0705592	0.217654	-0.0241725	0.67312
25840	blue	-0.594417	1.02733e-30	-0.838617	1.85644e-82	0.678127	1.08182e-42	0.50737	1.7301e-21	-0.458276	2.39783e-17	0.422414	1.02424e-14	-0.506937	1.89514e-21	-0.28221	4.97968e-07	0.122817	0.0314525	0.222272	8.56969e-05	-0.164616	0.00382445	0.20707	0.000259167	-0.0976774	0.0875339	-0.105992	0.0636268	0.178659	0.00167274
23321	blue	-0.58948	4.08554e-30	-0.78277	8.6516e-65	0.717578	7.74687e-50	0.576733	1.29579e-28	-0.288858	2.59415e-07	0.416491	2.60434e-14	-0.560403	8.75704e-27	-0.225231	6.84678e-05	0.0579341	0.311635	0.237278	2.66164e-05	0.0660781	0.248369	0.106254	0.0629709	-0.0199704	0.727452	0.0180705	0.752492	0.0589617	0.303116
1294	blue	0.584576	1.57251e-29	0.740883	1.15894e-54	-0.637948	1.76193e-36	-0.602124	1.13511e-31	0.209325	0.000221008	-0.353614	1.79689e-10	0.44091	4.9257e-16	0.33833	1.17074e-09	-0.0779211	0.173264	-0.253359	6.96859e-06	-0.0294917	0.606734	-0.112813	0.0482812	0.00937878	0.869997	-0.00205277	0.971425	0.0564748	0.324001
64757	blue	-0.584306	1.69251e-29	-0.794533	4.77925e-68	0.780727	3.03566e-64	0.604689	5.37936e-32	-0.313987	1.88904e-08	0.517731	1.88525e-22	-0.514448	3.83704e-22	-0.243106	1.65511e-05	-0.000538936	0.992496	0.322686	7.19252e-09	-0.0104326	0.855541	0.0667649	0.243475	0.0664763	0.245523	-0.0133921	0.815217	-0.00767711	0.893429
6652	blue	-0.583632	2.03307e-29	-0.734261	3.06707e-53	0.763167	8.6688e-60	0.546416	2.69893e-25	-0.27458	1.03101e-06	0.345208	5.10029e-10	-0.414023	3.82165e-14	-0.366244	3.53302e-11	-0.0846625	0.138869	0.336556	1.44592e-09	0.0448911	0.433192	0.0507538	0.375498	0.135907	0.0171891	-0.107724	0.059395	-0.0457043	0.424897
7849	blue	-0.575418	1.83501e-28	-0.793304	1.0703e-67	0.707091	8.0252e-48	0.528697	1.65935e-23	-0.345518	4.91072e-10	0.348861	3.25365e-10	-0.51361	4.59463e-22	-0.348127	3.56288e-10	0.0388398	0.497767	0.251885	7.90953e-06	-0.122606	0.0317479	0.198133	0.000479261	0.033305	0.561017	-0.244958	1.4195e-05	0.143359	0.0119162
9352	blue	-0.570264	7.07173e-28	-0.80475	4.69704e-71	0.816864	7.34877e-75	0.656683	2.93644e-39	-0.258448	4.47315e-06	0.47171	2.05059e-18	-0.578383	8.35401e-29	-0.308311	3.4893e-08	-0.0890416	0.119503	0.280041	6.13766e-07	-0.0444763	0.437458	0.272119	1.29769e-06	0.115994	0.0422599	-0.193696	0.000644037	0.119411	0.0365099
9104	blue	-0.567754	1.35281e-27	-0.76773	6.57884e-61	0.704405	2.54869e-47	0.574676	2.23187e-28	-0.29158	1.97665e-07	0.447184	1.68601e-16	-0.519961	1.15828e-22	-0.26966	1.62949e-06	0.0672209	0.240263	0.20518	0.0002958	0.0722983	0.206498	0.0664128	0.245976	-0.00894741	0.875927	0.00412466	0.942622	-0.0351897	0.539052
1040	blue	-0.5639	3.62254e-27	-0.772785	3.52478e-62	0.623552	1.79267e-34	0.509676	1.06321e-21	-0.348571	3.37237e-10	0.304766	5.08527e-08	-0.455843	3.70091e-17	-0.315539	1.59371e-08	0.176929	0.00185833	0.239454	2.23221e-05	-0.0626429	0.273872	0.032717	0.567957	-0.0466794	0.415074	-0.026293	0.646313	0.0178068	0.755989
9388	blue	-0.561866	6.06143e-27	-0.76302	9.41297e-60	0.669312	3.02265e-41	0.591376	2.41099e-30	-0.24805	1.09565e-05	0.507096	1.83287e-21	-0.485978	1.33341e-19	-0.206022	0.000278921	0.098446	0.0850581	0.26685	2.10795e-06	-0.0143052	0.802868	0.14972	0.00860345	-0.0549513	0.337246	-0.18848	0.000904199	-0.00727597	0.898967
3983	blue	-0.560678	8.17366e-27	-0.707001	8.34346e-48	0.607508	2.35019e-32	0.323492	6.56629e-09	-0.483896	2.00275e-19	0.265722	2.33554e-06	-0.338448	1.15442e-09	-0.332543	2.31904e-09	0.0298866	0.601924	0.331042	2.76244e-09	-0.162557	0.00429513	0.0345015	0.547022	0.17313	0.00233357	0.0864033	0.130901	0.0728171	0.203251
23368	blue	-0.559569	1.07927e-26	-0.784614	2.75496e-65	0.829381	4.22327e-79	0.451906	7.41391e-17	-0.467032	4.88825e-18	0.412416	4.89692e-14	-0.555739	2.79673e-26	-0.276441	8.6507e-07	-0.135057	0.0179043	0.24956	9.6434e-06	0.0249585	0.663133	0.0849815	0.137382	0.0597238	0.296898	-0.0018403	0.974382	0.160789	0.00474041
8309	blue	-0.556896	2.10037e-26	-0.762215	1.47371e-59	0.624084	1.51779e-34	0.576539	1.36417e-28	-0.290796	2.1384e-07	0.455316	4.06329e-17	-0.517725	1.88772e-22	-0.1366	0.0166248	0.19177	0.000730732	0.190797	0.000778526	-0.0364666	0.524417	0.166206	0.00349331	-0.122138	0.0324095	-0.0859632	0.132881	0.059536	0.298422
33	blue	-0.55554	2.93714e-26	-0.710788	1.60072e-48	0.647043	8.34902e-38	0.516048	2.71645e-22	-0.263092	2.96068e-06	0.300981	7.56126e-08	-0.433339	1.74453e-15	-0.339344	1.03706e-09	0.0371794	0.516336	0.323073	6.88533e-09	-0.0150206	0.793226	0.0711963	0.213518	0.0816078	0.153744	0.0247799	0.665396	-0.0146869	0.79772
4036	blue	-0.553567	4.77314e-26	-0.770511	1.32682e-61	0.786274	9.73717e-66	0.555294	3.12113e-26	-0.337109	1.35401e-09	0.461911	1.24601e-17	-0.483441	2.18828e-19	-0.283517	4.38626e-07	-0.0446209	0.435968	0.286528	3.26673e-07	-0.0320081	0.576378	0.0886382	0.121193	0.0420658	0.462723	-0.00845416	0.882716	0.0730415	0.201858
63976	blue	-0.548035	1.83011e-25	-0.682863	1.72239e-43	0.744501	1.8539e-55	0.453373	5.72878e-17	-0.337024	1.36776e-09	0.294224	1.51377e-07	-0.394911	6.70491e-13	-0.414414	3.59664e-14	-0.129306	0.0234573	0.292967	1.7191e-07	-0.000832292	0.988412	-0.0962481	0.0922912	0.261684	3.35793e-06	0.0068866	0.904347	-0.0813378	0.155114
223	blue	-0.547791	1.9406e-25	-0.758691	1.02849e-58	0.797458	6.8532e-69	0.609969	1.13253e-32	-0.269741	1.61738e-06	0.502246	5.0368e-21	-0.560646	8.23834e-27	-0.226019	6.44626e-05	-0.0447229	0.434919	0.189537	0.00084471	0.159369	0.00512784	0.00731996	0.898359	-0.0161095	0.778612	-0.0253352	0.658367	-0.0295334	0.606226
23171	blue	-0.547234	2.21851e-25	-0.776274	4.47166e-63	0.751434	5.06859e-57	0.66999	2.34938e-41	-0.208317	0.000237364	0.486573	1.1865e-19	-0.530343	1.14337e-23	-0.240294	2.08451e-05	0.0443444	0.438819	0.221949	8.781e-05	0.0965453	0.0912852	0.118605	0.037803	-0.013597	0.812441	-0.122832	0.031432	-0.0142833	0.803164
7802	blue	-0.543434	5.49124e-25	-0.704408	2.54589e-47	0.689218	1.38379e-44	0.568954	9.9288e-28	-0.243949	1.54365e-05	0.41787	2.09917e-14	-0.431272	2.4508e-15	-0.259776	3.9784e-06	-0.00937002	0.870117	0.328918	3.53276e-09	-0.0166363	0.77157	0.0640601	0.263142	0.126897	0.0261928	-0.0469584	0.412288	-0.02884	0.61471
79642	blue	0.541226	9.25042e-25	0.7124	7.85958e-49	-0.673286	6.83255e-42	-0.407798	9.91353e-14	0.394036	7.61147e-13	-0.314574	1.77158e-08	0.395201	6.42812e-13	0.368079	2.77277e-11	0.0517316	0.366357	-0.261566	3.3936e-06	0.055175	0.335279	-0.0817872	0.152838	-0.116908	0.0406515	-0.0413191	0.47071	-0.0899426	0.115793
10279	blue	-0.539957	1.24609e-24	-0.777584	2.04043e-63	0.736504	1.02227e-53	0.618175	9.48005e-34	-0.25625	5.42329e-06	0.304528	5.21475e-08	-0.477426	6.96658e-19	-0.362198	5.99491e-11	0.0312278	0.585715	0.276699	8.44202e-07	-0.0450239	0.43183	0.126153	0.0270911	0.0239339	0.676163	-0.130985	0.0216995	0.0440185	0.442195
55652	blue	-0.538539	1.73557e-24	-0.712226	8.49091e-49	0.635131	4.43765e-36	0.417092	2.37085e-14	-0.389869	1.38515e-12	0.45182	7.52718e-17	-0.523406	5.41988e-23	-0.14122	0.0132604	0.0890013	0.119671	0.193238	0.000663755	0.0711181	0.214022	-0.0799721	0.162189	-0.119107	0.0369932	0.00132013	0.981621	-0.027572	0.630359
23382	blue	-0.534901	4.03283e-24	-0.719239	3.64292e-50	0.7098	2.46848e-48	0.626003	8.29977e-35	-0.165562	0.00362411	0.384409	2.9973e-12	-0.470836	2.41415e-18	-0.322052	7.72494e-09	0.0254591	0.656802	0.288531	2.67984e-07	0.115434	0.043271	0.0377913	0.509452	0.042071	0.462667	-0.0794369	0.165026	-0.0795154	0.164607
55739	blue	-0.534133	4.81283e-24	-0.764397	4.35189e-60	0.740677	1.28495e-54	0.611733	6.68584e-33	-0.236721	2.78373e-05	0.431828	2.23721e-15	-0.5746	2.27671e-28	-0.252836	7.2895e-06	-0.0139825	0.807226	0.212792	0.000172436	0.0494451	0.38795	0.216535	0.000131306	0.0412043	0.471945	-0.110852	0.0523383	0.146974	0.00991732
81932	blue	-0.532994	6.2483e-24	-0.750313	9.14401e-57	0.762981	9.61595e-60	0.562964	4.59227e-27	-0.294104	1.53227e-07	0.377942	7.34188e-12	-0.52587	3.13153e-23	-0.260362	3.77728e-06	-0.0161907	0.777525	0.212998	0.000169888	0.176747	0.00187888	0.0489485	0.392739	-0.0660926	0.248265	-0.0196466	0.7317	0.01683	0.768985
79668	blue	-0.532406	7.14856e-24	-0.678396	9.75518e-43	0.689358	1.30832e-44	0.625392	1.00616e-34	-0.150852	0.00810812	0.375738	9.91869e-12	-0.29598	1.26611e-07	-0.34321	6.5069e-10	-0.00246759	0.965654	0.267929	1.91008e-06	0.0360571	0.529088	0.155441	0.00635189	0.0600304	0.294421	-0.116071	0.042122	-0.0550931	0.335998
79696	blue	-0.530684	1.05812e-23	-0.765031	3.04579e-60	0.812196	2.31831e-73	0.627896	4.55831e-35	-0.235187	3.14748e-05	0.359773	8.20223e-11	-0.571098	5.6952e-28	-0.340088	9.48533e-10	-0.0980999	0.0861659	0.199005	0.000451861	0.11892	0.0372926	0.0464868	0.417004	0.000539392	0.99249	0.00195143	0.972835	-0.0438759	0.443676
596	blue	-0.530015	1.2316e-23	-0.691505	5.49649e-45	0.873965	1.37592e-97	0.513827	4.38488e-22	-0.281315	5.42942e-07	0.355178	1.47472e-10	-0.448234	1.40601e-16	-0.381796	4.31484e-12	-0.324248	6.02724e-09	0.341556	7.94891e-10	0.134793	0.0181313	-0.0444963	0.437252	0.23869	2.37494e-05	0.113839	0.0462646	-0.0672349	0.240165
5172	blue	-0.529962	1.24664e-23	-0.729455	3.11089e-52	0.767153	9.14641e-61	0.525776	3.1974e-23	-0.331502	2.61865e-09	0.461849	1.26013e-17	-0.44976	1.07866e-16	-0.270514	1.50598e-06	-0.0845024	0.139621	0.247412	1.15616e-05	-0.0111007	0.846401	0.131736	0.0209516	0.108797	0.0568893	-0.101873	0.074698	0.0971799	0.089167
6297	blue	-0.528794	1.62334e-23	-0.762369	1.35246e-59	0.739548	2.26068e-54	0.589563	3.99289e-30	-0.29755	1.078e-07	0.443365	3.24661e-16	-0.561721	6.28562e-27	-0.219673	0.000104115	-0.0171069	0.765293	0.197819	0.000489478	-0.0714712	0.211751	0.0884264	0.122089	0.0958947	0.0934988	0.0234388	0.682495	0.0431291	0.451479
201229	blue	-0.528735	1.64539e-23	-0.772056	5.39993e-62	0.729287	3.36981e-52	0.513037	5.19516e-22	-0.380599	5.09359e-12	0.489651	6.46078e-20	-0.54891	1.482e-25	-0.206344	0.000272708	-0.0269622	0.637945	0.258732	4.3629e-06	-0.0782756	0.171311	0.286853	3.16365e-07	0.0297951	0.603037	-0.0709189	0.215312	0.268661	1.78623e-06
6988	blue	-0.528724	1.64924e-23	-0.721511	1.28616e-50	0.71602	1.5641e-49	0.553097	5.35564e-26	-0.242022	1.80954e-05	0.432239	2.09112e-15	-0.522746	6.27208e-23	-0.273703	1.1194e-06	-0.0189072	0.74143	0.207519	0.0002511	0.208364	0.000236584	-0.115793	0.0426213	-0.00948244	0.868573	0.125329	0.0281177	-0.157596	0.00565143
8100	blue	-0.528277	1.8241e-23	-0.763743	6.2809e-60	0.723324	5.56442e-51	0.661811	4.70358e-40	-0.214035	0.000157601	0.413396	4.21042e-14	-0.546738	2.49868e-25	-0.275858	9.14054e-07	0.00655074	0.908991	0.237026	2.71631e-05	-0.0601815	0.293205	0.300465	7.97746e-08	0.036093	0.528677	-0.211611	0.000187733	0.148998	0.00893273
6510	blue	0.526204	2.90556e-23	0.739344	2.50369e-54	-0.705012	1.96522e-47	-0.610276	1.03366e-32	0.225329	6.7956e-05	-0.420764	1.33089e-14	0.536067	3.08163e-24	0.260123	3.85791e-06	0.0245165	0.668741	-0.267552	1.97709e-06	0.0747214	0.191651	-0.193493	0.000652725	-0.08147	0.154442	0.0736368	0.198197	-0.0613846	0.283644
5799	blue	-0.526025	3.02445e-23	-0.627985	4.43056e-35	0.539368	1.43003e-24	0.570448	6.74273e-28	-0.128673	0.0241508	0.326172	4.84224e-09	-0.298002	1.02909e-07	-0.31934	1.04653e-08	0.103621	0.069823	0.232549	3.87987e-05	0.00602031	0.916332	-0.053385	0.351218	0.110489	0.0531199	0.0372931	0.515054	-0.191967	0.000721412
6575	blue	-0.525555	3.35984e-23	-0.707948	5.5349e-48	0.745839	9.34143e-56	0.707014	8.29576e-48	-0.0579808	0.311245	0.351385	2.3766e-10	-0.447474	1.60378e-16	-0.330317	3.00507e-09	-0.0517939	0.365779	0.311993	2.34693e-08	0.0994048	0.0820494	0.0761719	0.183146	0.0954893	0.0948994	-0.169152	0.00294766	-0.148939	0.00895999
7561	blue	-0.524456	4.29233e-23	-0.726203	1.45031e-51	0.669204	3.14613e-41	0.614249	3.13375e-33	-0.221361	9.17732e-05	0.296352	1.21883e-07	-0.41193	5.27659e-14	-0.407856	9.82698e-14	-0.00520432	0.927639	0.157129	0.00579709	-0.0722002	0.207116	0.272598	1.24106e-06	0.0342619	0.549811	-0.0896727	0.116894	0.132243	0.0204589
81558	blue	-0.522878	6.09222e-23	-0.671569	1.30264e-41	0.708287	4.77683e-48	0.57058	6.51577e-28	-0.202582	0.000354069	0.411124	5.97202e-14	-0.322511	7.33533e-09	-0.327102	4.35318e-09	-0.0781147	0.172195	0.280888	5.65754e-07	0.0888767	0.120192	0.0728344	0.203143	0.138498	0.0151613	-0.0401344	0.483537	-0.0357796	0.532266
8857	blue	-0.522523	6.59e-23	-0.727753	6.98233e-52	0.790337	7.33626e-67	0.482239	2.76293e-19	-0.376206	9.30733e-12	0.484939	1.634e-19	-0.492663	3.54404e-20	-0.162176	0.00438779	-0.126364	0.0268341	0.330605	2.90646e-09	-0.0835556	0.144127	0.0794732	0.164833	0.221231	9.26753e-05	-0.0864731	0.130589	0.113562	0.046803
3956	blue	0.522313	6.90228e-23	0.710851	1.55692e-48	-0.818429	2.25889e-75	-0.497674	1.28744e-20	0.303943	5.54602e-08	-0.197436	0.000502237	0.493179	3.19543e-20	0.529366	1.42666e-23	0.285244	3.7055e-07	-0.18261	0.00131086	-0.127454	0.0255367	-0.101722	0.0751304	-0.0714184	0.212089	-0.186316	0.00103818	-0.0643747	0.2608
9073	blue	-0.52201	7.38114e-23	-0.676034	2.41025e-42	0.669462	2.85889e-41	0.562339	5.37901e-27	-0.195084	0.000587552	0.240981	1.97081e-05	-0.407578	1.02486e-13	-0.361265	6.76533e-11	-0.0346385	0.545431	0.315474	1.60521e-08	-0.0553384	0.333848	0.0594851	0.298836	0.156262	0.00607628	-0.0737187	0.197697	-0.0499256	0.383348
3784	blue	-0.521321	8.59215e-23	-0.756767	2.92944e-58	0.810079	1.07501e-72	0.508458	1.37575e-21	-0.351872	2.23623e-10	0.426651	5.19515e-15	-0.533881	5.09966e-24	-0.306801	4.09891e-08	-0.126066	0.0271982	0.188802	0.000885686	0.100044	0.0800902	-0.0430146	0.452682	0.049699	0.385514	-0.0262968	0.646265	-0.0368222	0.520377
4319	blue	0.519722	1.22073e-22	0.592398	1.81198e-30	-0.467033	4.8868e-18	-0.421467	1.19062e-14	0.253079	7.13881e-06	-0.241445	1.89742e-05	0.272195	1.28853e-06	0.265618	2.35746e-06	-0.127864	0.0250634	-0.147084	0.00986131	0.0295735	0.605737	-0.123131	0.0310177	0.0791519	0.166552	0.0295166	0.60643	-0.0279282	0.625946
6464	blue	0.519647	1.24084e-22	0.582201	2.99656e-29	-0.476168	8.84989e-19	-0.281105	5.54055e-07	0.397926	4.31852e-13	-0.202502	0.000356001	0.214145	0.000156346	0.372202	1.59972e-11	-0.0345596	0.546347	-0.161876	0.00446207	0.0659401	0.24936	-0.0796262	0.164018	0.0475642	0.406277	-0.152994	0.00724073	-0.0206881	0.718067
10090	blue	-0.518573	1.56932e-22	-0.735763	1.47181e-53	0.70887	3.70615e-48	0.616253	1.70559e-33	-0.213388	0.000165167	0.448874	1.25846e-16	-0.503628	3.78226e-21	-0.244306	1.49854e-05	0.0179785	0.753711	0.174862	0.00210464	0.100278	0.0793841	0.0670454	0.241496	-0.00426678	0.940648	-0.0158398	0.782225	-0.0414887	0.46889
64284	blue	-0.518528	1.58461e-22	-0.75541	6.0941e-58	0.771216	8.81096e-62	0.441837	4.21023e-16	-0.419141	1.71928e-14	0.310111	2.8761e-08	-0.576838	1.25998e-28	-0.339377	1.03303e-09	-0.0961756	0.0925378	0.17814	0.00172652	0.0991702	0.0827776	-0.0120076	0.834027	-0.000693043	0.990351	0.163614	0.00404728	0.0676949	0.236956
3712	blue	-0.518158	1.71793e-22	-0.794091	6.3904e-68	0.758518	1.13059e-58	0.62019	5.09707e-34	-0.275828	9.16639e-07	0.388128	1.77448e-12	-0.60007	2.05376e-31	-0.312903	2.12597e-08	0.0108346	0.850039	0.181721	0.00138539	0.036675	0.522048	0.0696136	0.223897	-0.0582371	0.309107	-0.11734	0.0399106	0.0156331	0.784997
6821	blue	-0.516406	2.51378e-22	-0.675796	2.63874e-42	0.727802	6.82253e-52	0.545407	3.43541e-25	-0.233798	3.51518e-05	0.405769	1.34679e-13	-0.486818	1.13073e-19	-0.228436	5.35116e-05	-0.0404356	0.480258	0.24905	1.00696e-05	0.231426	4.23837e-05	-0.102054	0.0741789	0.00589264	0.9181	0.0494479	0.387923	-0.145778	0.0105431
6097	blue	-0.515913	2.79714e-22	-0.718468	5.17248e-50	0.683528	1.32676e-43	0.404257	1.68998e-13	-0.415553	3.01388e-14	0.220175	0.000100296	-0.450989	8.70453e-17	-0.452358	6.84905e-17	-0.0256472	0.654431	0.213543	0.000163326	-0.0201673	0.724873	-0.0596778	0.297271	0.109924	0.0543552	0.068351	0.232432	0.0266052	0.642403
6441	blue	-0.513864	4.35061e-22	-0.651495	1.80626e-38	0.613462	3.97541e-33	0.480696	3.72222e-19	-0.274538	1.03504e-06	0.28016	6.06801e-07	-0.325961	4.96006e-09	-0.293551	1.62065e-07	0.0402599	0.48217	0.212002	0.000182532	-0.0258663	0.651672	0.0694282	0.225137	0.0134989	0.813769	-0.0132286	0.817433	-0.00759064	0.894622
3131	blue	-0.513832	4.38004e-22	-0.737644	5.8251e-54	0.786047	1.12284e-65	0.568713	1.05661e-27	-0.268055	1.88817e-06	0.514344	3.92413e-22	-0.562003	5.85492e-27	-0.241564	1.87888e-05	-0.0990624	0.0831137	0.254508	6.30996e-06	0.0767697	0.179723	0.0864491	0.130696	0.0893735	0.118125	0.00287936	0.959927	0.0650155	0.256074
5588	blue	-0.511699	6.91571e-22	-0.681375	3.07945e-43	0.851371	1.85118e-87	0.496967	1.48682e-20	-0.289094	2.53417e-07	0.335594	1.62029e-09	-0.375104	1.08108e-11	-0.400957	2.76292e-13	-0.283163	4.54011e-07	0.33532	1.6736e-09	0.0879734	0.124021	-0.0162155	0.777193	0.216642	0.000130285	-0.0341482	0.551136	0.00495587	0.931085
57134	blue	-0.511657	6.97751e-22	-0.69082	7.25438e-45	0.736488	1.03039e-53	0.52112	8.98101e-23	-0.265869	2.30448e-06	0.348653	3.33847e-10	-0.443157	3.36357e-16	-0.314783	1.73155e-08	-0.0953979	0.0952176	0.218484	0.000113732	0.104264	0.0680942	-0.00579349	0.919474	0.120198	0.0352832	0.0670381	0.241547	-0.0303722	0.596032
395	blue	-0.511511	7.19835e-22	-0.615208	2.34349e-33	0.758659	1.04664e-58	0.448626	1.31375e-16	-0.292512	1.79989e-07	0.436431	1.04485e-15	-0.348592	3.36386e-10	-0.206607	0.000267733	-0.203845	0.000324511	0.371945	1.65586e-11	0.0563473	0.325096	0.0638568	0.264663	0.251282	8.32825e-06	-0.0454141	0.427846	0.0373267	0.514675
65258	blue	-0.509152	1.188e-21	-0.734549	2.66529e-53	0.748636	2.19754e-56	0.654873	5.55723e-39	-0.173122	0.00233466	0.426067	5.70737e-15	-0.514912	3.47205e-22	-0.282151	5.00805e-07	-0.0166759	0.771041	0.23838	2.43532e-05	0.0754507	0.187339	0.100783	0.0778747	-0.012597	0.826007	-0.0556897	0.330783	-0.0196339	0.731867
64847	blue	-0.508613	1.33155e-21	-0.68912	1.43963e-44	0.690159	9.47412e-45	0.365218	4.04271e-11	-0.455152	4.18343e-17	0.409781	7.33284e-14	-0.515451	3.09078e-22	-0.1321	0.0205971	-0.0333124	0.56093	0.180758	0.00147049	0.0625977	0.274219	0.0169253	0.767713	-0.0177012	0.757391	0.0930032	0.103859	0.11322	0.0474733
55259	blue	-0.506964	1.88423e-21	-0.730696	1.71875e-52	0.812799	1.49273e-73	0.691397	5.74276e-45	-0.12946	0.0232907	0.393558	8.15499e-13	-0.581142	3.98681e-29	-0.318239	1.18289e-08	-0.138498	0.0151615	0.267014	2.07657e-06	0.103838	0.0692355	0.129113	0.0236674	0.0822042	0.150749	-0.0817481	0.153035	0.0119404	0.834942
288	blue	-0.506451	2.09829e-21	-0.645176	1.57445e-37	0.574689	2.22386e-28	0.458542	2.2863e-17	-0.279112	6.7095e-07	0.362537	5.73676e-11	-0.34986	2.87427e-10	-0.238524	2.40705e-05	0.0733365	0.200038	0.247649	1.13334e-05	-0.120655	0.0345884	0.269161	1.70613e-06	0.020909	0.715186	-0.255231	5.92627e-06	0.197046	0.000515531
80705	blue	-0.506387	2.12682e-21	-0.717904	6.6822e-50	0.701574	8.4968e-47	0.61981	5.7316e-34	-0.16848	0.00306477	0.36483	4.25397e-11	-0.522412	6.7533e-23	-0.290554	2.19084e-07	-0.00797575	0.889309	0.262326	3.17103e-06	0.0293392	0.608597	0.139041	0.0147642	0.0620977	0.278078	-0.0734482	0.199352	0.0311421	0.586745
6574	blue	0.505919	2.3456e-21	0.717526	7.92852e-50	-0.712521	7.45066e-49	-0.51917	1.37745e-22	0.286799	3.18055e-07	-0.379461	5.95975e-12	0.530977	9.90048e-24	0.320577	9.11528e-09	0.0522941	0.361161	-0.0663014	0.24677	-0.123022	0.0311678	0.208075	0.00024145	0.0368827	0.519692	-0.163568	0.00405778	0.212327	0.000178312
23787	blue	-0.505637	2.48863e-21	-0.726791	1.09961e-51	0.852463	6.56996e-88	0.617542	1.15092e-33	-0.208604	0.000232587	0.491348	4.60944e-20	-0.588013	6.12844e-30	-0.242299	1.76883e-05	-0.186811	0.001006	0.296894	1.15305e-07	0.193612	0.000647622	0.0586703	0.305516	0.0857554	0.133825	-0.0505858	0.377082	0.0137952	0.809759
56924	blue	-0.505519	2.55041e-21	-0.717604	7.65563e-50	0.604946	4.99001e-32	0.420091	1.48019e-14	-0.391809	1.04921e-12	0.303968	5.5316e-08	-0.476319	8.6003e-19	-0.211776	0.000185522	0.128192	0.0246897	0.0949239	0.0968809	0.0122142	0.831214	-0.014868	0.795281	-0.181261	0.00142543	0.0758902	0.184776	-0.00409734	0.943001
2166	blue	-0.504144	3.39775e-21	-0.762764	1.08592e-59	0.853624	2.16381e-88	0.45661	3.22905e-17	-0.423494	8.62252e-15	0.388499	1.68337e-12	-0.578193	8.78797e-29	-0.291325	2.02784e-07	-0.211193	0.000193439	0.268931	1.74246e-06	0.0887526	0.120712	0.00160869	0.977605	0.0844588	0.139826	0.0871852	0.127439	0.0989136	0.08358
65110	blue	-0.502966	4.33932e-21	-0.733801	3.83744e-53	0.688602	1.77185e-44	0.646334	1.06279e-37	-0.141234	0.0132511	0.319133	1.07103e-08	-0.583932	1.87384e-29	-0.338254	1.18146e-09	-0.0281341	0.623402	0.277178	8.06657e-07	0.0116484	0.838924	0.317025	1.35296e-08	0.102488	0.0729527	-0.171223	0.00261168	0.149849	0.0085456
7507	blue	-0.500107	7.82818e-21	-0.720137	2.41725e-50	0.786313	9.49672e-66	0.673322	6.73956e-42	-0.151479	0.00784514	0.443129	3.3801e-16	-0.534254	4.68101e-24	-0.247034	1.19347e-05	-0.118941	0.0372594	0.25743	4.89183e-06	0.0622699	0.276744	0.310855	2.65452e-08	0.0493617	0.388751	-0.179297	0.00160876	0.132848	0.0198842
79170	blue	-0.499336	9.16828e-21	-0.724981	2.57237e-51	0.791177	4.26732e-67	0.489878	6.17603e-20	-0.345432	4.96246e-10	0.287746	2.89655e-07	-0.477202	7.26992e-19	-0.391323	1.12506e-12	-0.148012	0.00940092	0.226032	6.44002e-05	0.103518	0.0701032	-0.00898089	0.875466	0.0884867	0.121833	0.177217	0.00182618	0.00908867	0.873984
1632	blue	-0.499052	9.71723e-21	-0.722045	1.00585e-50	0.761743	1.91533e-59	0.590328	3.22802e-30	-0.207675	0.000248369	0.392515	9.47909e-13	-0.556752	2.17632e-26	-0.257217	4.98403e-06	-0.0514203	0.369252	0.161831	0.00447323	0.270964	1.44459e-06	-0.0559185	0.328797	-0.126557	0.0266006	-0.0356545	0.533701	-0.114207	0.0455596
6819	blue	-0.498789	1.02553e-20	-0.691382	5.77878e-45	0.717786	7.04751e-50	0.444057	2.88515e-16	-0.351993	2.20264e-10	0.313157	2.06811e-08	-0.482023	2.88124e-19	-0.315653	1.57378e-08	-0.101473	0.0758508	0.180709	0.00147486	0.0518252	0.365489	0.0849437	0.137558	0.0893493	0.118225	0.0805214	0.159315	0.0770169	0.178322
8416	blue	-0.497695	1.28204e-20	-0.708544	4.27127e-48	0.723228	5.81834e-51	0.581165	3.96271e-29	-0.198057	0.000481701	0.230115	4.69634e-05	-0.517031	2.19514e-22	-0.397465	4.6204e-13	-0.0702872	0.219437	0.199978	0.00042303	0.0575709	0.314684	-0.0263616	0.645452	0.0649599	0.256482	0.0165738	0.772404	-0.115909	0.0424123
8228	blue	-0.497526	1.32678e-20	-0.675565	2.88129e-42	0.766583	1.2649e-60	0.55514	3.24191e-26	-0.198232	0.00047608	0.356633	1.22601e-10	-0.486415	1.22381e-19	-0.291428	2.00701e-07	-0.128212	0.0246679	0.223598	7.7527e-05	0.254582	6.26973e-06	-0.0794067	0.165188	0.0948036	0.0973067	0.144529	0.0112334	-0.112476	0.0489591
216	blue	-0.497402	1.36083e-20	-0.692951	3.05287e-45	0.778868	9.4032e-64	0.63251	1.03913e-35	-0.160565	0.00479995	0.441396	4.53705e-16	-0.39519	6.43837e-13	-0.337835	1.24195e-09	-0.123185	0.0309441	0.357506	1.09679e-10	0.12067	0.0345652	0.0497269	0.385247	0.163922	0.00397765	-0.109886	0.0544391	-0.101016	0.0771856
64080	blue	-0.496372	1.67778e-20	-0.697629	4.44423e-46	0.668422	4.20285e-41	0.675613	2.82992e-42	-0.0739092	0.196538	0.355715	1.3776e-10	-0.494801	2.3053e-20	-0.308182	3.5376e-08	0.0551194	0.335768	0.192062	0.000716929	0.174892	0.00210083	-0.0448059	0.434066	-0.0554774	0.332633	-0.119553	0.0362853	-0.180982	0.00145019
7855	blue	-0.495705	1.92027e-20	-0.607171	2.5953e-32	0.669452	2.86949e-41	0.542635	6.63496e-25	-0.136106	0.0170258	0.237209	2.67661e-05	-0.278091	7.39585e-07	-0.396631	5.21921e-13	-0.0923803	0.106205	0.464925	7.19663e-18	0.0194764	0.733937	-0.0188976	0.741558	0.201755	0.000374749	-0.0440129	0.442252	-0.126297	0.026916
79442	blue	-0.495605	1.95962e-20	-0.726255	1.41524e-51	0.787723	3.89724e-66	0.570567	6.5371e-28	-0.242075	1.80181e-05	0.364192	4.62398e-11	-0.519413	1.30601e-22	-0.35214	2.16231e-10	-0.125521	0.0278751	0.183768	0.00121933	0.137381	0.0160084	0.0741545	0.195053	0.0817846	0.152851	-0.0137407	0.810496	0.00834024	0.884285
573	blue	-0.493619	2.9251e-20	-0.610922	8.52147e-33	0.56144	6.74697e-27	0.565814	2.2244e-27	-0.0609663	0.286944	0.208142	0.000240324	-0.391649	1.07364e-12	-0.320177	9.53289e-09	0.0751011	0.189397	0.20472	0.000305403	0.277935	7.50649e-07	-0.0802682	0.160635	-0.0700965	0.220693	0.127102	0.0259504	-0.266388	2.19837e-06
26115	blue	0.489894	6.15665e-20	0.561699	6.3217e-27	-0.626583	6.90953e-35	-0.395494	6.16034e-13	0.251542	8.14485e-06	-0.325115	5.46188e-09	0.288026	2.81741e-07	0.299862	8.49281e-08	0.159606	0.00506131	-0.288768	2.61757e-07	-0.0603609	0.291766	-0.111663	0.0506264	-0.144279	0.0113767	0.0284911	0.618999	-0.0494104	0.388283
4093	blue	-0.48926	6.98201e-20	-0.65236	1.3375e-38	0.829696	3.26848e-79	0.46561	6.34849e-18	-0.288129	2.78876e-07	0.275893	9.11084e-07	-0.440672	5.12847e-16	-0.418399	1.93202e-14	-0.297625	1.06974e-07	0.348072	3.58721e-10	0.0716982	0.2103	-0.0736995	0.197814	0.345864	4.70673e-10	0.107736	0.0593644	-0.0327626	0.567418
22794	blue	-0.485452	1.47808e-19	-0.664271	1.92859e-40	0.680584	4.18757e-43	0.570296	7.0134e-28	-0.172674	0.00239751	0.448536	1.33447e-16	-0.507615	1.6432e-21	-0.190599	0.000788593	-0.0538701	0.346851	0.238655	2.38157e-05	0.123078	0.0310905	0.0828856	0.147381	0.0903314	0.11422	-0.101552	0.0756236	-0.00749291	0.895971
4864	blue	0.484483	1.78608e-19	0.669141	3.22027e-41	-0.726369	1.34142e-51	-0.491544	4.43252e-20	0.265598	2.36194e-06	-0.438242	7.71936e-16	0.497257	1.40143e-20	0.21263	0.000174463	0.136362	0.0168171	-0.225733	6.58906e-05	-0.0459053	0.422862	0.0803934	0.159981	-0.156013	0.00615886	-0.0729789	0.202246	0.0784238	0.170499
9456	blue	-0.484323	1.84289e-19	-0.738692	3.46427e-54	0.643596	2.68447e-37	0.548532	1.62329e-25	-0.281591	5.28675e-07	0.362375	5.85927e-11	-0.604355	5.93075e-32	-0.164333	0.00388617	0.0887629	0.120669	0.17641	0.00191751	-0.0989462	0.0834775	0.261256	3.48867e-06	-0.0913139	0.110319	-0.155371	0.00637592	0.238342	2.44276e-05
1734	blue	-0.484017	1.95619e-19	-0.67071	1.79639e-41	0.807649	6.10787e-72	0.512085	6.36922e-22	-0.243974	1.54045e-05	0.341197	8.30119e-10	-0.43212	2.13252e-15	-0.349015	3.19205e-10	-0.235309	3.11677e-05	0.290404	2.22385e-07	0.096266	0.0922302	0.0109594	0.848333	0.249059	1.00618e-05	0.0322515	0.573481	-0.00307385	0.957223
7173	blue	-0.482585	2.58368e-19	-0.648202	5.61845e-38	0.884335	6.4922e-103	0.457439	2.78507e-17	-0.313043	2.09383e-08	0.448798	1.27516e-16	-0.40619	1.26408e-13	-0.256078	5.5052e-06	-0.335462	1.64561e-09	0.366743	3.30829e-11	0.145416	0.0107394	-0.000111272	0.998451	0.245676	1.33706e-05	0.0112471	0.844401	0.0462513	0.41937
51302	blue	-0.480218	4.08164e-19	-0.640092	8.66464e-37	0.567062	1.61579e-27	0.60464	5.45697e-32	-0.11182	0.0503014	0.323967	6.22301e-09	-0.395046	6.57443e-13	-0.220904	9.49739e-05	0.117643	0.0393956	0.220672	9.66342e-05	-0.053525	0.349954	0.0880828	0.123552	0.0376071	0.511519	-0.0830701	0.146479	-0.071273	0.213024
55228	blue	-0.479233	4.93137e-19	-0.711701	1.07044e-48	0.649625	3.44647e-38	0.54527	3.54883e-25	-0.264149	2.69229e-06	0.361781	6.32868e-11	-0.530515	1.0997e-23	-0.196601	0.000531126	0.0691733	0.226848	0.115796	0.042615	0.0218126	0.703445	0.05512	0.335762	-0.0863547	0.131119	0.128372	0.0244867	0.00647046	0.910102
2104	blue	-0.478216	5.99149e-19	-0.702647	5.39243e-47	0.823928	3.26879e-77	0.584091	1.79465e-29	-0.217253	0.000124556	0.44953	1.12279e-16	-0.544062	4.7314e-25	-0.254524	6.30122e-06	-0.188622	0.000895994	0.332636	2.29384e-09	0.0432423	0.450292	0.00889459	0.876653	0.171233	0.00261023	-0.0217779	0.703895	-0.00999459	0.861544
55024	blue	-0.476846	7.7802e-19	-0.532999	6.24231e-24	0.443426	3.21293e-16	0.476551	8.22956e-19	-0.111704	0.0505416	0.355063	1.49628e-10	-0.054273	0.343252	-0.256825	5.15783e-06	0.11969	0.0360716	0.260178	3.83918e-06	-0.054918	0.337539	0.163596	0.00405134	0.0117473	0.837574	-0.128761	0.0240531	-0.0635766	0.26677
5447	blue	-0.475824	9.44797e-19	-0.67007	2.27987e-41	0.80611	1.81099e-71	0.539577	1.36196e-24	-0.213216	0.000167231	0.444332	2.75259e-16	-0.497275	1.39643e-20	-0.222039	8.72124e-05	-0.165434	0.00365075	0.338557	1.13952e-09	0.223598	7.75237e-05	-0.0356787	0.533423	0.0914861	0.109647	-0.0559934	0.328149	-0.0287226	0.616152
1408	blue	-0.475414	1.02117e-18	-0.693579	2.36133e-45	0.78561	1.47736e-65	0.416354	2.66053e-14	-0.387948	1.82042e-12	0.432501	2.00298e-15	-0.496674	1.57776e-20	-0.243658	1.58127e-05	-0.211872	0.000184245	0.390905	1.19448e-12	-0.00916271	0.872966	-0.0173276	0.762356	0.208662	0.000231642	0.115738	0.0427204	0.115559	0.043045
50937	blue	-0.473958	1.34432e-18	-0.621956	2.9484e-34	0.725693	1.84262e-51	0.485377	1.50004e-19	-0.231901	4.08328e-05	0.393453	8.27994e-13	-0.420788	1.32577e-14	-0.282708	4.74479e-07	-0.167978	0.003155	0.33192	2.49392e-09	0.0140488	0.80633	-0.0429607	0.45325	0.329997	3.11869e-09	0.0719398	0.208763	-0.079093	0.166869
5033	blue	0.472016	1.93644e-18	0.506381	2.12955e-21	-0.469402	3.15315e-18	-0.152246	0.00753391	0.431121	2.51205e-15	-0.167065	0.00332549	0.112059	0.0498078	0.384081	3.138e-12	0.0780332	0.172644	-0.269879	1.59692e-06	0.0581219	0.310066	0.0381174	0.505802	-0.156688	0.00593758	-0.158834	0.00528116	-0.0177959	0.756134
2263	blue	-0.47174	2.03902e-18	-0.648415	5.22376e-38	0.722359	8.69999e-51	0.4943	2.55052e-20	-0.210072	0.000209561	0.213896	0.000159191	-0.416322	2.67365e-14	-0.446373	1.93926e-16	-0.189981	0.000820818	0.354595	1.58768e-10	0.0529402	0.355251	-0.080245	0.160756	0.276795	8.36526e-07	0.0637703	0.265313	-0.128133	0.0247573
3590	blue	-0.471505	2.13079e-18	-0.688088	2.17737e-44	0.64082	6.80055e-37	0.572778	3.67356e-28	-0.201684	0.000376568	0.51428	3.9786e-22	-0.550975	8.9866e-26	-0.1542	0.00678973	0.0452608	0.429409	0.270768	1.4711e-06	0.00378073	0.947399	0.0954909	0.0948939	0.0931041	0.103482	-0.0882539	0.122821	0.0476652	0.405281
1733	blue	-0.471438	2.15766e-18	-0.653176	1.00653e-38	0.845997	2.69177e-85	0.481842	2.98358e-19	-0.272349	1.27026e-06	0.363615	4.98566e-11	-0.485595	1.43724e-19	-0.307472	3.816e-08	-0.286574	3.25173e-07	0.262591	3.09662e-06	0.160819	0.00473265	-0.0274637	0.631704	0.153793	0.00693909	0.113729	0.0464769	-0.0096557	0.866194
6340	blue	-0.471354	2.19173e-18	-0.600275	1.93603e-31	0.595467	7.63729e-31	0.378055	7.22904e-12	-0.341735	7.77882e-10	0.245267	1.38344e-05	-0.335206	1.69622e-09	-0.331185	2.71677e-09	-0.0288314	0.614817	0.177827	0.0017598	-0.0899672	0.115693	-0.035373	0.536938	0.139825	0.014207	0.0205231	0.72022	-0.00395347	0.944999
79770	blue	-0.471164	2.27105e-18	-0.530695	1.05568e-23	0.629536	2.70305e-35	0.612984	4.59037e-33	0.0272191	0.634744	0.294035	1.54303e-07	-0.32001	9.71239e-09	-0.267211	2.03974e-06	-0.121189	0.0337902	0.28243	4.87465e-07	0.195232	0.000581831	0.00161577	0.977506	0.190624	0.00078734	-0.0102994	0.857366	-0.188473	0.000904577
10868	blue	-0.470033	2.80404e-18	-0.639037	1.22941e-36	0.670624	1.85465e-41	0.389367	1.48788e-12	-0.384929	2.78639e-12	0.346934	4.12726e-10	-0.349979	2.83176e-10	-0.210298	0.000206221	-0.0994458	0.0819225	0.220814	9.5619e-05	-0.0709913	0.214843	0.176267	0.0019342	0.0450345	0.431722	-0.141098	0.0133409	0.213276	0.000166506
4147	blue	-0.468627	3.64043e-18	-0.64345	2.81907e-37	0.892869	1.07522e-107	0.543703	5.15197e-25	-0.210071	0.000209576	0.428845	3.6414e-15	-0.522338	6.86523e-23	-0.278944	6.8181e-07	-0.378519	6.78322e-12	0.332897	2.22505e-09	0.219834	0.000102878	-0.00130835	0.981785	0.329463	3.31733e-09	0.167445	0.00325357	-0.0124253	0.828341
5355	blue	0.467586	4.41326e-18	0.662744	3.35797e-40	-0.837085	6.91278e-82	-0.447376	1.63096e-16	0.315444	1.61046e-08	-0.385552	2.55315e-12	0.538284	1.84171e-24	0.286062	3.41974e-07	0.352467	2.07534e-10	-0.246495	1.24862e-05	-0.125435	0.027983	-0.0718582	0.209281	-0.188384	0.000909785	-0.0942988	0.0991098	-0.0809132	0.157288
2675	blue	-0.466136	5.76337e-18	-0.545904	3.05102e-25	0.635492	3.94495e-36	0.289764	2.37053e-07	-0.346077	4.58576e-10	0.305015	4.95311e-08	-0.301397	7.24088e-08	-0.233211	3.68243e-05	-0.180368	0.00150625	0.366818	3.27568e-11	-0.0808564	0.157581	-0.0614767	0.282921	0.322102	7.68187e-09	-0.0074553	0.89649	0.0325436	0.570012
8407	blue	0.465304	6.71471e-18	0.700878	1.13972e-46	-0.711546	1.14613e-48	-0.442724	3.6213e-16	0.377371	7.93882e-12	-0.333737	2.01638e-09	0.605137	4.71827e-32	0.280854	5.67602e-07	0.149865	0.00853818	0.00102039	0.985794	-0.000883452	0.9877	-0.204733	0.000305139	0.0533475	0.351557	-0.152332	0.00749949	-0.202437	0.000357616
1029	blue	0.465204	6.83801e-18	0.5774	1.08519e-28	-0.557612	1.75841e-26	-0.509647	1.06986e-21	0.125599	0.0277771	-0.334867	1.76535e-09	0.345108	5.16317e-10	0.237316	2.65358e-05	0.0220725	0.700081	-0.283277	4.48992e-07	0.00799978	0.888978	-0.0436935	0.445575	-0.11023	0.0536822	0.120544	0.0347555	0.0594566	0.299069
5909	blue	-0.464562	7.69099e-18	-0.65343	9.21247e-39	0.869585	1.77119e-95	0.344935	5.27346e-10	-0.425049	6.72271e-15	0.357125	1.15151e-10	-0.504483	3.16605e-21	-0.32487	5.61675e-09	-0.390094	1.34139e-12	0.304715	5.11261e-08	0.154899	0.00653982	-0.0589769	0.302991	0.220976	9.44636e-05	0.23964	2.19866e-05	0.101613	0.0754469
120	blue	-0.463809	8.82374e-18	-0.631662	1.3665e-35	0.65449	6.35554e-39	0.509174	1.1825e-21	-0.198146	0.000478823	0.389043	1.55818e-12	-0.311343	2.51819e-08	-0.270503	1.50754e-06	-0.0600768	0.294047	0.346344	4.43754e-10	-0.0648024	0.257639	0.0325731	0.569662	0.292782	1.75142e-07	-0.11525	0.0436092	0.0205923	0.719317
10487	blue	0.46365	9.08412e-18	0.646	1.19052e-37	-0.707965	5.49322e-48	-0.367441	3.017e-11	0.366986	3.20381e-11	-0.17734	0.00181266	0.555879	2.70122e-26	0.424959	6.82073e-15	0.249422	9.75654e-06	-0.155387	0.00637038	-0.0389144	0.49694	-0.0161109	0.778594	-0.167321	0.00327677	-0.328179	3.84673e-09	-0.0440797	0.44156
9924	blue	-0.463101	1.00383e-17	-0.664705	1.64683e-40	0.661826	4.67792e-40	0.4452	2.37238e-16	-0.336224	1.50387e-09	0.360291	7.6725e-11	-0.444159	2.83514e-16	-0.235046	3.18308e-05	-0.0813344	0.155132	0.243495	1.60276e-05	-0.109103	0.0561929	0.445705	2.17536e-16	0.0684761	0.231576	-0.160279	0.00487651	0.410452	6.61825e-14
3397	blue	-0.460981	1.47424e-17	-0.637675	1.92765e-36	0.702856	4.9346e-47	0.488986	7.37128e-20	-0.18868	0.000892637	0.339422	1.02749e-09	-0.423993	7.96221e-15	-0.269856	1.60029e-06	-0.10309	0.0712747	0.39068	1.23353e-12	0.117097	0.0403253	-0.0326946	0.568222	0.153129	0.00718907	-0.0347046	0.544664	-0.0800356	0.161855
8936	blue	0.45926	2.00994e-17	0.597586	4.18219e-31	-0.611438	7.30329e-33	-0.383272	3.51377e-12	0.273038	1.1912e-06	-0.185291	0.00110785	0.276169	8.87636e-07	0.419032	1.74895e-14	0.110259	0.0536184	-0.215977	0.000136795	0.00700896	0.902656	0.0162983	0.776086	-0.0903256	0.114243	0.088297	0.122638	0.036696	0.521809
7162	blue	0.459026	2.09618e-17	0.514348	3.92058e-22	-0.46216	1.19106e-17	-0.264502	2.60787e-06	0.329342	3.36407e-09	-0.318436	1.15728e-08	0.182207	0.00134417	0.249442	9.74012e-06	-0.0212298	0.711009	-0.210347	0.000205504	-0.0358032	0.531994	0.0248868	0.664042	0.101682	0.0752475	-0.130168	0.0225407	0.0564572	0.324152
8824	blue	-0.457794	2.614e-17	-0.628494	3.76911e-35	0.60178	1.25378e-31	0.286225	3.36534e-07	-0.437527	8.70132e-16	0.334703	1.79982e-09	-0.42136	1.21096e-14	-0.113879	0.0461884	-0.00335609	0.9533	0.247787	1.12024e-05	-0.012715	0.824403	-0.0711899	0.213559	0.016399	0.774739	0.0506118	0.376837	0.0827502	0.148046
54996	blue	-0.457552	2.72952e-17	-0.660443	7.69401e-40	0.878001	1.32854e-99	0.563535	3.97382e-27	-0.195832	0.000559082	0.410447	6.62392e-14	-0.455079	4.23761e-17	-0.312894	2.1281e-08	-0.312503	2.22052e-08	0.33658	1.44166e-09	0.235186	3.1476e-05	0.00548232	0.923785	0.243425	1.61205e-05	0.118594	0.0378207	-0.0460757	0.42114
27077	blue	-0.456879	3.07805e-17	-0.643787	2.51696e-37	0.698294	3.36889e-46	0.559872	1.00045e-26	-0.158021	0.0055216	0.35804	1.02448e-10	-0.548555	1.6144e-25	-0.28222	4.9749e-07	-0.0833893	0.144929	0.151192	0.00796463	0.297514	1.082e-07	-0.127564	0.0254088	-0.0773726	0.176319	0.095671	0.0942697	-0.167352	0.00327109
149111	blue	0.455969	3.61878e-17	0.620034	5.34869e-34	-0.561035	7.47233e-27	-0.317949	1.2215e-08	0.382353	3.99375e-12	-0.212632	0.000174428	0.265903	2.29735e-06	0.388024	1.80079e-12	0.0318107	0.578734	-0.2264	6.26066e-05	0.0812614	0.155504	-0.00574005	0.920214	-0.0325446	0.57	-0.174783	0.00211462	0.00358063	0.950179
11072	blue	-0.455674	3.81357e-17	-0.623497	1.82341e-34	0.705669	1.48216e-47	0.548646	1.57942e-25	-0.129816	0.0229112	0.404206	1.70292e-13	-0.455378	4.01921e-17	-0.239721	2.18423e-05	-0.109011	0.0564004	0.501617	5.73616e-21	0.197838	0.000488854	-0.101409	0.076036	0.140782	0.0135509	-0.106998	0.0611397	-0.144965	0.010988
8470	blue	-0.450585	9.34181e-17	-0.671181	1.50601e-41	0.83293	2.29115e-80	0.418388	1.93535e-14	-0.375688	9.98687e-12	0.398333	4.06854e-13	-0.557133	1.98024e-26	-0.249153	9.98198e-06	-0.309974	2.91908e-08	0.282405	4.88644e-07	0.0276964	0.628816	0.187506	0.000962405	0.202301	0.000360975	0.0323377	0.572456	0.319464	1.03223e-08
8630	blue	-0.450321	9.78212e-17	-0.634779	4.97741e-36	0.678968	7.82643e-43	0.654304	6.78365e-39	-0.0607636	0.288553	0.323102	6.86215e-09	-0.399137	3.61469e-13	-0.314623	1.76219e-08	-0.0410052	0.474091	0.223705	7.69018e-05	0.0285358	0.618449	0.0897258	0.116677	0.103115	0.0712065	-0.204828	0.000303126	-0.103955	0.0689206
2286	blue	-0.448608	1.31791e-16	-0.650964	2.17104e-38	0.713598	4.61953e-49	0.418274	1.97015e-14	-0.32717	4.31956e-09	0.443052	3.4243e-16	-0.439807	5.93448e-16	-0.157058	0.0058194	-0.106285	0.0628942	0.250673	8.77292e-06	0.143969	0.011556	-0.040269	0.48207	-0.032042	0.575975	-0.0295399	0.606147	0.0424859	0.458262
7290	blue	-0.447685	1.54636e-16	-0.634226	5.95928e-36	0.60162	1.31343e-31	0.570589	6.50094e-28	-0.126053	0.0272138	0.344015	5.89977e-10	-0.390416	1.28097e-12	-0.246946	1.20233e-05	0.0478388	0.40357	0.294524	1.46838e-07	0.00925322	0.871722	0.113639	0.046652	0.0692714	0.226188	-0.297583	1.07443e-07	0.00762479	0.894151
283232	blue	-0.447212	1.67798e-16	-0.732384	7.62587e-53	0.752841	2.40644e-57	0.581741	3.39265e-29	-0.244048	1.53099e-05	0.333114	2.16908e-09	-0.606833	2.86739e-32	-0.358029	1.02588e-10	-0.114178	0.045615	0.121785	0.0329179	0.111204	0.0515894	0.136334	0.0168393	-0.00981378	0.864024	-0.0125652	0.82644	0.0404924	0.479641
131544	blue	-0.446206	1.99578e-16	-0.612419	5.44158e-33	0.66765	5.59117e-41	0.524572	4.18244e-23	-0.170596	0.00270952	0.298271	1.00099e-07	-0.417568	2.20073e-14	-0.271828	1.33332e-06	-0.119296	0.0366926	0.354414	1.62435e-10	-0.0819126	0.152208	0.174683	0.0021273	0.243002	1.66934e-05	-0.252883	7.26028e-06	0.0697949	0.222691
11015	blue	0.445333	2.3185e-16	0.64858	4.93571e-38	-0.732319	7.86834e-53	-0.329229	3.40818e-09	0.427385	4.61439e-15	-0.235834	2.98877e-05	0.392414	9.61856e-13	0.437547	8.67278e-16	0.297955	1.03406e-07	-0.25601	5.53824e-06	0.0467853	0.414015	-0.14052	0.0137277	-0.178859	0.00165243	-0.1156	0.0429699	-0.181087	0.00144082
9925	blue	-0.444972	2.46695e-16	-0.627539	5.10562e-35	0.784253	3.44893e-65	0.585822	1.11898e-29	-0.118852	0.037403	0.308567	3.39493e-08	-0.41831	1.95904e-14	-0.347816	3.70228e-10	-0.241247	1.92838e-05	0.362336	5.88846e-11	0.189238	0.000861181	0.106462	0.0624542	0.135902	0.0171938	-0.0798787	0.162681	0.0165088	0.773272
57604	blue	-0.444669	2.59832e-16	-0.607748	2.18916e-32	0.743136	3.71557e-55	0.361109	6.90354e-11	-0.343341	6.40383e-10	0.182255	0.00134017	-0.439072	6.71592e-16	-0.450794	9.00733e-17	-0.289988	2.31825e-07	0.227681	5.67297e-05	0.00831217	0.884672	-0.0391941	0.49385	0.323149	6.82639e-09	0.185261	0.00110993	0.0285639	0.618103
9256	blue	-0.444583	2.63687e-16	-0.584002	1.83853e-29	0.636124	3.20748e-36	0.251454	8.20688e-06	-0.449972	1.0396e-16	0.12078	0.0344003	-0.300997	7.54829e-08	-0.455628	3.84465e-17	-0.202195	0.000363595	0.219968	0.000101852	-0.0771246	0.177714	0.0545863	0.340469	0.26974	1.61759e-06	0.146351	0.0102391	0.165917	0.00355151
10144	blue	-0.44376	3.03534e-16	-0.680655	4.07394e-43	0.736159	1.21176e-53	0.62793	4.50856e-35	-0.145962	0.0104443	0.377493	7.80812e-12	-0.553719	4.5982e-26	-0.257654	4.79654e-06	-0.0960917	0.0928241	0.293155	1.68683e-07	0.026755	0.640531	0.0859922	0.13275	0.162528	0.00430222	-0.0778402	0.173712	-0.0163475	0.775428
64798	blue	-0.443069	3.41439e-16	-0.622374	2.58922e-34	0.824241	2.55654e-77	0.415547	3.01683e-14	-0.291955	1.90364e-07	0.350278	2.72848e-10	-0.432726	1.93001e-15	-0.317025	1.353e-08	-0.32825	3.81545e-09	0.333946	1.96749e-09	0.145301	0.010802	-0.00676907	0.905972	0.254929	6.08374e-06	0.0542025	0.34388	0.0437362	0.44513
51585	blue	-0.442567	3.71891e-16	-0.64101	6.38483e-37	0.587392	7.27205e-30	0.596807	5.22096e-31	-0.129978	0.0227397	0.319518	1.02604e-08	-0.397388	4.67262e-13	-0.319171	1.06647e-08	-0.0202816	0.723377	0.291596	1.97348e-07	-0.141385	0.0131519	0.492837	3.42202e-20	0.103125	0.0711776	-0.270053	1.57148e-06	0.232516	3.89011e-05
79101	blue	0.441005	4.84747e-16	0.556597	2.26198e-26	-0.6205	4.63207e-34	-0.239648	2.19715e-05	0.409245	7.95751e-14	-0.304216	5.38864e-08	0.330381	2.98276e-09	0.218013	0.000117761	0.111734	0.0504794	-0.232593	3.86648e-05	-0.109281	0.0557892	0.489487	6.6755e-20	-0.1374	0.0159935	-0.294544	1.4655e-07	0.270086	1.56669e-06
7447	blue	0.439948	5.79504e-16	0.530423	1.12272e-23	-0.432852	1.89032e-15	-0.462624	1.09471e-17	0.111108	0.0517927	-0.289876	2.34428e-07	0.292476	1.80645e-07	0.235342	3.10872e-05	-0.0893308	0.118302	-0.182917	0.00128597	-0.0606783	0.289231	-0.153376	0.00709517	0.183441	0.00124454	0.125313	0.028138	0.00463282	0.935567
23247	blue	-0.439305	6.45806e-16	-0.675943	2.49504e-42	0.731818	1.00227e-52	0.428271	3.9975e-15	-0.347251	3.96939e-10	0.372173	1.60601e-11	-0.565384	2.48299e-27	-0.217774	0.000119864	-0.151692	0.00775767	0.23117	4.32427e-05	-0.0230576	0.687384	0.154885	0.00654472	0.0963444	0.0919641	-0.0822479	0.150531	0.269069	1.72063e-06
2272	blue	-0.439213	6.55847e-16	-0.614092	3.28663e-33	0.762194	1.4909e-59	0.440274	5.48446e-16	-0.26116	3.51867e-06	0.36456	4.40701e-11	-0.441067	4.79715e-16	-0.259923	3.92719e-06	-0.2105	0.000203262	0.218546	0.000113212	0.279703	6.33985e-07	-0.181043	0.00144473	0.0975425	0.0879743	0.105873	0.0639276	-0.121876	0.0327857
9630	blue	-0.438569	7.30754e-16	-0.640701	7.07735e-37	0.874786	5.42184e-98	0.593604	1.29166e-30	-0.126714	0.0264111	0.40614	1.27373e-13	-0.523525	5.2789e-23	-0.296726	1.1731e-07	-0.34401	5.90326e-10	0.339187	1.05677e-09	0.209633	0.000216223	0.0240153	0.675124	0.230622	4.51389e-05	0.0590727	0.302205	-0.0153213	0.789184
553115	blue	-0.437054	9.41709e-16	-0.624317	1.41077e-34	0.757946	1.54391e-58	0.566003	2.11962e-27	-0.125505	0.0278958	0.419218	1.69867e-14	-0.464747	7.43529e-18	-0.219599	0.000104696	-0.147904	0.0094533	0.283038	4.5953e-07	0.306328	4.31036e-08	-0.077707	0.174452	0.055536	0.332122	-0.099692	0.081165	-0.109233	0.0558977
2308	blue	-0.436451	1.04145e-15	-0.635418	4.04137e-36	0.6061	3.55781e-32	0.457261	2.87511e-17	-0.264366	2.6402e-06	0.385438	2.59444e-12	-0.308159	3.54638e-08	-0.212471	0.000176469	0.0265082	0.643616	0.306425	4.26609e-08	-0.0571422	0.318307	0.110333	0.0534583	0.0945428	0.0982348	-0.228644	5.26552e-05	0.134531	0.0183597
5775	blue	-0.435433	1.23355e-15	-0.558447	1.42817e-26	0.800719	7.57393e-70	0.54046	1.10745e-24	-0.0828367	0.147621	0.324689	5.73296e-09	-0.407673	1.01024e-13	-0.293104	1.69554e-07	-0.328326	3.78229e-09	0.279149	6.68554e-07	0.288522	2.68224e-07	-0.0167003	0.770715	0.199751	0.000429602	0.124118	0.0296856	-0.0586607	0.305596
54677	blue	-0.435383	1.24378e-15	-0.6411	6.1943e-37	0.71714	9.44246e-50	0.577701	1.00176e-28	-0.159693	0.00503711	0.361521	6.54533e-11	-0.52552	3.38611e-23	-0.223143	8.0242e-05	-0.100814	0.0777834	0.213793	0.000160385	0.0823692	0.149928	0.0887579	0.12069	0.0708085	0.216029	-0.0290486	0.612152	0.018356	0.748712
131566	blue	0.435364	1.24772e-15	0.523621	5.1676e-23	-0.568755	1.04505e-27	-0.340441	9.09175e-10	0.292504	1.80123e-07	-0.318036	1.20976e-08	0.195686	0.000564548	0.217312	0.000124014	0.126686	0.0264448	-0.21979	0.000103216	0.057977	0.311276	-0.152693	0.00735749	-0.136567	0.0166514	-0.0435196	0.447389	-0.157717	0.00561407
476	blue	-0.435154	1.29209e-15	-0.656641	2.98002e-39	0.632168	1.16051e-35	0.543135	5.89452e-25	-0.177746	0.00176846	0.316309	1.46431e-08	-0.414871	3.3507e-14	-0.282043	5.06076e-07	0.00338424	0.952908	0.338402	1.16082e-09	-0.0369163	0.519312	0.0623935	0.275791	0.115145	0.0438021	-0.224143	7.43848e-05	-0.0463461	0.418417
10810	blue	-0.434262	1.49783e-15	-0.673718	5.80408e-42	0.842472	6.36757e-84	0.58289	2.48639e-29	-0.191055	0.000765601	0.475532	9.98543e-19	-0.603092	8.57005e-32	-0.250897	8.60627e-06	-0.27498	9.92907e-07	0.263865	2.76198e-06	0.166532	0.00342877	0.107667	0.0595291	0.200788	0.000400355	-0.00154198	0.978534	0.050684	0.376156
5208	blue	-0.433817	1.61213e-15	-0.626272	7.62408e-35	0.817099	6.16231e-75	0.444324	2.75645e-16	-0.267972	1.90258e-06	0.282949	4.63535e-07	-0.521936	7.50197e-23	-0.374248	1.21403e-11	-0.319054	1.08041e-08	0.259237	4.17254e-06	0.243307	1.62784e-05	-0.0467808	0.41406	0.222254	8.58157e-05	0.247428	1.15459e-05	-0.0260138	0.649817
79090	blue	-0.433802	1.61618e-15	-0.671004	1.609e-41	0.860102	3.6722e-91	0.586787	8.58949e-30	-0.180042	0.00153678	0.353109	1.91469e-10	-0.487849	9.22875e-20	-0.36261	5.68303e-11	-0.275236	9.69253e-07	0.279285	6.59917e-07	0.231388	4.25107e-05	-0.0655686	0.252043	0.151963	0.00764727	-0.00794191	0.889776	-0.0771435	0.177607
155066	blue	-0.431825	2.23829e-15	-0.604177	6.2471e-32	0.747301	4.39425e-56	0.40787	9.80578e-14	-0.288985	2.56177e-07	0.32183	7.91979e-09	-0.468839	3.49993e-18	-0.259631	4.02979e-06	-0.230471	4.56744e-05	0.169688	0.0028571	0.204758	0.000304607	-0.0365905	0.523008	0.104075	0.0685983	0.133881	0.018936	0.0281672	0.622993
5178	blue	-0.43074	2.67354e-15	-0.649523	3.56941e-38	0.798565	3.25919e-69	0.543095	5.95024e-25	-0.184558	0.00116025	0.361274	6.75739e-11	-0.558362	1.45866e-26	-0.283523	4.38373e-07	-0.276025	8.99786e-07	0.288192	2.77139e-07	0.0649216	0.256763	0.00222734	0.968996	0.275739	9.24435e-07	0.145231	0.0108407	0.00430621	0.940101
3037	blue	0.428408	3.90965e-15	0.595084	8.5095e-31	-0.606415	3.24339e-32	-0.337973	1.22176e-09	0.347358	3.91751e-10	-0.0699657	0.221558	0.370274	2.07092e-11	0.3986	3.91189e-13	0.136404	0.0167827	-0.0816754	0.153402	0.0238748	0.676917	-0.0483481	0.398577	-0.00116378	0.983798	-0.129047	0.0237388	-0.0577212	0.313419
646	blue	0.428066	4.13221e-15	0.49351	2.98974e-20	-0.519092	1.40123e-22	-0.364423	4.48625e-11	0.214586	0.000151417	-0.347542	3.82973e-10	0.204479	0.000310556	0.129174	0.0236004	0.0585889	0.306189	-0.217377	0.000123428	-0.0116163	0.839362	-0.0566504	0.322497	-0.129461	0.0232901	-0.00480022	0.933244	-0.0142141	0.804098
23324	blue	-0.428032	4.1551e-15	-0.567512	1.43968e-27	0.58649	9.31788e-30	0.487338	1.02062e-19	-0.141168	0.0132947	0.30077	7.72874e-08	-0.352039	2.18984e-10	-0.175349	0.00204402	-0.0244616	0.669439	0.352642	2.0305e-10	0.0418287	0.465251	0.0506419	0.376553	0.112994	0.0479194	-0.142986	0.0121417	-0.00971163	0.865426
379	blue	-0.427672	4.4048e-15	-0.57983	5.67335e-29	0.689328	1.32416e-44	0.404005	1.75502e-13	-0.230583	4.52766e-05	0.29356	1.6192e-07	-0.451548	7.89457e-17	-0.29277	1.75358e-07	-0.169966	0.00281122	0.285345	3.66905e-07	0.208641	0.000231981	-0.158137	0.0054867	0.159701	0.00503476	0.0809797	0.156946	-0.101318	0.0763028
80763	blue	-0.426999	4.9108e-15	-0.599595	2.35423e-31	0.832113	4.50744e-80	0.492023	4.02785e-20	-0.179624	0.00157674	0.295041	1.39327e-07	-0.478989	5.16731e-19	-0.431949	2.19303e-15	-0.381349	4.59087e-12	0.305455	4.72806e-08	0.228865	5.17617e-05	-0.150109	0.00843006	0.324538	5.83217e-09	0.196435	0.000537057	-0.148487	0.00917254
6640	blue	-0.425357	6.3982e-15	-0.606704	2.9788e-32	0.844679	8.86175e-85	0.340013	9.57139e-10	-0.359675	8.30623e-11	0.292588	1.78609e-07	-0.530691	1.05658e-23	-0.319473	1.03117e-08	-0.378944	6.39884e-12	0.245143	1.39789e-05	0.282988	4.61764e-07	-0.163492	0.00407534	0.178374	0.00170208	0.226003	6.45426e-05	0.00396692	0.944812
10351	blue	-0.424857	6.93295e-15	-0.592684	1.67233e-30	0.535997	3.13139e-24	0.526712	2.59319e-23	-0.152065	0.00760619	0.471039	2.32476e-18	-0.359713	8.26571e-11	-0.167784	0.00319058	0.0386144	0.500267	0.261118	3.53177e-06	-0.0919903	0.107696	0.159488	0.00509434	0.241426	1.90034e-05	-0.122406	0.0320296	0.00866671	0.879789
29911	blue	-0.424728	7.07795e-15	-0.65735	2.31834e-39	0.609926	1.14731e-32	0.446205	1.99615e-16	-0.269344	1.67759e-06	0.211582	0.000188125	-0.471987	1.94688e-18	-0.295359	1.3489e-07	0.00649889	0.909708	0.212438	0.000176893	0.0183805	0.748388	0.16039	0.00484665	0.0469937	0.411937	-0.102654	0.0724851	0.142748	0.0122876
10313	blue	-0.422636	9.88683e-15	-0.657651	2.08348e-39	0.761408	2.30691e-59	0.624459	1.34906e-34	-0.117547	0.0395584	0.45128	8.27365e-17	-0.544892	3.88363e-25	-0.211898	0.000183896	-0.141551	0.0130439	0.232356	3.93944e-05	0.212234	0.000179514	0.0200619	0.726253	0.0377895	0.509472	-0.112505	0.0489003	-0.0789796	0.16748
4324	blue	-0.422377	1.03025e-14	-0.64753	7.06943e-38	0.696316	7.66053e-46	0.295011	1.39743e-07	-0.471532	2.12002e-18	0.345243	5.07856e-10	-0.513496	4.70793e-22	-0.161701	0.00450594	-0.114481	0.0450396	0.127856	0.0250721	0.0828569	0.147522	-0.0737689	0.197391	-0.06075	0.28866	0.0970717	0.0895254	0.12063	0.0346255
140597	blue	-0.419489	1.62766e-14	-0.552846	5.69529e-26	0.72703	9.8251e-52	0.434405	1.46276e-15	-0.219455	0.000105819	0.299705	8.63176e-08	-0.405496	1.40329e-13	-0.338153	1.19574e-09	-0.301383	7.25142e-08	0.312169	2.30244e-08	0.0888754	0.120197	0.0608991	0.287477	0.317069	1.34654e-08	0.0656903	0.251162	0.0561888	0.326461
54855	blue	-0.419399	1.65078e-14	-0.42685	5.03086e-15	0.45951	1.92181e-17	0.410548	6.5221e-14	-0.0788631	0.16811	0.192951	0.000676362	0.108219	0.0582283	-0.369623	2.25878e-11	-0.046149	0.4204	0.456856	3.09061e-17	-0.0482528	0.399509	0.0902057	0.114726	0.258894	4.30074e-06	-0.0358463	0.5315	-0.0921767	0.106981
10524	blue	-0.419217	1.69885e-14	-0.577534	1.04723e-28	0.515404	3.12243e-22	0.515849	2.83606e-22	-0.104904	0.0664119	0.306975	4.02354e-08	-0.343908	5.97722e-10	-0.256829	5.15578e-06	0.114888	0.044278	0.183596	0.00123249	0.216404	0.000132583	-0.10696	0.0612321	-0.0987523	0.0840876	-0.191413	0.000747943	-0.21208	0.000181507
51024	blue	-0.419066	1.73958e-14	-0.595892	6.77003e-31	0.527128	2.36197e-23	0.641324	5.7499e-37	0.0145572	0.799467	0.342168	7.38221e-10	-0.436027	1.11766e-15	-0.233469	3.6078e-05	0.14795	0.00943118	0.151726	0.00774356	0.298168	1.01168e-07	-0.114896	0.0442634	-0.0984141	0.0851599	-0.0606076	0.289795	-0.285846	3.49321e-07
79746	blue	-0.418344	1.94877e-14	-0.646513	9.99962e-38	0.742857	4.28034e-55	0.62413	1.49601e-34	-0.0954658	0.094981	0.345271	5.06163e-10	-0.480048	4.21679e-19	-0.345023	5.21711e-10	-0.117699	0.0393014	0.281471	5.34834e-07	0.216712	0.000129609	-0.0844488	0.139873	0.121189	0.0337906	0.0489717	0.392514	-0.186246	0.00104282
304	blue	0.418037	2.04476e-14	0.632065	1.1997e-35	-0.695119	1.25542e-45	-0.377219	8.10596e-12	0.366554	3.39155e-11	-0.333838	1.99252e-09	0.499349	9.14491e-21	0.276163	8.88141e-07	0.211273	0.000192333	-0.0469855	0.412018	-0.043991	0.44248	-0.125402	0.0280251	0.0391149	0.494724	-0.177566	0.00178786	-0.177642	0.00177962
57447	blue	-0.416986	2.41073e-14	-0.56292	4.64404e-27	0.705363	1.6904e-47	0.434669	1.40023e-15	-0.172955	0.00235787	0.371226	1.82359e-11	-0.330314	3.00598e-09	-0.270438	1.51665e-06	-0.213711	0.000161342	0.294073	1.53712e-07	0.211743	0.000185957	-0.165046	0.00373206	0.266442	2.18768e-06	0.1728	0.00237967	-0.17044	0.00273433
80221	blue	-0.41687	2.45462e-14	-0.60934	1.36584e-32	0.854879	6.4393e-89	0.403558	1.87643e-13	-0.332291	2.38829e-09	0.320637	9.05447e-09	-0.464033	8.47123e-18	-0.287244	3.04397e-07	-0.360262	7.70141e-11	0.259997	3.90154e-06	0.198954	0.000453425	-0.0164558	0.773981	0.169996	0.00280621	0.0796839	0.163712	0.0795842	0.164241
55852	blue	-0.416485	2.60667e-14	-0.640446	7.702e-37	0.805064	3.77183e-71	0.563779	3.73511e-27	-0.1727	0.00239376	0.412916	4.53412e-14	-0.523894	4.86377e-23	-0.199966	0.000423386	-0.224008	7.51527e-05	0.272207	1.2871e-06	0.209978	0.000210972	0.0337971	0.555241	0.102853	0.0719301	0.0107088	0.85176	-0.0198354	0.729222
55184	blue	-0.416276	2.69294e-14	-0.617835	1.05188e-33	0.748279	2.64674e-56	0.470367	2.63488e-18	-0.236648	2.79998e-05	0.28137	5.40084e-07	-0.555533	2.94228e-26	-0.334792	1.78107e-09	-0.271537	1.36987e-06	0.258652	4.39351e-06	0.115801	0.0426066	0.18671	0.00101252	0.171075	0.00263447	0.00459896	0.936037	0.197024	0.000516305
2051	blue	-0.415922	2.84594e-14	-0.569673	8.2425e-28	0.469799	2.92902e-18	0.322687	7.19154e-09	-0.343135	6.56605e-10	0.457577	2.71755e-17	-0.293742	1.5896e-07	-0.0529598	0.355073	0.138711	0.0150047	0.252135	7.7417e-06	-0.116471	0.0414151	0.0337204	0.556138	-0.0511641	0.371645	-0.227959	5.55212e-05	0.06152	0.282581
9334	blue	0.41586	2.8734e-14	0.566632	1.80443e-27	-0.737484	6.30632e-54	-0.30508	4.91909e-08	0.360265	7.69865e-11	-0.262893	3.01403e-06	0.374851	1.11884e-11	0.386683	2.17712e-12	0.372212	1.59752e-11	-0.221384	9.16183e-05	-0.0743282	0.194006	0.0138797	0.808617	-0.207789	0.000246375	-0.212626	0.000174505	-0.0658727	0.249846
55128	blue	-0.415629	2.97881e-14	-0.591506	2.32552e-30	0.694007	1.98252e-45	0.620307	4.91615e-34	-0.0645549	0.259465	0.387018	2.07633e-12	-0.435217	1.2787e-15	-0.187207	0.000980915	-0.0897809	0.116451	0.153783	0.00694261	0.276022	9.00015e-07	0.011284	0.843896	0.0108639	0.849638	-0.144733	0.011118	-0.143913	0.0115889
4300	blue	-0.415411	3.0814e-14	-0.625129	1.09307e-34	0.754376	1.06108e-57	0.546488	2.65324e-25	-0.182222	0.00134291	0.399128	3.61936e-13	-0.462845	1.05178e-17	-0.227058	5.95206e-05	-0.208758	0.000230076	0.324485	5.86763e-09	-0.0376318	0.511242	0.256235	5.43045e-06	0.218035	0.000117576	-0.173045	0.00234536	0.202059	0.000367022
55638	blue	-0.414058	3.80047e-14	-0.514615	3.70131e-22	0.710726	1.6447e-48	0.393197	8.59195e-13	-0.195706	0.0005638	0.41417	3.7357e-14	-0.339104	1.06733e-09	-0.190009	0.000819348	-0.278714	6.96899e-07	0.327234	4.28814e-09	0.264945	2.50567e-06	-0.0850275	0.137169	0.23356	3.5821e-05	0.308982	3.24732e-08	-0.0538218	0.347285
58497	blue	-0.413526	4.12661e-14	-0.618965	7.43583e-34	0.824421	2.21927e-77	0.686323	4.40002e-44	0.00728324	0.898866	0.341749	7.76592e-10	-0.509621	1.07575e-21	-0.30379	5.63572e-08	-0.263153	2.94441e-06	0.336076	1.53041e-09	0.210001	0.000210628	-0.0164852	0.773588	0.22238	8.50028e-05	-0.0800558	0.161748	-0.138822	0.0149233
7984	blue	-0.411763	5.41359e-14	-0.634909	4.77053e-36	0.716882	1.06069e-49	0.439752	5.98915e-16	-0.264283	2.65992e-06	0.284819	3.86312e-07	-0.442208	3.95288e-16	-0.280049	6.13294e-07	-0.136591	0.0166323	0.343212	6.50457e-10	0.10039	0.0790464	0.00073336	0.98979	0.0805355	0.159241	-0.0396321	0.489032	0.0473131	0.408763
10231	blue	-0.4117	5.46622e-14	-0.558	1.59646e-26	0.690415	8.54317e-45	0.424452	7.3975e-15	-0.238814	2.35111e-05	0.549063	1.42814e-25	-0.423233	8.98993e-15	-0.0335796	0.55779	-0.184611	0.00115639	0.2476	1.13802e-05	0.137684	0.0157749	-0.0124252	0.828343	0.224719	7.11973e-05	0.213042	0.000169346	0.00596379	0.917115
51112	blue	-0.411497	5.63947e-14	-0.603554	7.49136e-32	0.737035	7.87059e-54	0.419223	1.69715e-14	-0.301536	7.13642e-08	0.422982	9.35668e-15	-0.460023	1.75229e-17	-0.146992	0.00990801	-0.211853	0.000184496	0.221906	8.80908e-05	0.130612	0.0220806	0.0622905	0.276585	0.102157	0.0738878	-0.0808515	0.157606	0.10962	0.0550291
51090	blue	-0.410998	6.0876e-14	-0.539375	1.42786e-24	0.693379	2.56248e-45	0.272387	1.26574e-06	-0.34449	5.56801e-10	0.153916	0.00689336	-0.336129	1.52096e-09	-0.419222	1.69743e-14	-0.275685	9.29107e-07	0.277574	7.76917e-07	0.145684	0.0105934	-0.205651	0.000286237	0.288982	2.56241e-07	0.272757	1.22286e-06	-0.053361	0.351434
65108	blue	-0.410947	6.13566e-14	-0.523515	5.29057e-23	0.384838	2.82218e-12	0.459075	2.07793e-17	-0.130948	0.0217379	0.410023	7.06716e-14	-0.286212	3.36974e-07	0.0355485	0.534918	0.255738	5.67064e-06	0.138976	0.0148115	-0.0554986	0.332448	0.117998	0.0388025	-0.139229	0.0146289	-0.329479	3.31125e-09	-0.0609445	0.287117
222663	blue	-0.410263	6.81245e-14	-0.55453	3.76796e-26	0.713563	4.6911e-49	0.333684	2.02893e-09	-0.319361	1.04408e-08	0.186123	0.00105097	-0.39617	5.58254e-13	-0.37317	1.40443e-11	-0.298161	1.0124e-07	0.221482	9.09435e-05	0.0502198	0.380549	-0.051203	0.371281	0.317451	1.29072e-08	0.197451	0.000501735	0.0234489	0.682364
8436	blue	-0.409373	7.8031e-14	-0.594309	1.0591e-30	0.749895	1.13849e-56	0.658053	1.80666e-39	0.00420628	0.941488	0.514411	3.86804e-22	-0.468909	3.45472e-18	-0.23188	4.08981e-05	-0.200675	0.000403429	0.483448	2.18504e-19	0.167201	0.00329951	0.0584628	0.307233	0.25928	4.15685e-06	-0.146316	0.0102572	-0.0965805	0.0911666
6850	blue	-0.409198	8.01398e-14	-0.484335	1.83853e-19	0.523009	5.91791e-23	0.357301	1.12594e-10	-0.226474	6.22511e-05	0.218705	0.000111885	-0.0734427	0.199385	-0.299575	8.74863e-08	-0.0901013	0.115148	0.249272	9.88172e-06	-0.116676	0.041055	0.246099	1.29068e-05	0.153385	0.00709166	-0.197867	0.000487904	0.181639	0.00139241
21	blue	-0.408718	8.62132e-14	-0.512698	5.58627e-22	0.384064	3.14576e-12	0.193076	0.000670834	-0.426056	5.71761e-15	0.213786	0.000160467	-0.201713	0.00037581	-0.0976033	0.0877756	0.146014	0.0104169	0.0890279	0.11956	-0.180269	0.00151547	0.121784	0.0329191	-0.135999	0.0171137	-0.10048	0.0787783	0.172011	0.00249335
9168	blue	0.40837	9.08921e-14	0.624886	1.17998e-34	-0.852695	5.26363e-88	-0.446372	1.93961e-16	0.260797	3.63404e-06	-0.295728	1.29911e-07	0.617732	1.08584e-33	0.3593	8.71673e-11	0.431912	2.20657e-15	-0.191249	0.000755964	-0.248417	1.06225e-05	-0.0018211	0.974649	-0.209008	0.000226038	-0.269196	1.70054e-06	-0.0606593	0.289383
25893	blue	-0.407589	1.02328e-13	-0.607802	2.15467e-32	0.810141	1.02844e-72	0.487747	9.41571e-20	-0.205866	0.000281975	0.302292	6.59439e-08	-0.520648	9.96197e-23	-0.306771	4.11211e-08	-0.287511	2.96462e-07	0.186477	0.00102763	0.235213	3.14091e-05	-0.0519648	0.364198	0.130276	0.0224279	0.081542	0.154077	0.000981607	0.986334
3831	blue	0.407374	1.05711e-13	0.566312	1.95838e-27	-0.537582	2.16897e-24	-0.218268	0.000115563	0.428149	4.07715e-15	-0.0220681	0.700138	0.280135	6.08254e-07	0.511359	7.43571e-22	0.0935435	0.101857	-0.124521	0.0291556	0.130843	0.0218445	0.0668328	0.242995	-0.148737	0.00905483	-0.0927882	0.104664	-0.0388062	0.498139
6505	blue	-0.407363	1.05878e-13	-0.531843	8.12881e-24	0.71716	9.35574e-50	0.403888	1.78595e-13	-0.203522	0.000331833	0.33031	3.00762e-09	-0.318929	1.09554e-08	-0.276992	8.21051e-07	-0.251323	8.29929e-06	0.318816	1.10946e-08	0.159279	0.00515341	-0.068311	0.232706	0.295292	1.35804e-07	0.0177688	0.756493	-0.0500134	0.382512
3309	blue	-0.406906	1.13459e-13	-0.577961	9.34704e-29	0.718927	4.19872e-50	0.628637	3.60125e-35	-0.00483126	0.932813	0.464047	8.44947e-18	-0.441703	4.30671e-16	-0.145014	0.0109608	-0.156333	0.0060529	0.367807	2.87431e-11	0.14239	0.0125097	0.043973	0.442667	0.159657	0.00504698	-0.179514	0.00158741	-0.113945	0.0460606
54838	blue	-0.405927	1.31514e-13	-0.626982	6.09058e-35	0.695264	1.1825e-45	0.532794	6.54187e-24	-0.203359	0.000335609	0.419574	1.60595e-14	-0.408287	9.20516e-14	-0.210351	0.000205434	-0.102571	0.0727195	0.287652	2.92374e-07	-0.0389934	0.496067	0.138786	0.0149495	0.21972	0.000103753	-0.298731	9.54638e-08	0.0877272	0.12508
217	blue	-0.404704	1.58065e-13	-0.519568	1.26239e-22	0.721931	1.06005e-50	0.352397	2.09378e-10	-0.284843	3.85384e-07	0.396297	5.47998e-13	-0.19074	0.000781415	-0.191261	0.000755377	-0.274721	1.01745e-06	0.371414	1.77807e-11	0.12695	0.0261298	-0.00935617	0.870307	0.314196	1.84634e-08	0.0769285	0.178822	0.00539076	0.925054
22941	blue	-0.404156	1.71585e-13	-0.669072	3.30346e-41	0.82781	1.50187e-78	0.422275	1.04717e-14	-0.357047	1.1629e-10	0.339595	1.00635e-09	-0.530542	1.09282e-23	-0.323825	6.32365e-09	-0.309306	3.13639e-08	0.273211	1.1721e-06	0.0137338	0.810589	-0.0185575	0.746048	0.222822	8.22163e-05	0.0857849	0.13369	0.0984196	0.0851423
9671	blue	-0.403927	1.77572e-13	-0.578723	7.62852e-29	0.83286	2.42725e-80	0.348365	3.45925e-10	-0.337022	1.36804e-09	0.285716	3.53816e-07	-0.40175	2.45629e-13	-0.386957	2.09443e-12	-0.430168	2.93561e-15	0.299549	8.77286e-08	0.0758324	0.185112	-0.079143	0.1666	0.352098	2.17362e-10	0.127315	0.025699	0.0616223	0.281781
400961	blue	-0.403835	1.80025e-13	-0.608791	1.60726e-32	0.825304	1.10633e-77	0.439613	6.13178e-16	-0.286964	3.12929e-07	0.333114	2.16916e-09	-0.510952	8.10877e-22	-0.283896	4.22732e-07	-0.343818	6.04263e-10	0.201218	0.000388772	0.190081	0.000815497	-0.0227703	0.691078	0.156855	0.00588405	0.177912	0.00175064	0.0256857	0.653945
23242	blue	-0.403326	1.94249e-13	-0.544637	4.12726e-25	0.598093	3.6189e-31	0.403827	1.80252e-13	-0.213359	0.000165517	0.104259	0.0681086	-0.3087	3.34667e-08	-0.373506	1.34214e-11	-0.125542	0.0278492	0.300144	8.24823e-08	0.0166804	0.770981	-0.0692326	0.226449	0.208465	0.000234893	0.137952	0.0155705	-0.0595744	0.29811
26225	blue	-0.40272	2.12625e-13	-0.53181	8.18994e-24	0.691969	4.55331e-45	0.720522	2.02632e-50	0.137624	0.0158205	0.343638	6.17659e-10	-0.431426	2.38947e-15	-0.22293	8.15493e-05	-0.145523	0.0106811	0.145284	0.0108117	0.37435	1.19752e-11	0.033708	0.556284	0.0422188	0.461096	0.0152497	0.790145	-0.20708	0.000258976
23550	blue	-0.402639	2.15202e-13	-0.541384	8.9116e-25	0.421065	1.26887e-14	0.389414	1.47804e-12	-0.191545	0.000741535	0.160476	0.0048235	-0.146401	0.0102127	-0.388661	1.64511e-12	0.157396	0.00571325	0.147794	0.00950716	-0.00675665	0.906143	-0.0709987	0.214795	-0.0835405	0.144199	-0.165675	0.00360093	-0.119922	0.0357104
55616	blue	-0.401889	2.40626e-13	-0.557087	2.0033e-26	0.697246	5.20938e-46	0.293954	1.55589e-07	-0.389801	1.39855e-12	0.257559	4.83646e-06	-0.372689	1.49836e-11	-0.224723	7.11757e-05	-0.225906	6.50235e-05	0.206446	0.000270766	0.0534635	0.350509	-0.0635155	0.267231	0.225755	6.57796e-05	0.106343	0.062749	0.0468323	0.413546
55859	blue	-0.400818	2.82017e-13	-0.550311	1.05597e-25	0.761625	2.04567e-59	0.482112	2.83181e-19	-0.153406	0.00708374	0.209091	0.000224705	-0.489357	6.84895e-20	-0.407189	1.08703e-13	-0.377524	7.77474e-12	0.251872	7.91827e-06	0.169204	0.00293874	-0.0152108	0.790669	0.286696	3.21303e-07	0.227019	5.97004e-05	-0.0336515	0.556946
80319	blue	-0.400605	2.91089e-13	-0.632421	1.06951e-35	0.750665	7.60003e-57	0.46358	9.20075e-18	-0.272416	1.26229e-06	0.336234	1.50203e-09	-0.578597	7.89003e-29	-0.228739	5.22678e-05	-0.207443	0.00025246	0.186318	0.00103807	0.116085	0.0420977	-0.0705996	0.21739	0.0435073	0.447518	0.14321	0.012006	0.0285243	0.618591
10994	blue	-0.399333	3.51199e-13	-0.607785	2.16542e-32	0.759136	8.06201e-59	0.473368	1.50227e-18	-0.211546	0.000188603	0.338433	1.15648e-09	-0.56493	2.7873e-27	-0.266207	2.23487e-06	-0.223444	7.84387e-05	0.189053	0.000871473	0.347969	3.6328e-10	-0.166435	0.00344789	0.0134551	0.814363	0.0140175	0.806754	-0.108963	0.0565103
7102	blue	-0.398425	4.01372e-13	-0.513465	4.73952e-22	0.69396	2.02037e-45	0.495067	2.18483e-20	-0.113568	0.0467911	0.474599	1.19128e-18	-0.332509	2.32822e-09	-0.149211	0.00883432	-0.240357	2.07392e-05	0.32541	5.28152e-09	0.0971993	0.0891027	0.0360286	0.529413	0.30637	4.29102e-08	0.0677226	0.236764	-0.0164531	0.774017
2852	blue	-0.398265	4.10914e-13	-0.574086	2.60675e-28	0.82444	2.18668e-77	0.448931	1.24595e-16	-0.233715	3.53836e-05	0.420441	1.40065e-14	-0.482068	2.85579e-19	-0.182636	0.00130869	-0.355513	1.4134e-10	0.251586	8.11474e-06	0.226416	6.2531e-05	-0.0500533	0.382132	0.177457	0.00179983	0.0442402	0.439897	-0.039841	0.486742
36	blue	-0.398264	4.10979e-13	-0.495886	1.85127e-20	0.683044	1.60445e-43	0.594178	1.09904e-30	0.0569147	0.32024	0.254401	6.36871e-06	-0.395101	6.52226e-13	-0.354631	1.58029e-10	-0.238952	2.32502e-05	0.199612	0.00043368	0.386141	2.35004e-12	-0.0985721	0.0846577	0.189432	0.00085047	0.167358	0.00326996	-0.258003	4.65191e-06
25979	blue	-0.397759	4.42555e-13	-0.557834	1.6636e-26	0.624479	1.34089e-34	0.650654	2.41697e-38	0.0390424	0.495526	0.436231	1.08031e-15	-0.423371	8.79327e-15	-0.111584	0.0507918	0.0273803	0.63274	0.177802	0.00176246	0.421256	1.23102e-14	-0.121066	0.0339729	-0.124143	0.0296518	-0.0450018	0.432057	-0.289383	2.46232e-07
7040	blue	0.395546	6.1134e-13	0.628804	3.41389e-35	-0.691949	4.59042e-45	-0.478036	6.20112e-19	0.211125	0.00019439	-0.139161	0.0146776	0.495523	1.99232e-20	0.50549	2.56627e-21	0.245876	1.31496e-05	-0.242438	1.74875e-05	0.00408719	0.943142	-0.128266	0.0246061	-0.200974	0.000395293	-0.0562273	0.326129	-0.0355169	0.535282
10826	blue	-0.39449	7.12619e-13	-0.624172	1.47613e-34	0.827335	2.19744e-78	0.463147	9.95446e-18	-0.271535	1.37013e-06	0.266023	2.27245e-06	-0.540871	1.00562e-24	-0.362435	5.81339e-11	-0.372259	1.58764e-11	0.17945	0.00159374	0.122676	0.031649	-0.0458684	0.423234	0.257746	4.75775e-06	0.205853	0.000282231	0.0323913	0.571819
29965	blue	-0.39448	7.13711e-13	-0.592864	1.58997e-30	0.706612	9.87103e-48	0.377913	7.37131e-12	-0.308434	3.44353e-08	0.419702	1.57376e-14	-0.469203	3.27145e-18	-0.127065	0.025994	-0.175949	0.00197158	0.255724	5.67794e-06	0.113198	0.0475161	-0.0185329	0.746372	0.0793227	0.165637	0.0148549	0.795457	0.0822466	0.150538
7704	blue	-0.394171	7.46363e-13	-0.559269	1.16332e-26	0.620336	4.87319e-34	0.306287	4.32888e-08	-0.344149	5.8043e-10	0.315201	1.65392e-08	-0.363772	4.88458e-11	-0.227043	5.95869e-05	-0.141524	0.0130614	0.33458	1.82607e-09	-0.0421445	0.461885	0.0837218	0.143328	0.171098	0.00263091	-0.0106376	0.852734	0.213814	0.000160148
7804	blue	-0.394077	7.56557e-13	-0.46379	8.85424e-18	0.560798	7.92911e-27	0.369549	2.28114e-11	-0.152052	0.00761132	0.21935	0.000106655	-0.306267	4.33819e-08	-0.293318	1.65923e-07	-0.14516	0.0108801	0.215088	0.000145971	0.124127	0.0296735	0.0290693	0.611899	0.137284	0.0160842	0.00454558	0.936778	0.00543893	0.924387
9863	blue	-0.393342	8.41343e-13	-0.607612	2.27869e-32	0.795641	2.29864e-68	0.489262	6.97903e-20	-0.226497	6.21428e-05	0.343421	6.34207e-10	-0.600974	1.58284e-31	-0.239005	2.31494e-05	-0.336328	1.48548e-09	0.221141	9.33035e-05	0.152234	0.00753867	0.00416268	0.942093	0.271955	1.31767e-06	0.209597	0.00021678	0.0388163	0.498026
54830	blue	-0.392975	8.87115e-13	-0.549891	1.16896e-25	0.758828	9.54132e-59	0.510522	8.88495e-22	-0.0903128	0.114294	0.165776	0.00358014	-0.463053	1.01258e-17	-0.447314	1.64878e-16	-0.320247	9.45817e-09	0.284361	4.03984e-07	0.307347	3.86759e-08	-0.0836499	0.143673	0.218554	0.000113142	0.187314	0.000974259	-0.114994	0.0440804
64778	blue	0.392811	9.08388e-13	0.385205	2.68069e-12	-0.341117	8.38084e-10	-0.0300208	0.600293	0.438772	7.06297e-16	-0.0962126	0.092412	0.111338	0.0513064	0.324489	5.86464e-09	0.0744767	0.193114	-0.0818389	0.152578	0.00895286	0.875852	0.107471	0.0599973	-0.00595449	0.917244	-0.353973	1.71731e-10	0.0504479	0.378386
65985	blue	-0.392729	9.19178e-13	-0.532189	7.51228e-24	0.657212	2.43513e-39	0.492391	3.7424e-20	-0.102929	0.0717194	0.321374	8.33663e-09	-0.409005	8.25346e-14	-0.17127	0.00260448	-0.108795	0.0568933	0.12065	0.0345953	0.321583	8.1429e-09	-0.043709	0.445413	-0.0929294	0.104135	0.0612789	0.284475	-0.0811481	0.156083
7408	blue	0.392632	9.32078e-13	0.597945	3.77531e-31	-0.734432	2.82276e-53	-0.505953	2.32899e-21	0.188128	0.000924827	-0.251801	7.9665e-06	0.548209	1.75501e-25	0.342086	7.45574e-10	0.290572	2.18684e-07	-0.220072	0.000101067	-0.0699897	0.221399	-0.152343	0.00749528	-0.195868	0.00055773	-0.0896508	0.116984	-0.0971096	0.0893995
3081	blue	-0.392197	9.92348e-13	-0.595908	6.73948e-31	0.880171	1.02356e-100	0.543798	5.03744e-25	-0.134255	0.0186021	0.399744	3.30537e-13	-0.503792	3.65588e-21	-0.302739	6.29331e-08	-0.415242	3.16351e-14	0.297936	1.03614e-07	0.225361	6.77932e-05	0.00423359	0.941109	0.26127	3.48424e-06	0.000441092	0.993859	-0.0167382	0.770209
10085	blue	0.391869	1.04021e-12	0.502101	5.19095e-21	-0.463717	8.97306e-18	-0.385463	2.5852e-12	0.150328	0.00833412	-0.0692885	0.226073	0.164476	0.00385481	0.472693	1.70562e-18	0.0118919	0.835603	-0.2979	1.04e-07	0.102191	0.0737902	-0.111927	0.0500797	-0.133568	0.0192192	0.212736	0.000173132	-0.0803246	0.16034
744	blue	-0.391643	1.07459e-12	-0.63056	1.94699e-35	0.894667	9.37648e-109	0.479726	4.48613e-19	-0.265466	2.3903e-06	0.43961	6.13406e-16	-0.49488	2.26905e-20	-0.281124	5.53043e-07	-0.410714	6.3588e-14	0.307156	3.947e-08	0.129914	0.0228073	0.0123402	0.829499	0.340937	8.56549e-10	0.0446517	0.43565	0.0784283	0.170475
54453	blue	0.390954	1.18613e-12	0.425918	5.84593e-15	-0.473365	1.50333e-18	-0.19551	0.000571195	0.305753	4.58138e-08	-0.124749	0.0288595	0.136528	0.0166831	0.331567	2.5989e-09	0.100432	0.0789206	-0.150942	0.00807014	-0.10957	0.0551413	0.322108	7.67674e-09	-0.0336215	0.557299	-0.346233	4.49862e-10	0.208796	0.000229447
50863	blue	0.390523	1.26149e-12	0.442068	4.04803e-16	-0.577734	9.92903e-29	-0.347504	3.84726e-10	0.155021	0.00649705	-0.0955999	0.0945156	0.196373	0.000539255	0.441157	4.72449e-16	0.254266	6.44347e-06	-0.210853	0.000198209	-0.12897	0.023824	0.00655843	0.908885	-0.209767	0.000214164	-0.119283	0.0367119	0.0681604	0.23374
2014	blue	0.389317	1.49857e-12	0.595346	7.90185e-31	-0.750283	9.28744e-57	-0.429227	3.42226e-15	0.247315	1.1656e-05	-0.170303	0.00275644	0.537968	1.98262e-24	0.386059	2.37717e-12	0.342453	7.13238e-10	-0.124893	0.0286727	-0.125323	0.0281243	-0.0695616	0.224245	-0.114603	0.0448098	-0.271038	1.43472e-06	-0.0463196	0.418683
776	blue	-0.388992	1.56949e-12	-0.606729	2.95691e-32	0.689771	1.10804e-44	0.303563	5.77212e-08	-0.401257	2.64284e-13	0.193395	0.00065691	-0.506199	2.21203e-21	-0.358703	9.41012e-11	-0.263433	2.87134e-06	0.2017	0.000376168	-0.0288796	0.614224	-0.0285793	0.617914	0.266422	2.19159e-06	0.301204	7.38733e-08	0.102508	0.0728962
7718	blue	-0.388979	1.57241e-12	-0.528254	1.83381e-23	0.482158	2.8064e-19	0.529508	1.38165e-23	-0.011281	0.843939	0.0515758	0.367805	-0.295996	1.264e-07	-0.414605	3.49175e-14	0.0763435	0.182159	0.274548	1.03406e-06	0.133825	0.0189863	0.0331581	0.562747	0.0462546	0.419337	-0.0479273	0.402699	-0.152965	0.00725195
4708	blue	-0.388737	1.62739e-12	-0.561391	6.83205e-27	0.748474	2.3908e-56	0.624383	1.38187e-34	0.0145309	0.799823	0.367353	3.0522e-11	-0.54066	1.05656e-24	-0.251144	8.42669e-06	-0.2091	0.000224566	0.169839	0.00283216	0.480511	3.85771e-19	-0.123273	0.0308236	-0.00123415	0.982818	0.158596	0.00535038	-0.242637	1.72029e-05
9781	blue	0.38866	1.64524e-12	0.50969	1.06015e-21	-0.554052	4.23693e-26	-0.293802	1.57996e-07	0.25912	4.21586e-06	-0.256182	5.45553e-06	0.178372	0.00170232	0.343999	5.91123e-10	0.108882	0.0566963	-0.300474	7.97046e-08	-0.0140211	0.806705	0.0407173	0.477202	-0.050364	0.379181	-0.0265015	0.643701	0.00403861	0.943817
9515	blue	-0.38814	1.77138e-12	-0.575363	1.86169e-28	0.856709	1.0787e-89	0.444737	2.5681e-16	-0.216399	0.000132626	0.256766	5.18441e-06	-0.522618	6.45283e-23	-0.376928	8.43488e-12	-0.451704	7.68117e-17	0.249685	9.54193e-06	0.190454	0.000796061	-0.0737698	0.197386	0.313536	1.98443e-08	0.148478	0.00917712	0.00691858	0.903905
1152	blue	-0.387983	1.8112e-12	-0.549396	1.31785e-25	0.731778	1.0216e-52	0.476657	8.06452e-19	-0.149863	0.00853922	0.281034	5.5787e-07	-0.449696	1.09083e-16	-0.226234	6.34097e-05	-0.281355	5.40855e-07	0.196265	0.000543157	0.193641	0.000646385	-0.0415131	0.468628	0.158204	0.00546658	0.160848	0.00472494	-0.0602574	0.292596
5613	blue	-0.387902	1.83209e-12	-0.496871	1.5159e-20	0.705245	1.77802e-47	0.425509	6.24404e-15	-0.14815	0.00933391	0.272174	1.2911e-06	-0.271798	1.33707e-06	-0.334504	1.84252e-09	-0.320323	9.3782e-09	0.39771	4.45759e-13	0.112858	0.0481907	0.0619846	0.278955	0.347954	3.6398e-10	-0.0788262	0.168309	0.0523403	0.360737
8349	blue	-0.387532	1.93091e-12	-0.557841	1.66081e-26	0.469095	3.33815e-18	0.523267	5.58942e-23	-0.103448	0.0702918	0.300652	7.8239e-08	-0.405637	1.37394e-13	-0.14249	0.0124471	0.140336	0.0138532	0.151703	0.00775309	-0.00913117	0.8734	0.0605875	0.289955	-0.0844601	0.13982	-0.0847518	0.138452	-0.0744949	0.193005
54674	blue	-0.386827	2.13322e-12	-0.485162	1.56432e-19	0.575526	1.78349e-28	0.379463	5.95742e-12	-0.197138	0.000512383	0.304184	5.40726e-08	-0.337554	1.28426e-09	-0.156172	0.00610603	-0.154974	0.00651341	0.345395	4.98509e-10	-0.0853596	0.135635	0.0194727	0.733985	0.362893	5.47752e-11	0.0143695	0.802	0.0156566	0.784681
28231	blue	0.386424	2.25817e-12	0.542363	7.07494e-25	-0.631748	1.32908e-35	-0.455328	4.05534e-17	0.204973	0.000300082	-0.397747	4.43324e-13	0.402881	2.07595e-13	0.113999	0.0459579	0.146678	0.0100689	-0.15755	0.00566547	0.0610445	0.286325	-0.0938071	0.100891	-0.222611	8.35356e-05	0.0622431	0.276952	-0.0377915	0.509449
253982	blue	0.386342	2.28437e-12	0.522003	7.39282e-23	-0.493869	2.78144e-20	-0.393738	7.9467e-13	0.198824	0.00045743	-0.315795	1.54942e-08	0.225398	6.76035e-05	0.224174	7.42118e-05	-0.0118148	0.836654	-0.234321	3.37205e-05	0.0532859	0.352114	-0.213742	0.000160986	-0.0887874	0.120566	0.250665	8.7786e-06	-0.141396	0.013145
6419	blue	-0.385757	2.48041e-12	-0.615375	2.22829e-33	0.750167	9.86954e-57	0.653574	8.75961e-39	-0.0378241	0.509084	0.362072	6.09381e-11	-0.562941	4.61931e-27	-0.235829	2.99007e-05	-0.187076	0.000989156	0.226622	6.15472e-05	0.217983	0.00011803	0.00684916	0.904864	0.114401	0.0451916	-0.0421535	0.46179	-0.106846	0.0615102
54942	blue	-0.384997	2.76002e-12	-0.494196	2.60464e-20	0.546589	2.58972e-25	0.578301	8.53729e-29	0.0399334	0.485731	0.185254	0.0011104	-0.393886	7.77784e-13	-0.325683	5.12009e-09	-0.0412062	0.471925	0.169839	0.00283208	0.300827	7.68353e-08	0.0538151	0.347345	0.000212821	0.997037	-0.0096508	0.866261	-0.168458	0.00306863
302	blue	0.384251	3.06424e-12	0.602029	1.16674e-31	-0.665737	1.1293e-40	-0.36947	2.30536e-11	0.339114	1.06602e-09	-0.31101	2.6105e-08	0.484696	1.71344e-19	0.260567	3.7091e-06	0.209885	0.000212371	-0.028539	0.61841	-0.0278338	0.627114	-0.129352	0.0234071	0.0449217	0.432877	-0.172147	0.0024733	-0.193074	0.000670952
6769	blue	0.384128	3.11769e-12	0.552654	5.96768e-26	-0.685622	5.81073e-44	-0.505686	2.46321e-21	0.117787	0.0391549	-0.444073	2.87723e-16	0.451192	8.40183e-17	0.161561	0.00454129	0.229002	5.12129e-05	-0.248182	1.08354e-05	-0.121744	0.0329776	-0.0998835	0.0805796	-0.139819	0.0142107	0.0558648	0.329263	-0.00327105	0.954482
5092	blue	-0.383693	3.31322e-12	-0.578699	7.67779e-29	0.600168	1.99674e-31	0.629232	2.97868e-35	0.0183748	0.748463	0.271923	1.32159e-06	-0.439655	6.08826e-16	-0.295042	1.39317e-07	0.0437106	0.445397	0.174353	0.00216961	0.409436	7.72946e-14	-0.140055	0.0140466	-0.105521	0.0648215	-0.0030738	0.957224	-0.287301	3.02695e-07
79178	blue	-0.382947	3.67649e-12	-0.540259	1.16094e-24	0.596617	5.51112e-31	0.555863	2.7125e-26	-0.0438687	0.443751	0.37204	1.63489e-11	-0.403966	1.76539e-13	-0.218959	0.000109794	-0.016311	0.775916	0.210553	0.000202498	0.326727	4.54418e-09	-0.145488	0.0107	0.00772467	0.892772	0.0391974	0.493813	-0.225347	6.78668e-05
80279	blue	-0.38287	3.71618e-12	-0.521461	8.33116e-23	0.497129	1.43849e-20	0.268833	1.75833e-06	-0.345703	4.80049e-10	0.227094	5.93568e-05	-0.244507	1.47379e-05	-0.22339	7.87557e-05	-0.0406238	0.478216	0.25026	9.0866e-06	-0.0873919	0.126536	0.427635	4.43099e-15	0.0544833	0.341383	-0.231307	4.27801e-05	0.409885	7.21772e-14
7498	blue	0.382621	3.84734e-12	0.482189	2.78977e-19	-0.49138	4.58036e-20	-0.541466	8.74288e-25	0.00990488	0.862774	-0.445094	2.41554e-16	0.343707	6.12515e-10	0.039842	0.486732	-0.00881222	0.877787	-0.162206	0.00438041	-0.0773521	0.176434	-0.174804	0.00211196	0.00617594	0.914178	0.183292	0.00125622	0.00548158	0.923795
23328	blue	-0.380121	5.44088e-12	-0.500387	7.39046e-21	0.695851	9.28348e-46	0.336085	1.52883e-09	-0.27228	1.27838e-06	0.380086	5.46703e-12	-0.36171	6.38656e-11	-0.137842	0.0156544	-0.275776	9.21176e-07	0.352214	2.14235e-10	0.0874522	0.126273	0.000614725	0.991441	0.292433	1.8143e-07	-0.0421661	0.461656	0.135357	0.0176488
50865	blue	-0.380068	5.48078e-12	-0.547168	2.254e-25	0.842216	7.99023e-84	0.560172	9.27957e-27	-0.0699701	0.221529	0.403702	1.83653e-13	-0.445396	2.29375e-16	-0.266993	2.0806e-06	-0.347441	3.87735e-10	0.349743	2.9161e-10	0.392123	1.00296e-12	-0.138476	0.0151777	0.241643	1.86679e-05	-0.0627286	0.273215	-0.16362	0.00404598
27330	blue	-0.379267	6.12047e-12	-0.536551	2.75498e-24	0.786682	7.52707e-66	0.421474	1.18922e-14	-0.196982	0.000517745	0.168889	0.00299301	-0.422949	9.4064e-15	-0.466965	4.94857e-18	-0.401009	2.7416e-13	0.260532	3.72062e-06	0.195482	0.000572266	-0.159074	0.00521193	0.325714	5.10193e-09	0.221311	9.21189e-05	-0.126799	0.0263101
5021	blue	0.378198	7.08876e-12	0.458256	2.40648e-17	-0.448969	1.2377e-16	-0.442501	3.76108e-16	0.0581997	0.309418	-0.229484	4.93319e-05	0.196768	0.000525232	0.25362	6.81373e-06	-0.0179891	0.753571	-0.204284	0.000314805	-0.00378145	0.947389	-0.0336549	0.556906	-0.122056	0.0325273	0.0883344	0.122479	0.0819389	0.152076
4338	blue	-0.378096	7.1888e-12	-0.531203	9.40503e-24	0.610651	9.24097e-33	0.665684	1.15149e-40	0.0923167	0.106447	0.356273	1.28347e-10	-0.535409	3.58766e-24	-0.181277	0.00142403	-0.0732049	0.200848	0.0818834	0.152354	0.370116	2.11506e-11	0.0786654	0.169182	-0.0805855	0.158982	-0.0151089	0.792039	-0.122056	0.0325272
256949	blue	-0.37716	8.17093e-12	-0.412801	4.61498e-14	0.426002	5.76813e-15	0.203581	0.000330503	-0.294403	1.48656e-07	0.536709	2.6557e-24	-0.135271	0.017722	0.00263082	0.963384	-0.0176285	0.758357	0.334366	1.87274e-09	-0.0376072	0.511519	-0.137989	0.0155425	0.319202	1.06282e-08	-0.0509892	0.373284	-0.1073	0.0604081
5051	blue	-0.37716	8.17166e-12	-0.521158	8.90446e-23	0.566322	1.95361e-27	0.453624	5.4809e-17	-0.141173	0.013291	0.328733	3.60915e-09	-0.411406	5.71916e-14	-0.124283	0.0294669	0.0235647	0.680882	0.125315	0.0281352	0.312282	2.27451e-08	-0.143947	0.011569	-0.14405	0.0115086	-0.00249018	0.96534	-0.132657	0.0200641
57132	blue	-0.376708	8.69158e-12	-0.483923	1.99225e-19	0.540475	1.10341e-24	0.59471	9.45786e-31	0.123267	0.030832	0.228783	5.20925e-05	-0.303652	5.71857e-08	-0.293644	1.60544e-07	-0.0388203	0.497982	0.46916	3.29754e-18	0.203273	0.000337598	-0.111342	0.0512988	0.151331	0.00790661	-0.0718643	0.209242	-0.325445	5.2607e-09
5257	blue	-0.376693	8.70934e-12	-0.55093	9.08642e-26	0.657765	2.00123e-39	0.555064	3.30326e-26	-0.0738997	0.196596	0.373736	1.30108e-11	-0.416017	2.80407e-14	-0.136886	0.0163968	-0.134723	0.0181923	0.14214	0.0126667	0.156604	0.00596459	0.202349	0.000359769	0.0369914	0.518461	-0.0304329	0.595297	0.0787908	0.168501
10126	blue	-0.376473	8.9745e-12	-0.573734	2.85882e-28	0.726369	1.34125e-51	0.463493	9.34801e-18	-0.200544	0.000407073	0.317706	1.25485e-08	-0.536158	3.01734e-24	-0.220377	9.879e-05	-0.207012	0.000260218	0.18593	0.00106392	0.256926	5.11237e-06	-0.16965	0.0028635	0.108369	0.057878	0.0163039	0.776012	-0.133537	0.0192477
4758	blue	-0.375955	9.63015e-12	-0.469278	3.22627e-18	0.383953	3.19483e-12	0.549355	1.33094e-25	0.0361999	0.527457	0.229336	4.99022e-05	-0.324853	5.62726e-09	-0.157217	0.00576917	0.217777	0.000119835	0.116536	0.0412997	0.307226	3.91748e-08	-0.0694923	0.224708	-0.232757	3.81692e-05	-0.0401232	0.483659	-0.299313	8.98961e-08
79819	blue	-0.375735	9.92272e-12	-0.603522	7.56125e-32	0.696126	8.28669e-46	0.623348	1.91032e-34	-0.0267173	0.641002	0.250212	9.1235e-06	-0.54986	1.17785e-25	-0.359546	8.44545e-11	-0.188979	0.000875627	0.226044	6.43383e-05	0.145765	0.0105497	0.0595191	0.29856	0.217955	0.000118274	-0.0352699	0.538126	-0.0796142	0.164082
80063	blue	-0.375644	1.00473e-11	-0.496907	1.50487e-20	0.525686	3.26294e-23	0.3571	1.15519e-10	-0.227561	5.72557e-05	0.357881	1.04552e-10	-0.225114	6.90819e-05	-0.128872	0.0239306	-0.0386522	0.499847	0.197985	0.000484061	-0.0394711	0.4908	0.194986	0.00059142	-0.0352394	0.538477	-0.155145	0.00645399	0.194205	0.000622758
10610	blue	-0.375507	1.02361e-11	-0.510302	9.31115e-22	0.597923	3.79911e-31	0.267061	2.06769e-06	-0.305916	4.50271e-08	0.0932101	0.103088	-0.265255	2.43627e-06	-0.397859	4.36157e-13	-0.178524	0.00168656	0.220952	9.46336e-05	0.103403	0.0704147	-0.136898	0.0163873	0.1954	0.000575391	0.182076	0.00135515	-0.0773339	0.176536
10233	blue	-0.375064	1.08706e-11	-0.45578	3.7422e-17	0.599856	2.18416e-31	0.367372	3.04454e-11	-0.140733	0.0135838	0.129765	0.0229656	-0.364303	4.55729e-11	-0.346204	4.5146e-10	-0.197064	0.000514926	0.177385	0.00180766	0.367271	3.08553e-11	-0.290988	2.09753e-07	0.126902	0.0261864	0.181417	0.00141167	-0.266227	2.23088e-06
55188	blue	-0.374736	1.13642e-11	-0.592993	1.53368e-30	0.820366	5.16802e-76	0.631538	1.42203e-35	-0.0364298	0.524835	0.388301	1.73133e-12	-0.555849	2.72168e-26	-0.246655	1.232e-05	-0.30218	6.6722e-08	0.241656	1.86484e-05	0.257333	4.93359e-06	0.0584573	0.307278	0.124798	0.0287961	-0.0542484	0.343471	-0.0260941	0.648809
55454	blue	0.374488	1.17525e-11	0.591612	2.2575e-30	-0.742834	4.33085e-55	-0.219318	0.000106909	0.505814	2.39803e-21	-0.292214	1.85461e-07	0.487156	1.05785e-19	0.263945	2.74224e-06	0.293061	1.70281e-07	-0.129284	0.0234809	-0.130059	0.022654	0.216815	0.000128637	-0.0643828	0.26074	-0.243881	1.55234e-05	-0.0467666	0.414202
1119	blue	-0.374404	1.18881e-11	-0.603802	6.97062e-32	0.681169	3.33691e-43	0.441099	4.77107e-16	-0.248259	1.07652e-05	0.352729	2.00827e-10	-0.514414	3.86488e-22	-0.201625	0.000378099	-0.184625	0.00115533	0.287037	3.10669e-07	-0.00512752	0.928704	0.320711	8.98012e-09	0.0838397	0.142763	-0.136642	0.0165911	0.318852	1.10499e-08
23510	blue	-0.374043	1.24828e-11	-0.591824	2.12782e-30	0.773456	2.37599e-62	0.481238	3.35272e-19	-0.225041	6.94682e-05	0.392187	9.93738e-13	-0.501446	5.94165e-21	-0.201693	0.000376334	-0.26398	2.73358e-06	0.210196	0.00020772	0.125033	0.0284933	0.013685	0.811249	0.184427	0.00116984	-0.121082	0.0339493	0.0682055	0.23343
80212	blue	-0.373172	1.40397e-11	-0.435266	1.26833e-15	0.295698	1.303e-07	0.111294	0.0514001	-0.420977	1.28676e-14	0.385966	2.40843e-12	-0.21986	0.000102681	0.102021	0.074275	0.225153	6.88774e-05	0.0422878	0.460362	-0.0253445	0.658249	-0.0785665	0.16972	-0.14942	0.00873863	-0.0227072	0.691891	0.0683879	0.232179
4982	blue	-0.372865	1.46319e-11	-0.524785	3.9887e-23	0.664106	2.04804e-40	0.56654	1.8476e-27	0.00171394	0.97614	0.251564	8.12993e-06	-0.347475	3.86116e-10	-0.365759	3.7659e-11	-0.214529	0.000152041	0.353843	1.74565e-10	0.14465	0.0111652	0.0410872	0.473206	0.27089	1.45456e-06	-0.13282	0.0199106	-0.0651469	0.255113
32	blue	-0.372471	1.54298e-11	-0.578294	8.55313e-29	0.80224	2.67227e-70	0.328791	3.58504e-09	-0.363363	5.15255e-11	0.371394	1.78291e-11	-0.453718	5.39063e-17	-0.241579	1.87662e-05	-0.409718	7.40323e-14	0.294167	1.52256e-07	0.106022	0.0635526	0.0943836	0.0988051	0.26934	1.67828e-06	0.220374	9.88118e-05	0.198076	0.000481081
762	blue	-0.372398	1.55816e-11	-0.582303	2.91449e-29	0.726488	1.26866e-51	0.42793	4.22427e-15	-0.238852	2.34385e-05	0.611981	6.20706e-33	-0.460296	1.66832e-17	-0.139114	0.0147115	-0.245511	1.35559e-05	0.357976	1.03286e-10	0.108961	0.0565159	-0.0114709	0.841346	0.273125	1.18157e-06	0.0189084	0.741415	0.015636	0.784957
133	blue	0.372173	1.6059e-11	0.432686	1.94281e-15	-0.585316	1.28514e-29	-0.314748	1.73821e-08	0.201459	0.000382414	-0.111385	0.0512086	0.160039	0.00494175	0.408442	8.99065e-14	0.300523	7.93011e-08	-0.233028	3.73584e-05	0.00885239	0.877234	-0.0463183	0.418696	-0.304306	5.33796e-08	-0.0761444	0.183305	-0.0343767	0.548474
79176	blue	-0.372135	1.6143e-11	-0.505048	2.81427e-21	0.433884	1.59442e-15	0.464878	7.25873e-18	-0.0941673	0.0995838	0.311638	2.43895e-08	-0.330901	2.80796e-09	-0.139664	0.0143197	0.17175	0.00253189	0.0928369	0.104481	0.239626	2.20119e-05	-0.0842655	0.140738	-0.244449	1.48092e-05	-0.127853	0.0250766	-0.141263	0.0132318
8555	blue	-0.372055	1.63156e-11	-0.554446	3.8463e-26	0.797764	5.58521e-69	0.450884	8.86588e-17	-0.217977	0.000118079	0.403736	1.82725e-13	-0.531758	8.28794e-24	-0.147326	0.00973913	-0.362474	5.78413e-11	0.213597	0.000162689	0.120391	0.0349881	0.132903	0.0198334	0.194414	0.000614214	-0.0670924	0.241165	0.16487	0.00376974
7691	blue	-0.371377	1.78697e-11	-0.509715	1.05459e-21	0.703607	3.58421e-47	0.51315	5.07122e-22	-0.0569227	0.320172	0.156062	0.00614239	-0.426896	4.99347e-15	-0.397952	4.30207e-13	-0.287265	3.03754e-07	0.151189	0.00796614	0.23467	3.27981e-05	-0.179999	0.00154082	0.239705	2.18706e-05	0.169711	0.00285337	-0.213533	0.00016344
10891	blue	-0.368693	2.55604e-11	-0.557522	1.79781e-26	0.864337	4.75789e-93	0.431629	2.3115e-15	-0.215078	0.000146079	0.33106	2.75655e-09	-0.481664	3.08836e-19	-0.29469	1.44393e-07	-0.470946	2.36517e-18	0.288104	2.79583e-07	0.281046	5.57229e-07	-0.031917	0.577464	0.267058	2.06836e-06	0.178166	0.00172385	0.0130041	0.820478
51741	blue	-0.368206	2.72668e-11	-0.571355	5.32578e-28	0.850246	5.3316e-87	0.436878	9.69811e-16	-0.220986	9.43943e-05	0.325832	5.0335e-09	-0.533236	5.91214e-24	-0.308312	3.48876e-08	-0.440899	4.93504e-16	0.304653	5.14632e-08	0.252301	7.63218e-06	-0.176055	0.00195909	0.333284	2.12646e-09	0.153606	0.00700875	-0.0681883	0.233548
202559	blue	-0.367301	3.07318e-11	-0.528322	1.80579e-23	0.72586	1.70371e-51	0.385662	2.51377e-12	-0.227041	5.95956e-05	0.192136	0.00071349	-0.436628	1.01111e-15	-0.422135	1.07072e-14	-0.383078	3.60988e-12	0.285467	3.62553e-07	0.041106	0.473004	-0.0327827	0.56718	0.366208	3.54957e-11	0.106368	0.0626867	-0.0110243	0.847445
7033	blue	-0.366922	3.23099e-11	-0.518501	1.59426e-22	0.825679	8.21999e-78	0.407503	1.03661e-13	-0.19507	0.000588123	0.31261	2.19494e-08	-0.382332	4.00512e-12	-0.339622	1.00318e-09	-0.491491	4.47995e-20	0.397665	4.48716e-13	0.162107	0.00440487	-0.0597801	0.296442	0.424159	7.7533e-15	0.154077	0.00683455	0.0192187	0.737327
54210	blue	0.365627	3.83149e-11	0.465498	6.47945e-18	-0.653196	9.99653e-39	-0.364572	4.39978e-11	0.165803	0.00357473	-0.24881	1.02758e-05	0.380524	5.14654e-12	0.299327	8.97656e-08	0.37658	8.84458e-12	-0.122885	0.0313577	-0.125851	0.027463	-0.125524	0.0278714	-0.180411	0.00150229	-0.0840028	0.141985	-0.121818	0.0328696
127703	blue	0.365568	3.86146e-11	0.488171	8.6609e-20	-0.646098	1.15174e-37	-0.283482	4.40114e-07	0.249713	9.51908e-06	-0.0879279	0.124216	0.256345	5.37866e-06	0.465956	5.95767e-18	0.345594	4.86522e-10	-0.297917	1.0381e-07	-0.0582701	0.308833	0.0319043	0.577616	-0.241837	1.83731e-05	-0.0981342	0.0860556	0.00127296	0.982278
11257	blue	-0.364719	4.31605e-11	-0.465622	6.33415e-18	0.390794	1.21368e-12	0.408652	8.70775e-14	-0.100085	0.0799664	0.264626	2.57892e-06	-0.346272	4.47717e-10	-0.0876537	0.125399	0.194677	0.000603642	0.0120444	0.833527	0.270231	1.5459e-06	-0.160447	0.00483142	-0.233884	3.4912e-05	0.127877	0.0250485	-0.215628	0.00014033
9761	blue	-0.362947	5.43947e-11	-0.508947	1.24062e-21	0.698348	3.29395e-46	0.345344	5.0165e-10	-0.283963	4.19962e-07	0.47132	2.2059e-18	-0.405801	1.34028e-13	0.00416557	0.942053	-0.219216	0.000107721	0.188826	0.000884318	0.108033	0.0586645	0.011555	0.840197	0.0699223	0.221846	-0.123433	0.0306046	0.0622407	0.27697
138162	blue	-0.362629	5.66884e-11	-0.515848	2.83686e-22	0.790297	7.52736e-67	0.480784	3.65959e-19	-0.114594	0.0448263	0.277237	8.02145e-07	-0.49948	8.90137e-21	-0.344511	5.55344e-10	-0.404403	1.65341e-13	0.269155	1.70696e-06	0.336765	1.41052e-09	-0.196519	0.000534038	0.244003	1.53673e-05	0.209413	0.000219626	-0.184675	0.00115172
4255	blue	-0.362485	5.77602e-11	-0.519917	1.16948e-22	0.501188	6.26611e-21	0.326845	4.48337e-09	-0.259124	4.2146e-06	0.297818	1.04881e-07	-0.28145	5.35929e-07	-0.152236	0.00753776	0.0352523	0.538329	0.197541	0.000498707	0.1425	0.0124407	-0.197343	0.000505395	0.0103171	0.857123	-0.00587533	0.91834	-0.132658	0.0200633
6450	blue	-0.362412	5.83069e-11	-0.546222	2.82743e-25	0.813611	8.23191e-74	0.513104	5.12072e-22	-0.110651	0.0527688	0.388166	1.76494e-12	-0.471134	2.28369e-18	-0.286552	3.25893e-07	-0.394253	7.37547e-13	0.29743	1.0914e-07	0.352718	2.01116e-10	-0.0834746	0.144517	0.295618	1.31377e-07	0.18975	0.00083316	-0.115759	0.0426825
11076	blue	-0.362107	6.06629e-11	-0.476605	8.14566e-19	0.747132	4.79756e-56	0.278771	6.93177e-07	-0.262035	3.25436e-06	0.185875	0.00106763	-0.356118	1.30886e-10	-0.401277	2.63489e-13	-0.485075	1.5911e-19	0.381295	4.62517e-12	0.212579	0.000175102	-0.197434	0.000502316	0.38047	5.18482e-12	0.352336	2.10997e-10	-0.10249	0.0729447
64374	blue	-0.360244	7.719e-11	-0.483129	2.32473e-19	0.402699	2.13304e-13	0.289918	2.33437e-07	-0.293381	1.64866e-07	0.329692	3.23063e-09	-0.306127	4.40313e-08	0.0443422	0.438842	0.150742	0.00815529	0.0504727	0.378151	-0.0128718	0.822273	0.0472667	0.409223	-0.183041	0.00127608	-0.093701	0.101279	0.0651692	0.25495
3091	blue	0.358732	9.37619e-11	0.517452	2.00328e-22	-0.66175	4.80758e-40	-0.28548	3.62094e-07	0.32142	8.29322e-09	-0.245129	1.39948e-05	0.369614	2.26139e-11	0.349859	2.87457e-10	0.290253	2.25762e-07	-0.185677	0.00108111	-0.154153	0.0068066	0.0975151	0.0880639	-0.153065	0.00721357	-0.204488	0.000310365	-0.03129	0.584968
2975	blue	-0.357938	1.03792e-10	-0.539868	1.27222e-24	0.620827	4.18577e-34	0.294011	1.54681e-07	-0.327856	3.99241e-09	0.397129	4.85348e-13	-0.437639	8.5396e-16	-0.074905	0.190559	-0.132902	0.0198337	0.18792	0.00093725	0.0545205	0.341052	-0.0229412	0.68888	0.0581512	0.309822	-0.0573882	0.316224	0.136064	0.0170597
593	blue	-0.357786	1.05829e-10	-0.53739	2.26788e-24	0.707255	7.47467e-48	0.37237	1.56397e-11	-0.229539	4.91202e-05	0.246597	1.23805e-05	-0.438251	7.70799e-16	-0.223051	8.08019e-05	-0.219862	0.000102664	0.170966	0.00265148	0.314301	1.82536e-08	-0.266749	2.12733e-06	0.0236399	0.67992	0.128966	0.0238273	-0.148154	0.00933192
65243	blue	0.35754	1.09209e-10	0.517958	1.79434e-22	-0.508092	1.4861e-21	-0.201821	0.000373038	0.415435	3.06995e-14	-0.282855	4.67777e-07	0.243622	1.58593e-05	0.226479	6.22269e-05	0.103793	0.0693569	-0.293734	1.59082e-07	0.23335	3.64212e-05	-0.0863565	0.13111	-0.17918	0.00162032	-0.0237698	0.678259	-0.196716	0.000527054
6282	blue	0.356715	1.2132e-10	0.531797	8.21404e-24	-0.81042	8.40582e-73	-0.433302	1.75526e-15	0.191081	0.000764278	-0.284343	4.04684e-07	0.525074	3.7401e-23	0.349089	3.16266e-10	0.511956	6.54722e-22	-0.219376	0.000106442	-0.196811	0.000523726	-0.0648355	0.257396	-0.279751	6.31095e-07	-0.223168	8.00927e-05	-0.0958131	0.0937794
51027	blue	-0.356065	1.31773e-10	-0.541877	7.93585e-25	0.591507	2.32479e-30	0.579448	6.28435e-29	-0.0514976	0.368532	0.264278	2.66111e-06	-0.371275	1.81159e-11	-0.307773	3.6955e-08	-0.0260966	0.648777	0.104307	0.0679811	0.194276	0.000619845	-0.00470809	0.934522	-0.00607688	0.915549	-0.0916574	0.108981	-0.0899066	0.115939
4189	blue	-0.35595	1.33711e-10	-0.399529	3.41174e-13	0.552639	5.99045e-26	0.662333	3.89562e-40	0.275685	9.29127e-07	0.261468	3.42337e-06	-0.208716	0.000230749	-0.282568	4.80969e-07	-0.138163	0.0154111	0.377981	7.30304e-12	0.388739	1.62694e-12	-0.0753949	0.187667	0.136294	0.0168719	0.0539087	0.346506	-0.355733	1.37446e-10
27098	blue	-0.355448	1.42507e-10	-0.523466	5.34834e-23	0.746022	8.50388e-56	0.478082	6.14691e-19	-0.104182	0.0683143	0.202956	0.000345053	-0.433091	1.8174e-15	-0.41563	2.97795e-14	-0.361143	6.87337e-11	0.297267	1.10982e-07	0.197643	0.000495315	-0.120852	0.0342914	0.330566	2.91955e-09	0.124035	0.0297949	-0.12755	0.0254261
6004	blue	-0.355257	1.45995e-10	-0.468267	3.89102e-18	0.746536	6.52375e-56	0.32295	6.98129e-09	-0.246728	1.22444e-05	0.425414	6.34001e-15	-0.308719	3.33989e-08	-0.140953	0.013437	-0.396466	5.34716e-13	0.591983	2.03506e-30	0.162926	0.00420704	-0.04727	0.40919	0.413184	4.35048e-14	0.0778142	0.173856	0.0606236	0.289667
8507	blue	0.355117	1.48609e-10	0.526018	3.02929e-23	-0.672794	8.22406e-42	-0.402251	2.28023e-13	0.164627	0.00382201	-0.153575	0.0070202	0.426416	5.39544e-15	0.475649	9.76605e-19	0.328288	3.79897e-09	-0.172731	0.00238944	-0.201819	0.000373092	0.0576915	0.313669	-0.127402	0.0255979	-0.126915	0.0261719	0.0708163	0.215978
6046	blue	-0.354942	1.51935e-10	-0.52708	2.38777e-23	0.505207	2.72237e-21	0.370775	1.93692e-11	-0.238022	2.50671e-05	0.402821	2.09447e-13	-0.285719	3.53687e-07	-0.0774805	0.175715	0.00897147	0.875596	0.240021	2.13148e-05	-0.0942425	0.0993123	0.235815	2.99337e-05	0.0485417	0.396689	-0.284462	4.00005e-07	0.223975	7.534e-05
23064	blue	-0.354779	1.55105e-10	-0.486877	1.11762e-19	0.642725	3.59722e-37	0.559051	1.22838e-26	0.0132807	0.816726	0.358736	9.37123e-11	-0.268431	1.82431e-06	-0.199941	0.000424109	-0.182224	0.00134276	0.430374	2.83867e-15	0.0638044	0.265057	0.185754	0.00107584	0.236925	2.7384e-05	-0.346431	4.39081e-10	0.0753449	0.18796
8334	blue	-0.354575	1.59155e-10	-0.489745	6.34139e-20	0.28618	3.38036e-07	0.577354	1.09862e-28	0.0557165	0.330551	0.215694	0.000139656	-0.284852	3.85066e-07	-0.164243	0.00390594	0.329294	3.38298e-09	0.0360404	0.529279	-0.0394442	0.491096	0.175438	0.00203313	-0.262373	3.1577e-06	-0.276859	8.31446e-07	-0.108194	0.0582871
2947	blue	-0.353816	1.75163e-10	-0.525649	3.28942e-23	0.813709	7.65542e-74	0.512314	6.06527e-22	-0.0985285	0.0847959	0.362759	5.57387e-11	-0.486657	1.16697e-19	-0.244512	1.47321e-05	-0.396288	5.48745e-13	0.244081	1.52681e-05	0.330752	2.857e-09	-0.0843832	0.140182	0.229706	4.84863e-05	0.1763	0.00193028	-0.121654	0.0331075
2335	blue	0.352132	2.1644e-10	0.556996	2.04867e-26	-0.863926	7.30122e-93	-0.473926	1.35248e-18	0.186775	0.00100832	-0.384873	2.80862e-12	0.469904	2.87201e-18	0.321345	8.36351e-09	0.499038	9.7453e-21	-0.233979	3.46492e-05	-0.246626	1.23499e-05	0.015318	0.789228	-0.206393	0.000271759	-0.153458	0.0070642	-0.0159628	0.780576
2331	blue	-0.350725	2.58062e-10	-0.481474	3.2036e-19	0.76104	2.82703e-59	0.322739	7.14927e-09	-0.248423	1.06175e-05	0.352886	1.96921e-10	-0.283864	4.24055e-07	-0.197381	0.000504105	-0.409551	7.59421e-14	0.473015	1.60556e-18	0.0747578	0.191434	-0.119671	0.0361016	0.503678	3.74314e-21	0.0962878	0.0921562	-0.0126592	0.825161
26034	blue	-0.350577	2.62868e-10	-0.477784	6.50635e-19	0.818837	1.65847e-75	0.3325	2.33078e-09	-0.240473	2.05434e-05	0.279473	6.48149e-07	-0.296262	1.23008e-07	-0.351881	2.23352e-10	-0.541408	8.86153e-25	0.418154	2.0077e-14	0.177849	0.00175741	-0.0470544	0.411332	0.431818	2.24062e-15	0.150925	0.00807717	0.0612558	0.284657
10409	blue	0.350256	2.73599e-10	0.577738	9.91891e-29	-0.710685	1.67446e-48	-0.473859	1.36979e-18	0.19678	0.000524817	-0.385165	2.69556e-12	0.568286	1.17952e-27	0.196493	0.000534962	0.263974	2.73505e-06	-0.157004	0.00583638	-0.11653	0.0413113	-0.129903	0.0228185	-0.130568	0.0221256	-0.115899	0.0424299	-0.101211	0.076616
2823	blue	-0.349589	2.97265e-10	-0.549979	1.14437e-25	0.792549	1.75201e-67	0.489536	6.61011e-20	-0.148746	0.00905045	0.259374	4.12237e-06	-0.412879	4.55981e-14	-0.456789	3.12747e-17	-0.409637	7.49582e-14	0.324092	6.13545e-09	0.143683	0.0117239	-0.0247022	0.666383	0.365592	3.84903e-11	0.0612493	0.284709	-0.019932	0.727956
7378	blue	0.34954	2.9906e-10	0.530638	1.06937e-23	-0.748255	2.67956e-56	-0.441599	4.38355e-16	0.182833	0.00129273	-0.289752	2.3735e-07	0.418586	1.87597e-14	0.34979	2.8991e-10	0.417711	2.15227e-14	-0.164122	0.00393284	-0.0579792	0.311258	-0.0375399	0.512274	-0.298974	9.31004e-08	-0.129028	0.0237596	-0.00985639	0.863439
6338	blue	-0.349154	3.13725e-10	-0.458245	2.41154e-17	0.626941	6.17136e-35	0.267188	2.04398e-06	-0.271653	1.35522e-06	0.164541	0.00384067	-0.273088	1.18569e-06	-0.33195	2.48526e-09	-0.314414	1.80299e-08	0.313684	1.95264e-08	0.0177934	0.756167	-0.0942818	0.099171	0.293874	1.56851e-07	0.0746141	0.192291	-0.0276407	0.629507
92104	blue	-0.348533	3.3882e-10	-0.536125	3.04041e-24	0.84622	2.19699e-85	0.638538	1.45011e-36	0.021891	0.70243	0.279775	6.29665e-07	-0.48565	1.4218e-19	-0.313041	2.09447e-08	-0.405376	1.42885e-13	0.295857	1.28203e-07	0.261279	3.48147e-06	-0.00472524	0.934284	0.275528	9.42985e-07	-0.000159754	0.997776	-0.0920205	0.10758
1825	blue	0.347328	3.93188e-10	0.42219	1.06149e-14	-0.466976	4.93811e-18	-0.403579	1.87051e-13	0.0926526	0.105175	-0.332584	2.30789e-09	0.301045	7.51068e-08	0.140777	0.0135545	0.0794456	0.16498	-0.14187	0.0128385	-0.122968	0.0312426	-0.0369119	0.519361	-0.0721423	0.207481	-0.0125826	0.826203	0.0622298	0.277055
55805	blue	-0.347281	3.95476e-10	-0.501418	5.97681e-21	0.713629	4.55522e-49	0.468797	3.52751e-18	-0.0896662	0.116921	0.227605	5.70631e-05	-0.504769	2.98301e-21	-0.289409	2.45597e-07	-0.342018	7.51771e-10	0.328705	3.62071e-09	0.181479	0.00140634	-0.0110977	0.846442	0.319737	1.0012e-08	0.160365	0.0048534	0.0277654	0.627962
10656	blue	0.346782	4.2054e-10	0.452387	6.81395e-17	-0.338462	1.15242e-09	-0.401343	2.60926e-13	0.113738	0.0464594	-0.151405	0.00787582	0.185082	0.00112254	0.249125	1.00053e-05	-0.155869	0.00620697	-0.105605	0.0646065	0.11327	0.0473731	-0.221584	9.0253e-05	0.126082	0.0271779	0.17234	0.00244539	-0.0360812	0.528812
643854	blue	-0.346626	4.28657e-10	-0.557761	1.69448e-26	0.564586	3.04233e-27	0.387089	2.05566e-12	-0.215215	0.000144632	0.255882	5.60007e-06	-0.437742	8.39432e-16	-0.213611	0.000162523	-0.059925	0.295271	0.231472	4.22304e-05	0.0599961	0.294697	0.173554	0.00227557	0.016665	0.771186	-0.00924939	0.871775	0.157676	0.00562674
55753	blue	-0.346483	4.3627e-10	-0.52325	5.61084e-23	0.834944	4.24956e-81	0.355013	1.50592e-10	-0.258027	4.64179e-06	0.250036	9.26137e-06	-0.485269	1.53206e-19	-0.330322	3.00317e-09	-0.497427	1.35382e-20	0.223627	7.73548e-05	0.314695	1.74834e-08	-0.0607275	0.28884	0.243941	1.54459e-05	0.281853	5.15441e-07	0.0269081	0.638619
59272	blue	-0.3463	4.46165e-10	-0.356466	1.25229e-10	0.397341	4.70483e-13	0.334666	1.80779e-09	-0.073803	0.197183	0.201173	0.000389954	-0.0835914	0.143954	-0.183659	0.00122762	-0.0228211	0.690425	0.135117	0.017853	0.043051	0.4523	0.0119846	0.83434	0.0500314	0.382341	0.0732122	0.200803	-0.095392	0.0952382
51129	blue	0.345643	4.83617e-10	0.40354	1.88147e-13	-0.377366	7.94398e-12	-0.402344	2.2487e-13	0.0729182	0.202623	-0.165562	0.00362408	0.177122	0.0018367	0.293766	1.58571e-07	-0.00217321	0.969749	-0.0405944	0.478534	0.0371757	0.516378	-0.153065	0.00721351	-0.0749478	0.190305	0.00488903	0.932012	-0.016024	0.779757
1188	blue	-0.345143	5.14147e-10	-0.50049	7.23471e-21	0.776607	3.66474e-63	0.303165	6.01841e-08	-0.266777	2.12203e-06	0.218624	0.000112554	-0.404974	1.51788e-13	-0.410707	6.36501e-14	-0.487123	1.0649e-19	0.259718	3.99894e-06	0.253566	6.84517e-06	-0.17962	0.00157715	0.344652	5.45917e-10	0.30541	4.75057e-08	-0.093939	0.100411
8455	blue	-0.344559	5.52102e-10	-0.525736	3.22621e-23	0.653749	8.24025e-39	0.675744	2.69228e-42	0.116279	0.0417528	0.340482	9.04712e-10	-0.554949	3.39813e-26	-0.135043	0.0179164	-0.0876009	0.125627	0.152933	0.00726413	0.403388	1.92455e-13	-0.0238855	0.676781	-0.00602771	0.91623	-0.0691673	0.226888	-0.229488	4.9316e-05
23464	blue	-0.34367	6.15249e-10	-0.499061	9.69879e-21	0.738326	4.1553e-54	0.280418	5.91939e-07	-0.297241	1.11283e-07	0.259589	4.045e-06	-0.464051	8.44319e-18	-0.271899	1.32456e-06	-0.371359	1.7914e-11	0.222686	8.30608e-05	0.330916	2.8032e-09	-0.290624	2.17546e-07	0.24589	1.31343e-05	0.202089	0.000366262	-0.102867	0.0718929
622	blue	-0.34347	6.30445e-10	-0.538971	1.5692e-24	0.780904	2.72478e-64	0.444496	2.67616e-16	-0.169237	0.00293317	0.241584	1.8759e-05	-0.528538	1.72008e-23	-0.316437	1.44371e-08	-0.370195	2.09289e-11	0.177838	0.00175862	0.396395	5.40231e-13	-0.100343	0.0791893	0.0677698	0.236436	0.21568	0.000139804	-0.0885388	0.121613
2109	blue	-0.34272	6.9048e-10	-0.515884	2.81438e-22	0.687947	2.30299e-44	0.443572	3.13385e-16	-0.143043	0.0121073	0.409626	7.50875e-14	-0.514799	3.55727e-22	-0.0711469	0.213836	-0.199565	0.000435059	0.143423	0.0118781	0.378961	6.38361e-12	-0.154954	0.00652051	0.00896108	0.875739	0.0743257	0.194021	-0.116418	0.0415073
51278	blue	0.341845	7.67648e-10	0.481001	3.50982e-19	-0.649659	3.40674e-38	-0.233252	3.67035e-05	0.331664	2.56958e-09	-0.0671562	0.240717	0.488854	7.56621e-20	0.374854	1.11839e-11	0.386164	2.34227e-12	-0.102634	0.0725419	-0.0915513	0.109393	0.101184	0.0766932	-0.29438	1.49006e-07	-0.337943	1.22604e-09	-0.0641091	0.262777
78989	blue	-0.341578	7.92767e-10	-0.462873	1.04626e-17	0.629747	2.52603e-35	0.280226	6.02949e-07	-0.28201	5.0771e-07	0.517056	2.18347e-22	-0.342018	7.51795e-10	-0.0978783	0.0868811	-0.277576	7.76726e-07	0.324288	5.99996e-09	0.120201	0.0352792	-0.0271375	0.635761	0.326904	4.4534e-09	0.130423	0.0222747	0.0114427	0.841731
55163	blue	-0.341303	8.19587e-10	-0.553144	5.29455e-26	0.679412	6.59307e-43	0.553354	5.02926e-26	-0.0641781	0.262262	0.346237	4.49645e-10	-0.502624	4.65765e-21	-0.19072	0.000782437	-0.0976497	0.0876241	0.123402	0.030647	0.410763	6.31062e-14	-0.217933	0.000118464	-0.0630181	0.271002	-0.00676151	0.906076	-0.257754	4.75476e-06
2628	blue	-0.341152	8.34646e-10	-0.515511	3.05088e-22	0.759481	6.67427e-59	0.57812	8.96064e-29	-0.0269636	0.637927	0.295432	1.33887e-07	-0.386366	2.27643e-12	-0.309662	3.01843e-08	-0.34688	4.1546e-10	0.266782	2.12101e-06	0.266404	2.19525e-06	-0.0581065	0.310196	0.213593	0.000162732	0.0540104	0.345596	-0.175464	0.00203003
2946	blue	-0.341024	8.47625e-10	-0.486761	1.1433e-19	0.613063	4.48356e-33	0.29355	1.62072e-07	-0.273453	1.14585e-06	0.288881	2.58839e-07	-0.41843	1.92274e-14	-0.182301	0.00133633	-0.209496	0.000218334	0.16039	0.00484668	0.174265	0.0021811	-0.0655397	0.252252	0.133793	0.0190156	0.144681	0.0111475	0.0259575	0.650525
284266	blue	0.340542	8.98162e-10	0.389689	1.42124e-12	-0.606107	3.55042e-32	-0.328607	3.66187e-09	0.125332	0.028113	-0.105917	0.0638169	0.128195	0.0246868	0.34419	5.7753e-10	0.309685	3.01128e-08	-0.233309	3.65386e-05	-0.17237	0.00244098	0.0545201	0.341056	-0.241432	1.89943e-05	-0.109443	0.0554241	0.094177	0.0995488
10769	blue	0.340063	9.5149e-10	0.467269	4.67919e-18	-0.538089	1.92731e-24	-0.201843	0.000372495	0.33362	2.04435e-09	-0.0174627	0.76056	0.201343	0.000385463	0.549301	1.34846e-25	0.243251	1.63534e-05	-0.0663107	0.246703	-0.0305233	0.594204	0.0953789	0.0952837	-0.172331	0.00244668	-0.170424	0.00273692	-0.0396293	0.489062
30851	blue	0.339786	9.83574e-10	0.488722	7.76648e-20	-0.654276	6.85115e-39	-0.272102	1.29973e-06	0.314221	1.84137e-08	-0.166009	0.00353277	0.324793	5.66573e-09	0.42794	4.21757e-15	0.408562	8.82845e-14	-0.176372	0.00192201	0.0225466	0.69396	-0.112872	0.0481632	-0.225998	6.45655e-05	-0.286407	3.30577e-07	-0.194157	0.000624749
84864	blue	-0.339631	1.00202e-09	-0.542558	6.75623e-25	0.780306	3.92556e-64	0.647901	6.2281e-38	0.0678294	0.236024	0.324637	5.76725e-09	-0.491717	4.28223e-20	-0.300004	8.36874e-08	-0.319317	1.0492e-08	0.350917	2.51948e-10	0.246572	1.24055e-05	0.0619277	0.279398	0.215368	0.000143028	-0.163745	0.00401763	-0.0724019	0.205846
23266	blue	-0.339437	1.02561e-09	-0.508384	1.39736e-21	0.430697	2.69268e-15	0.552541	6.13589e-26	-0.0207316	0.717498	0.56461	3.02406e-27	-0.336194	1.50926e-09	0.0645236	0.259697	0.158846	0.00527767	0.313218	2.05439e-08	-0.089273	0.118541	0.144356	0.0113323	0.162946	0.00420251	-0.319957	9.76971e-09	-0.0437842	0.44463
3371	blue	0.338974	1.08408e-09	0.590344	3.21424e-30	-0.740989	1.09858e-54	-0.460904	1.49499e-17	0.208313	0.000237428	-0.21754	0.000121949	0.57081	6.13768e-28	0.388538	1.67422e-12	0.305971	4.47652e-08	-0.0749692	0.190178	-0.216098	0.00013559	0.0509223	0.373913	-0.00360361	0.94986	-0.185728	0.00107765	0.0650308	0.255962
965	blue	0.338513	1.14547e-09	0.54015	1.19086e-24	-0.639851	9.38828e-37	-0.106672	0.0619359	0.563272	4.24794e-27	-0.332504	2.32962e-09	0.524541	4.21168e-23	0.111364	0.051253	0.284003	4.18351e-07	-0.0827937	0.147832	0.121183	0.0337991	-0.0254565	0.656835	-0.122552	0.0318233	-0.157673	0.00562775	-0.299398	8.91049e-08
5768	blue	0.338104	1.2027e-09	0.448946	1.24268e-16	-0.697037	5.68175e-46	-0.374855	1.11826e-11	0.146087	0.0103781	-0.299534	8.78616e-08	0.289798	2.36258e-07	0.290318	2.24294e-07	0.404993	1.5134e-13	-0.258478	4.46159e-06	-0.224022	7.50705e-05	-0.0659904	0.248998	-0.245981	1.30343e-05	-0.136448	0.0167472	-0.00640428	0.911017
25915	blue	-0.337541	1.28616e-09	-0.506953	1.88846e-21	0.468561	3.68493e-18	0.560458	8.63779e-27	0.0158094	0.782633	0.291248	2.04363e-07	-0.402451	2.21312e-13	-0.199195	0.000446092	0.103457	0.0702694	0.0843017	0.140567	0.248094	1.09161e-05	-0.0804892	0.159482	-0.0770901	0.177908	-0.164655	0.00381589	-0.225454	6.7314e-05
4329	blue	-0.337397	1.3084e-09	-0.539029	1.5482e-24	0.788239	2.80796e-66	0.513939	4.28047e-22	-0.0951072	0.0962351	0.330637	2.89538e-09	-0.495054	2.19044e-20	-0.242965	1.67435e-05	-0.324881	5.60956e-09	0.245734	1.3306e-05	0.392526	9.46437e-13	-0.149025	0.00892039	0.183832	0.00121442	0.0638322	0.264848	-0.15506	0.00648331
80258	blue	-0.337118	1.35257e-09	-0.466998	4.91813e-18	0.590129	3.41207e-30	0.42382	8.18519e-15	-0.13646	0.0167377	0.276264	8.79639e-07	-0.425446	6.30703e-15	-0.239691	2.18959e-05	-0.176552	0.00190117	0.132748	0.0199789	0.0982082	0.0858181	-0.0875776	0.125728	0.147622	0.00959177	0.148668	0.00908731	-0.0926526	0.105174
1192	blue	0.337011	1.36991e-09	0.455778	3.74369e-17	-0.551465	7.97694e-26	-0.137744	0.0157287	0.396974	4.96448e-13	-0.127514	0.0254673	0.410625	6.44531e-14	0.279674	6.35796e-07	0.315197	1.65473e-08	-0.111509	0.0509486	0.0544431	0.341739	-0.0971425	0.0892907	-0.231991	4.05437e-05	-0.277294	7.97818e-07	-0.210852	0.000198223
55812	blue	-0.336928	1.38336e-09	-0.531477	8.83515e-24	0.699484	2.04813e-46	0.692842	3.19147e-45	0.106987	0.0611668	0.239002	2.31562e-05	-0.615748	1.98947e-33	-0.259453	4.09381e-06	-0.223836	7.61374e-05	0.130311	0.0223911	0.346553	4.32516e-10	0.0854259	0.135331	0.0767899	0.179609	-0.00412694	0.94259	-0.102423	0.0731351
1075	blue	0.336118	1.52278e-09	0.528936	1.57223e-23	-0.782781	8.59581e-65	-0.323234	6.76089e-09	0.307807	3.68207e-08	-0.240041	2.12801e-05	0.62429	1.42257e-34	0.290982	2.09881e-07	0.491724	4.27587e-20	-0.0988703	0.0837159	-0.182285	0.00133764	-0.00560633	0.922067	-0.175918	0.00197534	-0.312942	2.11706e-08	-0.123956	0.0299003
4092	blue	-0.335451	1.6478e-09	-0.404725	1.57566e-13	0.435432	1.23375e-15	0.293059	1.70315e-07	-0.154512	0.00667721	0.442781	3.58645e-16	-0.259473	4.08642e-06	0.0849215	0.137661	-0.0109068	0.849052	0.436545	1.0252e-15	0.0228223	0.690409	0.0118182	0.836608	0.198991	0.000452287	-0.0637336	0.265588	0.000136893	0.998094
1804	blue	-0.334373	1.87109e-09	-0.444691	2.58837e-16	0.795203	3.07033e-68	0.290252	2.25777e-07	-0.256017	5.53458e-06	0.242114	1.79603e-05	-0.341441	8.06015e-10	-0.311461	2.48627e-08	-0.552661	5.95843e-26	0.380751	4.9876e-12	0.101487	0.0758112	-0.0674975	0.238329	0.447081	1.71633e-16	0.166415	0.00345172	0.0777292	0.174328
8424	blue	-0.333942	1.96828e-09	-0.46552	6.45389e-18	0.508145	1.4697e-21	0.367288	3.07877e-11	-0.167221	0.00329583	0.141414	0.0131333	-0.162155	0.00439292	-0.344499	5.562e-10	-0.0840548	0.141737	0.30939	3.10795e-08	-0.0722273	0.206945	-0.00598081	0.916879	0.337911	1.23083e-09	-0.120857	0.0342837	-0.0554808	0.332603
5523	blue	0.333767	2.00922e-09	0.396288	5.48764e-13	-0.355968	1.33407e-10	-0.162834	0.00422886	0.305031	4.94494e-08	-0.18766	0.000952977	0.0880727	0.123595	0.214533	0.000152	0.0386549	0.499817	-0.126823	0.0262815	0.0802348	0.160809	-0.118906	0.0373153	0.00166332	0.976845	-0.0400099	0.484895	-0.116426	0.0414937
3693	blue	0.333691	2.02737e-09	0.370801	1.93028e-11	-0.455469	3.95452e-17	-0.12998	0.0227381	0.319453	1.03344e-08	-0.00328123	0.95434	0.00450718	0.937311	0.487232	1.04223e-19	0.249818	9.43426e-06	-0.243179	1.64508e-05	0.0246891	0.666549	0.00908407	0.874047	-0.159706	0.00503342	-0.198787	0.000458585	-0.0366136	0.522746
2052	blue	-0.333676	2.03091e-09	-0.436179	1.0897e-15	0.545216	3.59555e-25	0.303573	5.76592e-08	-0.203523	0.000331811	0.393393	8.35227e-13	-0.320086	9.62966e-09	-0.0279716	0.625409	-0.107392	0.0601871	0.19974	0.00042992	0.20316	0.00034024	-0.138469	0.0151827	0.0863909	0.130957	0.216851	0.000128301	-0.0419264	0.464209
11177	blue	0.333593	2.05067e-09	0.495816	1.87772e-20	-0.611818	6.51697e-33	-0.176902	0.00186139	0.394954	6.66292e-13	-0.177434	0.00180234	0.499115	9.59294e-21	0.29377	1.58515e-07	0.308174	3.54074e-08	-0.17741	0.00180493	-0.0839171	0.142393	0.260037	3.88741e-06	-0.215259	0.000144171	-0.423805	8.20474e-15	0.0562767	0.325704
2139	blue	-0.333532	2.06556e-09	-0.487021	1.08648e-19	0.681058	3.48345e-43	0.343332	6.41077e-10	-0.235262	3.1286e-05	0.270545	1.50172e-06	-0.311924	2.36453e-08	-0.257459	4.87912e-06	-0.277222	8.03332e-07	0.31046	2.77018e-08	0.0954633	0.0949899	-0.0845957	0.139183	0.344948	5.26508e-10	0.0112133	0.844862	-0.018024	0.753109
1039	blue	-0.332471	2.33874e-09	-0.427955	4.2076e-15	0.65717	2.47115e-39	0.506172	2.2248e-21	0.0134952	0.813819	0.334647	1.81182e-09	-0.29272	1.76245e-07	-0.227795	5.62317e-05	-0.286126	3.39845e-07	0.463172	9.91034e-18	0.156211	0.00609297	0.00583643	0.918879	0.42593	5.83533e-15	-0.217202	0.000125021	-0.0745343	0.192769
64219	blue	-0.331923	2.4932e-09	-0.391001	1.1781e-12	0.519758	1.21113e-22	0.610927	8.51039e-33	0.219977	0.000101787	0.267728	1.94561e-06	-0.288323	2.73567e-07	-0.180727	0.00147329	-0.0750263	0.18984	0.289923	2.33315e-07	0.3568	1.20008e-10	-0.131242	0.0214417	0.185577	0.00108801	-0.00307634	0.957188	-0.349827	2.88593e-10
56605	blue	-0.331909	2.49733e-09	-0.472379	1.80904e-18	0.779368	6.94725e-64	0.565631	2.33083e-27	0.0250076	0.662511	0.245441	1.36353e-05	-0.356262	1.28526e-10	-0.349761	2.90974e-10	-0.412978	4.49063e-14	0.31788	1.23095e-08	0.25278	7.32491e-06	0.0162968	0.776106	0.28692	3.14291e-07	0.0634803	0.267496	-0.107617	0.0596488
53826	blue	-0.331737	2.54771e-09	-0.390884	1.19809e-12	0.604302	6.02403e-32	0.26888	1.75063e-06	-0.210673	0.000200773	0.39723	4.78216e-13	-0.271134	1.42197e-06	-0.0861293	0.132131	-0.316379	1.45302e-08	0.352364	2.10243e-10	0.128053	0.0248475	-0.147064	0.00987138	0.44829	1.39255e-16	0.130111	0.0226001	-0.0686404	0.230456
80328	blue	0.331357	2.66296e-09	0.441997	4.09714e-16	-0.6281	4.27216e-35	-0.268442	1.8225e-06	0.265012	2.4905e-06	-0.149775	0.00857879	0.168428	0.0030741	0.465054	7.02856e-18	0.379956	5.5666e-12	-0.279923	6.20782e-07	-0.0260527	0.649329	-0.0276639	0.629219	-0.36515	4.07909e-11	-0.0907744	0.112448	-0.0847629	0.1384
1740	blue	-0.331107	2.74153e-09	-0.461601	1.31797e-17	0.777958	1.62934e-63	0.347107	4.04055e-10	-0.176375	0.00192158	0.222827	8.21838e-05	-0.341122	8.37634e-10	-0.417197	2.33234e-14	-0.516842	2.28723e-22	0.344223	5.75253e-10	0.213892	0.000159241	-0.171092	0.00263184	0.515539	3.03255e-22	0.253017	7.17701e-06	-0.0952025	0.0959005
5339	blue	0.330649	2.89155e-09	0.48386	2.01668e-19	-0.581503	3.61756e-29	-0.480355	3.97495e-19	0.0911593	0.110926	-0.243274	1.63225e-05	0.366017	3.64028e-11	0.266515	2.17317e-06	0.188833	0.00088393	-0.161446	0.00457052	-0.106523	0.0623038	-0.199537	0.000435884	-0.080013	0.161973	-0.0857913	0.133661	-0.038421	0.502417
3815	blue	-0.330513	2.93753e-09	-0.486908	1.11087e-19	0.828301	1.0111e-78	0.416993	2.40788e-14	-0.175805	0.00198883	0.387167	2.03319e-12	-0.380632	5.07039e-12	-0.201015	0.000394204	-0.471828	2.00571e-18	0.402302	2.26274e-13	0.134811	0.0181156	-0.0350906	0.540195	0.434624	1.4108e-15	-0.0241187	0.673805	0.0365297	0.523699
63876	blue	-0.329978	3.12541e-09	-0.514319	3.9449e-22	0.761254	2.51149e-59	0.387218	2.0186e-12	-0.222283	8.56253e-05	0.345416	4.97215e-10	-0.396206	5.55351e-13	-0.24912	1.00094e-05	-0.364877	4.22778e-11	0.294102	1.53272e-07	0.0853746	0.135566	-0.0716465	0.21063	0.295969	1.26757e-07	-0.0157366	0.783608	-0.0156118	0.785282
64218	blue	-0.32994	3.13916e-09	-0.393818	7.85432e-13	0.431879	2.21844e-15	0.152971	0.00724947	-0.302612	6.37778e-08	0.135849	0.0172374	-0.0291011	0.611509	-0.309925	2.93425e-08	-0.123917	0.0299523	0.419393	1.6523e-14	-0.127688	0.025266	0.0636043	0.266561	0.23004	4.72398e-05	-0.092935	0.104114	0.127603	0.0253643
80129	blue	-0.329801	3.19017e-09	-0.474705	1.1676e-18	0.637624	1.95997e-36	0.407682	1.00885e-13	-0.118371	0.0381853	0.1604	0.00484396	-0.278759	6.93968e-07	-0.352757	2.00127e-10	-0.253617	6.81533e-06	0.246432	1.25521e-05	0.0718985	0.209025	-0.0502808	0.379969	0.247998	1.10053e-05	-0.0501024	0.381665	-0.00211955	0.970496
678	blue	-0.328823	3.57177e-09	-0.474515	1.21026e-18	0.634614	5.25145e-36	0.300571	7.89077e-08	-0.269367	1.6741e-06	0.249883	9.38277e-06	-0.159254	0.00516049	-0.275846	9.15083e-07	-0.232895	3.77558e-05	0.443555	3.14322e-16	-0.0522939	0.361163	-0.00702725	0.902403	0.305772	4.57179e-08	-0.176693	0.0018851	0.11491	0.0442369
9844	blue	-0.328406	3.74764e-09	-0.463526	9.29131e-18	0.831975	5.04996e-80	0.407621	1.01821e-13	-0.170551	0.00271668	0.398602	3.91064e-13	-0.335122	1.71317e-09	-0.204249	0.000315561	-0.503509	3.87692e-21	0.36421	4.61333e-11	0.221917	8.80213e-05	-0.0829253	0.147187	0.379861	5.63995e-12	0.0645127	0.259777	-0.00485242	0.93252
55790	blue	-0.327908	3.96855e-09	-0.496034	1.79656e-20	0.752598	2.73689e-57	0.351252	2.41636e-10	-0.221682	8.95906e-05	0.30067	7.80996e-08	-0.372609	1.51451e-11	-0.287798	2.88177e-07	-0.425936	5.82925e-15	0.397763	4.42336e-13	0.0869511	0.128468	0.0350657	0.540483	0.418442	1.919e-14	-0.00476818	0.933689	0.107599	0.059691
10962	blue	0.327845	3.99736e-09	0.415583	2.99993e-14	-0.532882	6.41155e-24	-0.19814	0.000479018	0.286174	3.38221e-07	-0.0690125	0.227932	0.0557131	0.33058	0.487772	9.37091e-20	0.273755	1.11394e-06	-0.343398	6.35953e-10	0.0379873	0.507257	-0.0242049	0.672707	-0.218271	0.000115538	0.0647485	0.258036	-0.0619306	0.279376
79698	blue	-0.327774	4.0302e-09	-0.506285	2.17289e-21	0.868933	3.59442e-95	0.365824	3.73357e-11	-0.243387	1.61706e-05	0.320985	8.70799e-09	-0.442749	3.60601e-16	-0.280255	6.01315e-07	-0.539829	1.28382e-24	0.31749	1.28523e-08	0.211986	0.000182742	-0.0617315	0.280927	0.355227	1.46557e-10	0.162684	0.00426477	0.0742199	0.194658
2774	blue	-0.327622	4.10123e-09	-0.502214	5.07032e-21	0.696082	8.43898e-46	0.462509	1.11792e-17	-0.0906279	0.113031	0.306077	4.42664e-08	-0.368951	2.46997e-11	-0.272311	1.27478e-06	-0.26541	2.40249e-06	0.300256	8.15241e-08	0.122041	0.0325485	-0.0708611	0.215687	0.272555	1.24615e-06	0.0305589	0.593773	-0.070531	0.217838
1776	blue	-0.327113	4.34802e-09	-0.336948	1.38018e-09	0.505445	2.59035e-21	0.233399	3.62806e-05	-0.181767	0.00138137	0.427594	4.46047e-15	-0.00227803	0.968291	-0.163002	0.00418933	-0.240091	2.11937e-05	0.336172	1.51308e-09	0.106078	0.0634122	-0.0618468	0.280028	0.240268	2.08904e-05	0.0548263	0.338348	-0.047402	0.407882
9914	blue	-0.326548	4.63844e-09	-0.48575	1.39418e-19	0.773512	2.29934e-62	0.272936	1.20257e-06	-0.289887	2.3416e-07	0.137187	0.0161593	-0.396426	5.37818e-13	-0.459357	1.97527e-17	-0.534702	4.22183e-24	0.317996	1.21518e-08	0.15781	0.00558567	-0.124242	0.0295219	0.40237	2.24009e-13	0.278257	7.28014e-07	0.043713	0.445371
51421	blue	-0.325515	5.2188e-09	-0.43443	1.45685e-15	0.534239	4.6967e-24	0.32077	8.92085e-09	-0.179828	0.00155714	0.324664	5.74945e-09	-0.305677	4.61831e-08	-0.145327	0.010788	-0.177579	0.00178653	0.496745	1.55524e-20	-0.0485646	0.396466	0.0665738	0.24483	0.280624	5.8034e-07	-0.213312	0.000166078	0.0296891	0.604327
5328	blue	0.325046	5.50521e-09	0.483988	1.96721e-19	-0.80471	4.82926e-71	-0.371223	1.82414e-11	0.204697	0.00030589	-0.217822	0.000119441	0.45093	8.7962e-17	0.367391	3.03709e-11	0.554204	4.08149e-26	-0.14605	0.0103975	-0.272613	1.23936e-06	0.028602	0.617634	-0.220488	9.79734e-05	-0.259271	4.15998e-06	-0.00979297	0.86431
4782	blue	-0.324848	5.63038e-09	-0.418078	2.03191e-14	0.368915	2.48183e-11	0.0997838	0.0808839	-0.406257	1.25129e-13	0.329209	3.41629e-09	-0.269002	1.73121e-06	0.05877	0.304693	0.0831679	0.146003	0.154812	0.00657053	-0.109916	0.0543727	-0.109935	0.0543303	0.0867588	0.129318	-0.0903394	0.114187	0.174085	0.00220471
5784	blue	0.323034	6.91568e-09	0.343185	6.52634e-10	-0.379072	6.28732e-12	-0.270336	1.53099e-06	0.157649	0.00563513	-0.063483	0.267476	0.0652796	0.254144	0.303861	5.59425e-08	0.0934376	0.102247	-0.0726407	0.204351	-0.0121126	0.832597	-0.171469	0.00257421	0.0450814	0.431242	-0.20298	0.000344483	-0.053562	0.349621
27445	blue	-0.322217	7.58252e-09	-0.513632	4.57245e-22	0.694336	1.73168e-45	0.313496	1.99315e-08	-0.288175	2.77601e-07	0.186	0.0010592	-0.471275	2.22421e-18	-0.31026	2.83032e-08	-0.337033	1.36623e-09	0.0938716	0.100656	0.128499	0.0243444	-0.00622571	0.913489	0.174377	0.00216658	0.179973	0.00154334	0.116972	0.0405413
29118	blue	-0.322084	7.69694e-09	-0.458626	2.25217e-17	0.683014	1.62338e-43	0.360849	7.13974e-11	-0.169993	0.0028067	0.163314	0.00411639	-0.382706	3.80216e-12	-0.415474	3.05128e-14	-0.427987	4.18571e-15	0.262323	3.17182e-06	0.114858	0.0443341	-0.139575	0.0143821	0.44305	3.42551e-16	0.290523	2.19744e-07	-0.0977452	0.0873133
6262	blue	-0.321451	8.26458e-09	-0.456495	3.29589e-17	0.80372	9.61638e-71	0.354203	1.6682e-10	-0.178515	0.00168756	0.223494	7.81389e-05	-0.367373	3.04413e-11	-0.410923	6.15808e-14	-0.563697	3.81389e-27	0.297705	1.06098e-07	0.218119	0.000116843	-0.124922	0.0286366	0.510492	8.94313e-22	0.15044	0.0082854	-0.0397252	0.488011
10778	blue	-0.321271	8.433e-09	-0.509127	1.19438e-21	0.755672	5.29015e-58	0.550326	1.05194e-25	-0.0548077	0.338512	0.364059	4.70515e-11	-0.506489	2.08166e-21	-0.173054	0.00234405	-0.330378	2.98402e-09	0.1848	0.00114269	0.213706	0.000161398	0.100743	0.0779927	0.217686	0.00012064	-0.0290282	0.612402	0.0947331	0.0975568
4246	blue	-0.319928	9.80128e-09	-0.463627	9.12251e-18	0.6718	1.19472e-41	0.47009	2.77419e-18	-0.0686735	0.23023	0.16905	0.00296521	-0.387535	1.93009e-12	-0.319862	9.87401e-09	-0.31559	1.58474e-08	0.0905422	0.113374	0.187302	0.000974994	0.0417082	0.466538	0.128449	0.0244007	0.173173	0.00232755	-0.0213129	0.709929
22921	blue	-0.319189	1.06427e-08	-0.57236	4.09714e-28	0.834354	6.97675e-81	0.500419	7.34119e-21	-0.180456	0.00149809	0.430184	2.92769e-15	-0.556585	2.26844e-26	-0.155995	0.00616476	-0.365328	3.98518e-11	0.248922	1.01794e-05	0.206863	0.000262951	0.000611761	0.991483	0.252704	7.37299e-06	0.0404581	0.480013	0.0851116	0.136779
7076	blue	0.318878	1.10175e-08	0.497432	1.35265e-20	-0.838376	2.28394e-82	-0.401153	2.684e-13	0.169969	0.00281063	-0.207409	0.00025306	0.460883	1.50061e-17	0.410376	6.69561e-14	0.576627	1.33275e-28	-0.194649	0.000604743	-0.283793	4.27014e-07	0.00023144	0.996778	-0.23731	2.65497e-05	-0.20504	0.0002987	-0.0511585	0.371697
53353	blue	-0.318839	1.10661e-08	-0.501398	6.00114e-21	0.839227	1.09472e-82	0.499599	8.68679e-21	-0.0791987	0.166301	0.283351	4.45766e-07	-0.390474	1.27052e-12	-0.376481	8.96481e-12	-0.508183	1.45778e-21	0.385787	2.4699e-12	0.183977	0.00120337	0.0028485	0.960356	0.466819	5.08321e-18	-0.01531	0.789335	-0.0212158	0.711192
51171	blue	-0.318701	1.12368e-08	-0.476531	8.26052e-19	0.622596	2.41604e-34	0.232658	3.84662e-05	-0.327383	4.21535e-09	0.09216	0.107045	-0.407225	1.08118e-13	-0.365818	3.73651e-11	-0.292109	1.87435e-07	0.0948515	0.0971369	0.238979	2.3199e-05	-0.181909	0.00136928	0.116737	0.040948	0.264586	2.58833e-06	-0.0392245	0.493515
4241	blue	0.318279	1.17767e-08	0.382432	3.94986e-12	-0.333787	2.00453e-09	-0.352285	2.12327e-10	0.0786248	0.169402	-0.331311	2.67732e-09	0.179284	0.00161003	0.0152207	0.790535	-0.0621068	0.278007	-0.178123	0.00172833	0.0340584	0.552185	-0.263952	2.74042e-06	-0.0710835	0.214246	0.259446	4.0964e-06	-0.172459	0.00242815
81562	blue	-0.31697	1.36127e-08	-0.534611	4.31144e-24	0.726552	1.23089e-51	0.515082	3.34689e-22	-0.130244	0.0224608	0.323927	6.25062e-09	-0.4793	4.86867e-19	-0.218326	0.000115071	-0.268614	1.7939e-06	0.130235	0.0224699	0.13648	0.0167213	0.0514753	0.368739	0.152397	0.00747388	-0.173542	0.00227706	0.0456675	0.42527
9825	blue	-0.316965	1.36197e-08	-0.434307	1.48666e-15	0.764293	4.61321e-60	0.386627	2.19417e-12	-0.131251	0.0214318	0.334742	1.79163e-09	-0.374037	1.24925e-11	-0.214904	0.000147943	-0.41093	6.15193e-14	0.434841	1.36099e-15	0.340857	8.64797e-10	-0.175985	0.0019673	0.283986	4.19032e-07	0.0372839	0.515157	-0.0704366	0.218456
3399	blue	-0.316492	1.43503e-08	-0.470042	2.79934e-18	0.749551	1.36325e-56	0.45959	1.89445e-17	-0.062633	0.273948	0.406409	1.2231e-13	-0.371991	1.64578e-11	-0.162158	0.00439227	-0.354971	1.51384e-10	0.472083	1.91212e-18	0.296272	1.22885e-07	-0.0563751	0.324857	0.345721	4.79031e-10	0.0218355	0.703148	-0.0839533	0.142221
11237	blue	0.316226	1.4777e-08	0.447135	1.70042e-16	-0.635648	3.74782e-36	-0.38853	1.67612e-12	0.0979807	0.0865503	-0.118776	0.0375249	0.268012	1.89569e-06	0.48662	1.17561e-19	0.405008	1.51006e-13	-0.213859	0.000159627	-0.113577	0.0467727	-0.0397763	0.487451	-0.298487	9.78931e-08	-0.190628	0.000787115	0.0894664	0.117742
653784	blue	-0.315071	1.67771e-08	-0.552079	6.86751e-26	0.681109	3.41468e-43	0.427481	4.54313e-15	-0.197109	0.00051337	0.241656	1.86485e-05	-0.517971	1.78949e-22	-0.288615	2.65754e-07	-0.191388	0.000749168	0.117483	0.039667	0.231688	4.152e-05	-0.111845	0.05025	-0.0189147	0.741333	-0.0610171	0.286542	-0.0316751	0.580354
8671	blue	-0.314887	1.71187e-08	-0.524039	4.70893e-23	0.89155	6.2537e-107	0.491335	4.62129e-20	-0.116608	0.0411736	0.343747	6.09532e-10	-0.525049	3.76109e-23	-0.296042	1.25811e-07	-0.541772	8.13336e-25	0.26977	1.61311e-06	0.289607	2.40786e-07	-0.0648762	0.257096	0.332426	2.35094e-09	0.137322	0.0160544	-0.061681	0.281322
2950	blue	-0.314733	1.74112e-08	-0.397842	4.37248e-13	0.425629	6.12503e-15	0.433675	1.65056e-15	0.024873	0.664216	0.135864	0.0172245	-0.189	0.000874452	-0.247741	1.12458e-05	0.0501982	0.380754	0.208857	0.000228459	0.224497	7.24073e-05	-0.207104	0.000258543	0.0395006	0.490476	-0.176184	0.00194387	-0.329462	3.31776e-09
2562	blue	-0.314611	1.76447e-08	-0.494554	2.42313e-20	0.577822	9.70085e-29	0.395323	6.31534e-13	-0.157639	0.00563817	0.18123	0.00142814	-0.401319	2.61843e-13	-0.307429	3.83392e-08	-0.171836	0.00251921	0.0418422	0.465106	0.111748	0.0504507	-0.078951	0.167634	0.0561814	0.326525	0.20179	0.000373838	-0.106343	0.0627504
5563	blue	-0.314355	1.81466e-08	-0.508972	1.23413e-21	0.63794	1.7664e-36	0.41784	2.10921e-14	-0.162013	0.0044279	0.172139	0.00247453	-0.495408	2.0393e-20	-0.350399	2.68778e-10	-0.240271	2.08842e-05	0.079702	0.163616	0.167588	0.0032268	-0.0226755	0.692299	0.113739	0.0464587	0.214202	0.000155702	-0.0206361	0.718745
2944	blue	-0.313632	1.96382e-08	-0.43469	1.3954e-15	0.585315	1.28545e-29	0.265026	2.48733e-06	-0.241966	1.81795e-05	0.268653	1.78762e-06	-0.36284	5.51526e-11	-0.174767	0.00211668	-0.23035	4.61097e-05	0.160631	0.00478241	0.190535	0.000791904	-0.121775	0.0329319	0.158854	0.00527517	0.164373	0.00387733	-0.0382609	0.504201
22981	blue	-0.313168	2.0656e-08	-0.462204	1.1814e-17	0.60311	8.52413e-32	0.267968	1.90333e-06	-0.312461	2.23063e-08	0.25966	4.01944e-06	-0.432011	2.17104e-15	-0.10574	0.0642636	-0.262719	3.06127e-06	0.197302	0.000506759	-0.0273719	0.632845	0.195227	0.000582032	0.237452	2.62478e-05	0.0497918	0.384627	0.277262	8.00267e-07
26240	blue	-0.313002	2.10323e-08	-0.509092	1.20319e-21	0.640228	8.28274e-37	0.527237	2.30516e-23	-0.0507461	0.37557	0.240055	2.12565e-05	-0.396447	5.36179e-13	-0.316815	1.38482e-08	-0.17367	0.00225981	0.216389	0.000132724	0.195628	0.000566729	-0.14509	0.0109184	0.103314	0.0706585	-0.0186415	0.744938	-0.145741	0.010563
594	blue	-0.312191	2.29713e-08	-0.431567	2.33495e-15	0.615806	1.95424e-33	0.646024	1.18109e-37	0.211523	0.000188914	0.156409	0.00602794	-0.354202	1.66849e-10	-0.364373	4.51591e-11	-0.197879	0.000487526	0.240975	1.97183e-05	0.49164	4.34904e-20	-0.150168	0.00840435	0.0853516	0.135672	0.138961	0.0148222	-0.365507	3.89226e-11
5058	blue	-0.311653	2.43508e-08	-0.444713	2.57885e-16	0.326189	4.83263e-09	0.5497	1.22438e-25	0.0818422	0.152561	0.311404	2.50166e-08	-0.227405	5.79497e-05	-0.131216	0.0214672	0.26193	3.28502e-06	0.0862475	0.131599	0.0614339	0.283257	0.073298	0.200275	-0.109001	0.0564227	-0.380733	4.99973e-12	-0.163528	0.00406696
29842	blue	-0.311466	2.48483e-08	-0.483913	1.99611e-19	0.837915	3.39722e-82	0.344776	5.37677e-10	-0.219076	0.000108847	0.267041	2.07148e-06	-0.422883	9.50552e-15	-0.329332	3.36786e-09	-0.548018	1.83767e-25	0.342279	7.28402e-10	0.217276	0.000124343	-0.115672	0.0428392	0.404636	1.59669e-13	0.207983	0.000243024	0.023715	0.67896
23743	blue	-0.311447	2.49005e-08	-0.486339	1.24233e-19	0.486016	1.32351e-19	0.436913	9.64166e-16	-0.125931	0.0273651	0.367986	2.80728e-11	-0.350593	2.62368e-10	-0.125571	0.0278126	-0.00285819	0.960222	0.181952	0.00136561	0.0267953	0.640027	0.183202	0.00126329	0.0447485	0.434656	-0.0701796	0.220145	0.0685363	0.231165
63926	blue	-0.3108	2.67016e-08	-0.457207	2.90295e-17	0.697894	3.97989e-46	0.369436	2.31562e-11	-0.133018	0.0197254	0.16682	0.0033725	-0.378823	6.50636e-12	-0.328719	3.61487e-09	-0.328949	3.52032e-09	0.140797	0.0135413	0.360697	7.28061e-11	-0.180802	0.00146645	0.0879354	0.124184	0.245465	1.36085e-05	-0.148669	0.00908642
9379	blue	-0.310501	2.7579e-08	-0.372558	1.52494e-11	0.480564	3.81849e-19	0.102676	0.0724235	-0.364673	4.34192e-11	0.223307	7.92534e-05	-0.262941	3.00097e-06	-0.123226	0.0308876	-0.202826	0.000348167	0.128991	0.0238004	-0.0174175	0.76116	-0.0979428	0.0866727	0.203115	0.000341291	0.172245	0.0024591	0.114226	0.045524
10370	blue	-0.310276	2.82549e-08	-0.425998	5.77185e-15	0.697552	4.58826e-46	0.465818	6.11015e-18	0.00892753	0.8762	0.243389	1.61674e-05	-0.307454	3.82341e-08	-0.350369	2.69775e-10	-0.375381	1.04123e-11	0.626418	7.28085e-35	0.279197	6.65457e-07	-0.101972	0.0744131	0.3856	2.53572e-12	-0.0622897	0.276592	-0.136769	0.0164895
10483	blue	-0.309457	3.0858e-08	-0.375871	9.74124e-12	0.586636	8.95326e-30	0.620034	5.34874e-34	0.25534	5.87068e-06	0.194257	0.000620617	-0.286638	3.23149e-07	-0.297034	1.13671e-07	-0.194742	0.00060103	0.20717	0.000257352	0.54477	3.99845e-25	-0.112698	0.0485114	0.0604267	0.291239	0.048315	0.398901	-0.350711	2.58505e-10
738	blue	-0.309341	3.12466e-08	-0.471095	2.30019e-18	0.510251	9.41255e-22	0.298784	9.49387e-08	-0.227827	5.60918e-05	0.328213	3.83167e-09	-0.293795	1.58111e-07	-0.107649	0.0595728	-0.052867	0.355917	0.19642	0.000537584	0.122369	0.0320818	-0.0936816	0.10135	0.0261386	0.64825	-0.203981	0.000321464	-0.00286818	0.960083
3769	blue	-0.3084	3.45596e-08	-0.494079	2.66653e-20	0.7556	5.50194e-58	0.46874	3.56494e-18	-0.0809113	0.157298	0.246572	1.24062e-05	-0.445167	2.38588e-16	-0.345999	4.62978e-10	-0.414149	3.7474e-14	0.266926	2.09332e-06	0.208658	0.000231713	-0.0861381	0.132092	0.328964	3.51421e-09	0.0256318	0.654625	-0.0820177	0.151681
57535	blue	-0.308186	3.5361e-08	-0.478205	6.00366e-19	0.651569	1.76073e-38	0.376543	8.8893e-12	-0.175764	0.00199373	0.173684	0.00225803	-0.301816	6.93083e-08	-0.367629	2.94304e-11	-0.308401	3.45586e-08	0.299442	8.87011e-08	0.0716351	0.210702	-0.0453275	0.428728	0.284437	4.01012e-07	0.0905918	0.113175	0.0125502	0.826643
1381	blue	-0.307672	3.73583e-08	-0.493541	2.97147e-20	0.812198	2.31606e-73	0.408401	9.04696e-14	-0.156576	0.00597365	0.282171	4.99837e-07	-0.419127	1.72304e-14	-0.307903	3.64473e-08	-0.493543	2.96982e-20	0.370307	2.06184e-11	0.186656	0.00101599	-0.128819	0.0239893	0.362256	5.95018e-11	0.1483	0.00926174	-0.0309479	0.58908
58526	blue	0.307584	3.77091e-08	0.459445	1.94451e-17	-0.418719	1.83737e-14	-0.19682	0.000523419	0.331815	2.52465e-09	-0.0573504	0.316543	0.20105	0.000393243	0.331726	2.55106e-09	0.0852849	0.135979	-0.0840279	0.141865	0.243896	1.55042e-05	-0.132448	0.0202627	-0.111483	0.0510027	-0.0201165	0.725538	-0.103756	0.0694554
51054	blue	0.307518	3.79772e-08	0.392226	9.88212e-13	-0.563046	4.49833e-27	-0.425909	5.85527e-15	-0.00359809	0.949936	-0.082481	0.149374	0.253296	7.00628e-06	0.3949	6.71558e-13	0.2813	5.43751e-07	-0.233048	3.73007e-05	-0.177182	0.0018301	-0.0278944	0.626365	-0.252099	7.76595e-06	0.0619164	0.279486	0.0543814	0.342288
5514	blue	-0.307152	3.94841e-08	-0.354353	1.63686e-10	0.434049	1.55171e-15	0.109728	0.0547895	-0.352001	2.20043e-10	0.34909	3.16245e-10	-0.145414	0.0107404	0.047335	0.408545	-0.0944109	0.0987071	0.477712	6.59675e-19	-0.0972146	0.0890522	-0.0246124	0.667523	0.146845	0.00998288	-0.105962	0.0637039	0.139907	0.0141496
5629	blue	-0.306607	4.18412e-08	-0.436547	1.02485e-15	0.678398	9.74886e-43	0.303874	5.58609e-08	-0.186702	0.00101299	0.252626	7.42228e-06	-0.308969	3.2517e-08	-0.346899	4.14527e-10	-0.429002	3.54999e-15	0.365818	3.73665e-11	0.0548809	0.337865	-0.117209	0.0401333	0.495908	1.84319e-20	0.121478	0.0333651	-0.0192562	0.736833
2954	blue	-0.306531	4.21823e-08	-0.399802	3.27726e-13	0.507123	1.82235e-21	0.455101	4.22136e-17	-0.0021702	0.969791	0.282946	4.63662e-07	-0.272008	1.31114e-06	-0.114333	0.0453192	-0.0362097	0.527344	0.0877964	0.124782	0.400459	2.97434e-13	-0.189094	0.000869171	-0.121778	0.0329284	-0.0182338	0.750329	-0.259542	4.06178e-06
63933	blue	-0.30612	4.40622e-08	-0.412677	4.70394e-14	0.58629	9.84409e-30	0.617002	1.35727e-33	0.18767	0.000952352	0.294001	1.54844e-07	-0.430695	2.69343e-15	-0.158355	0.00542173	-0.119639	0.0361518	0.1042	0.0682665	0.538091	1.92649e-24	-0.0767952	0.179579	-0.0514479	0.368995	0.00721989	0.899741	-0.261819	3.318e-06
80131	blue	0.305973	4.47583e-08	0.362059	6.10417e-11	-0.413964	3.85632e-14	-0.33529	1.67943e-09	0.0824969	0.149295	-0.18082	0.00146481	0.120276	0.0351637	0.306096	4.41773e-08	0.173799	0.00224259	-0.217814	0.000119507	0.0929494	0.10406	-0.287562	2.94969e-07	-0.232728	3.82555e-05	0.0291576	0.610818	-0.096485	0.0914887
100289410	blue	-0.305668	4.62242e-08	-0.480745	3.68773e-19	0.610603	9.37554e-33	0.280789	5.71184e-07	-0.288867	2.59184e-07	0.188156	0.000923202	-0.396424	5.38001e-13	-0.2508	8.67836e-06	-0.207683	0.000248228	0.123419	0.0306238	0.170073	0.00279371	-0.10647	0.0624342	0.0286859	0.616603	0.273414	1.15012e-06	-0.00171228	0.976163
6649	blue	-0.30551	4.7006e-08	-0.450396	9.65592e-17	0.766756	1.14639e-60	0.248427	1.06136e-05	-0.295694	1.30364e-07	0.329601	3.26488e-09	-0.353488	1.82549e-10	-0.246542	1.24368e-05	-0.473048	1.59567e-18	0.279866	6.24142e-07	0.228084	5.49894e-05	-0.226683	6.12618e-05	0.398973	3.70308e-13	0.222524	8.40886e-05	-0.0482386	0.399647
10788	blue	-0.305355	4.7785e-08	-0.455863	3.68799e-17	0.769722	2.09492e-61	0.425008	6.76762e-15	-0.124218	0.0295534	0.398352	4.05698e-13	-0.305863	4.52818e-08	-0.228411	5.36134e-05	-0.423267	8.94082e-15	0.251482	8.18685e-06	0.283474	4.40449e-07	0.0316596	0.58054	0.197726	0.000492559	0.0909812	0.111628	0.00509293	0.929184
5050	blue	0.304735	5.10198e-08	0.453093	6.01827e-17	-0.579372	6.4135e-29	-0.326956	4.42647e-09	0.221107	9.35374e-05	-0.351451	2.35713e-10	0.305585	4.66334e-08	0.179033	0.00163495	0.283214	4.51726e-07	-0.290791	2.13931e-07	0.0849471	0.137542	-0.242406	1.75341e-05	-0.290016	2.31174e-07	-0.0496976	0.385527	-0.195856	0.000558169
7225	blue	-0.304506	5.22673e-08	-0.466131	5.76963e-18	0.68048	4.36021e-43	0.48883	7.6022e-20	-0.0250178	0.662382	0.427656	4.4159e-15	-0.433715	1.63973e-15	-0.0999882	0.080261	-0.279138	6.69245e-07	0.219414	0.000106147	0.251102	8.45739e-06	-0.0230809	0.687085	0.246479	1.25031e-05	-0.00326303	0.954593	-0.11842	0.0381042
51368	blue	-0.303908	5.56649e-08	-0.437148	9.27018e-16	0.575646	1.72785e-28	0.339447	1.02445e-09	-0.187349	0.000972119	0.363668	4.95123e-11	-0.368181	2.73568e-11	-0.0627087	0.273367	-0.134683	0.0182264	0.123875	0.0300089	0.348342	3.46916e-10	-0.15308	0.00720774	-0.0383214	0.503526	-0.0614402	0.283207	-0.105359	0.0652352
8900	blue	0.303856	5.59705e-08	0.441578	4.39889e-16	-0.531533	8.72325e-24	-0.377283	8.03507e-12	0.140676	0.0136223	-0.354659	1.57472e-10	0.307249	3.90812e-08	0.116622	0.0411502	0.162101	0.00440623	-0.168582	0.0030468	0.0135706	0.812799	-0.123998	0.0298448	-0.150999	0.0080458	0.090943	0.111779	-0.122605	0.031749
113146	blue	0.303742	5.66469e-08	0.408157	9.38828e-14	-0.735753	1.479e-53	-0.360507	7.46143e-11	0.146907	0.00995145	-0.393287	8.48082e-13	0.282943	4.63811e-07	0.216099	0.000135574	0.488287	8.46469e-20	-0.257602	4.81844e-06	-0.284051	4.164e-07	0.0291594	0.610796	-0.207254	0.000255836	-0.223011	8.10462e-05	-0.00106284	0.985203
85352	blue	0.303546	5.78221e-08	0.459977	1.76685e-17	-0.320347	9.35344e-09	-0.477559	6.79223e-19	0.0121723	0.831784	-0.19628	0.000542616	0.267865	1.92134e-06	0.25646	5.32513e-06	-0.192129	0.000713801	-0.180942	0.00145385	0.056607	0.322868	-0.243254	1.63493e-05	0.158509	0.00537597	0.423773	8.2465e-15	-0.0379089	0.508134
1014	blue	-0.301724	6.99749e-08	-0.448393	1.36789e-16	0.815682	1.77807e-74	0.348352	3.46515e-10	-0.172441	0.00243083	0.248561	1.04944e-05	-0.345005	5.22847e-10	-0.354156	1.67808e-10	-0.551715	7.50561e-26	0.38671	2.16865e-12	0.230986	4.38707e-05	-0.147587	0.00960909	0.45197	7.33128e-17	0.0936923	0.101311	-0.034912	0.542261
1892	blue	-0.30109	7.47612e-08	-0.422209	1.05824e-14	0.566904	1.68285e-27	0.452071	7.20269e-17	-0.0163784	0.775015	0.397314	4.72345e-13	-0.314538	1.77864e-08	-0.0667895	0.243301	-0.0884966	0.121792	0.130823	0.021864	0.410589	6.4812e-14	-0.178832	0.00165518	-0.0743819	0.193683	-0.0563793	0.324821	-0.193682	0.000644647
3708	blue	-0.300132	8.25869e-08	-0.434892	1.34936e-15	0.764784	3.50065e-60	0.470791	2.43456e-18	-0.0400815	0.484114	0.432483	2.00878e-15	-0.379871	5.63161e-12	-0.116808	0.0408256	-0.433803	1.61606e-15	0.291883	1.91745e-07	0.224246	7.38071e-05	0.0893379	0.118273	0.304836	5.04761e-08	-0.0587186	0.305117	0.0355375	0.535045
58529	blue	-0.300013	8.36055e-08	-0.340573	8.94908e-10	0.363309	5.18872e-11	0.146182	0.010328	-0.256411	5.3476e-06	0.0996969	0.0811499	-0.203433	0.000333897	-0.154278	0.00676123	-0.0440907	0.441445	0.164745	0.0037964	0.0320243	0.576186	-0.197138	0.000512385	0.0673852	0.239114	0.342741	6.8875e-10	-0.14194	0.0127935
3291	blue	-0.299928	8.43495e-08	-0.442258	3.91966e-16	0.682821	1.7508e-43	0.276789	8.37012e-07	-0.23833	2.44517e-05	0.399195	3.58418e-13	-0.469592	3.04376e-18	-0.0475929	0.405994	-0.362375	5.85935e-11	0.240996	1.96844e-05	0.177202	0.00182779	-0.126093	0.0271644	0.278355	7.21256e-07	0.187338	0.000972751	-0.0128883	0.82205
81492	blue	-0.299849	8.5044e-08	-0.426369	5.43667e-15	0.575911	1.611e-28	0.179094	0.00162886	-0.32318	6.80221e-09	0.195588	0.000568231	-0.336785	1.40706e-09	-0.205883	0.000281636	-0.250037	9.2607e-06	0.205946	0.000280397	0.07715	0.177571	-0.214293	0.000154673	0.118609	0.0377967	0.158399	0.00540861	-0.070418	0.218578
2122	blue	0.299836	8.51583e-08	0.319193	1.06381e-08	-0.442678	3.64985e-16	-0.245069	1.4065e-05	0.0785992	0.169542	0.0733763	0.199793	0.13385	0.018964	0.48026	4.04864e-19	0.272259	1.28097e-06	-0.199457	0.000438246	-0.160265	0.00488029	0.118986	0.0371871	-0.260514	3.72665e-06	-0.160055	0.00493738	0.113462	0.0469979
55167	blue	-0.298687	9.58947e-08	-0.377949	7.33504e-12	0.439318	6.44377e-16	0.555557	2.92532e-26	0.125135	0.0283629	0.265989	2.27958e-06	-0.148849	0.00900203	-0.175104	0.0020743	-0.0201894	0.724583	0.215998	0.000136585	0.0790047	0.167345	0.218429	0.000114199	0.131133	0.0215505	-0.39229	9.79188e-13	-0.0331804	0.562484
2348	blue	-0.296835	1.16007e-07	-0.430215	2.91313e-15	0.443412	3.22069e-16	0.33324	2.13734e-09	-0.141949	0.012788	0.160206	0.00489638	-0.210757	0.000199572	-0.282228	4.97071e-07	-0.0553916	0.333382	0.211012	0.000195967	-0.0310575	0.587761	0.00834532	0.884215	0.102135	0.0739508	-0.140323	0.0138623	-0.0332242	0.561968
53827	blue	0.296649	1.18236e-07	0.494354	2.52271e-20	-0.794537	4.76479e-68	-0.437053	9.41923e-16	0.124056	0.029768	-0.151649	0.0077754	0.586902	8.32261e-30	0.380135	5.43068e-12	0.523562	5.23516e-23	-0.188884	0.000880993	-0.248028	1.09769e-05	0.0225322	0.694145	-0.288822	2.60341e-07	-0.304698	5.12203e-08	0.00367121	0.94892
84779	blue	0.296522	1.19789e-07	0.327866	3.9879e-09	-0.246305	1.26865e-05	-0.40915	8.07359e-14	-0.0697254	0.223153	-0.214201	0.000155711	0.110231	0.0536799	0.0587321	0.305006	-0.17493	0.00209612	-0.130458	0.0222386	-0.0589353	0.303332	-0.244515	1.47277e-05	0.0677603	0.236503	0.28601	3.43728e-07	0.0274605	0.631743
27242	blue	0.296116	1.24859e-07	0.555213	3.18454e-26	-0.679544	6.26571e-43	-0.372607	1.5149e-11	0.266363	2.20348e-06	-0.226759	6.09027e-05	0.516104	2.68378e-22	0.388418	1.70276e-12	0.299534	8.78651e-08	-0.0913239	0.11028	-0.0921462	0.107098	-0.0195331	0.733191	-0.122271	0.0322205	-0.0234596	0.682228	-0.104955	0.0662775
3673	blue	0.29507	1.38917e-07	0.439174	6.60135e-16	-0.712044	9.20224e-49	-0.344953	5.26182e-10	0.177536	0.00179115	-0.370012	2.14461e-11	0.392622	9.33391e-13	0.242914	1.68144e-05	0.45647	3.31051e-17	-0.243622	1.58593e-05	-0.194709	0.000602374	0.00820944	0.886088	-0.321092	8.60451e-09	-0.195959	0.000554382	-0.0707605	0.216341
65990	blue	-0.295034	1.39425e-07	-0.449944	1.04469e-16	0.375282	1.05535e-11	0.353471	1.82945e-10	-0.14941	0.00874346	0.324444	5.89484e-09	-0.321365	8.34454e-09	-0.0335658	0.557952	0.174691	0.00212623	0.0332291	0.561911	0.189266	0.000859595	-0.0351849	0.539106	-0.331536	2.60807e-09	-0.0749378	0.190364	-0.0220378	0.70053
7559	blue	-0.294927	1.40951e-07	-0.433493	1.70073e-15	0.59192	2.071e-30	0.536515	2.77799e-24	0.0353659	0.537019	0.243611	1.58739e-05	-0.34724	3.97459e-10	-0.169685	0.00285757	-0.172447	0.00242997	0.14393	0.0115787	0.21509	0.000145953	0.126387	0.026806	0.16588	0.00355893	-0.101399	0.0760671	0.0682322	0.233246
79720	blue	-0.294851	1.42039e-07	-0.39942	3.46741e-13	0.49918	9.4663e-21	0.234765	3.25503e-05	-0.208091	0.00024119	0.323612	6.47769e-09	-0.249471	9.71607e-06	-0.0778216	0.173815	-0.137017	0.0162931	0.460281	1.67261e-17	0.0436236	0.446303	-0.0247625	0.665618	0.198606	0.000464221	-0.225204	6.86092e-05	0.100045	0.0800874
3927	blue	0.294637	1.45169e-07	0.472941	1.62785e-18	-0.700818	1.16903e-46	-0.311545	2.46372e-08	0.214273	0.000154896	-0.0863503	0.131138	0.454406	4.77378e-17	0.481648	3.09798e-19	0.440781	5.03444e-16	-0.170684	0.00269562	-0.237208	2.67676e-05	0.0773413	0.176495	-0.248208	1.08115e-05	-0.338557	1.13942e-09	-0.0118746	0.83584
9709	blue	-0.294635	1.45201e-07	-0.320657	9.03397e-09	0.560899	7.73221e-27	0.462928	1.03591e-17	0.118958	0.0372317	0.350046	2.80848e-10	-0.0316008	0.581243	-0.188422	0.000907537	-0.274024	1.08619e-06	0.427388	4.6122e-15	0.256163	5.46474e-06	-0.0188428	0.742281	0.270407	1.521e-06	-0.116847	0.0407579	-0.150312	0.00834117
9805	blue	0.294124	1.5292e-07	0.380541	5.13448e-12	-0.441026	4.8306e-16	-0.282577	4.80552e-07	0.156353	0.00604651	-0.135228	0.0177581	0.187183	0.000982441	0.317387	1.2999e-08	0.16398	0.0039646	-0.179165	0.00162176	0.0565465	0.323386	-0.0703515	0.219014	-0.0939824	0.100253	0.0852561	0.136112	0.00757703	0.89481
10023	blue	-0.29411	1.53144e-07	-0.340861	8.64415e-10	0.330396	2.9778e-09	0.406618	1.18509e-13	0.0108817	0.849395	0.253186	7.07339e-06	-0.0636899	0.265917	-0.122219	0.0322945	0.106632	0.0620341	0.253415	6.93501e-06	0.0237615	0.678365	-0.00991536	0.86263	0.0340031	0.55283	-0.239931	2.14714e-05	-0.142603	0.012377
10263	blue	-0.294063	1.53864e-07	-0.369669	2.24486e-11	0.467314	4.64024e-18	0.305628	4.64216e-08	-0.0766786	0.180242	0.274566	1.03232e-06	-0.135089	0.0178766	-0.134064	0.0187725	-0.0526566	0.357838	0.244276	1.50228e-05	0.252974	7.20374e-06	-0.1677	0.00320615	-0.0557693	0.330092	-0.162322	0.00435211	-0.160966	0.00469417
100506963	blue	-0.293752	1.58803e-07	-0.421321	1.21837e-14	0.671486	1.34363e-41	0.456988	3.01858e-17	-0.0440684	0.441677	0.183646	0.00122862	-0.41213	5.1169e-14	-0.321591	8.13611e-09	-0.375838	9.78535e-12	0.154345	0.00673712	0.312734	2.16548e-08	0.0708682	0.215641	0.187088	0.000988406	0.197968	0.00048459	-0.00793265	0.889903
2948	blue	-0.293401	1.64533e-07	-0.439318	6.44309e-16	0.716737	1.1326e-49	0.454913	4.36458e-17	-0.0353997	0.536631	0.248358	1.06755e-05	-0.392377	9.66936e-13	-0.248498	1.05502e-05	-0.331658	2.57137e-09	0.144241	0.0113985	0.470176	2.73046e-18	-0.249024	1.00915e-05	0.153024	0.00722938	0.207128	0.000258117	-0.257335	4.93266e-06
55151	blue	-0.293316	1.65953e-07	-0.461119	1.438e-17	0.595673	7.20314e-31	0.692495	3.67548e-45	0.20737	0.000253746	0.292992	1.71478e-07	-0.543569	5.31833e-25	-0.222977	8.12603e-05	-0.131248	0.0214357	0.0602313	0.292805	0.441947	4.13221e-16	-0.0221953	0.698494	-0.0689822	0.228137	0.0495127	0.3873	-0.262586	3.09799e-06
501	blue	-0.293268	1.66771e-07	-0.470976	2.35196e-18	0.739484	2.33463e-54	0.517417	2.01858e-22	-0.00508522	0.929291	0.25353	6.86667e-06	-0.500028	7.95585e-21	-0.261534	3.40329e-06	-0.392095	1.00702e-12	0.218605	0.000112716	0.246812	1.21584e-05	0.0718294	0.209464	0.271488	1.37614e-06	-0.0453946	0.428045	0.0372462	0.515582
51117	blue	-0.292805	1.74737e-07	-0.453264	5.83979e-17	0.647436	7.30136e-38	0.540489	1.09981e-24	0.040439	0.480221	0.33588	1.56628e-09	-0.470592	2.52671e-18	-0.0923795	0.106208	-0.190173	0.000810704	0.158632	0.00534002	0.458772	2.19409e-17	-0.0303371	0.596457	-0.139507	0.0144307	-0.0502398	0.380358	-0.118055	0.0387072
6281	blue	0.292044	1.88675e-07	0.530534	1.0948e-23	-0.619164	6.99486e-34	-0.418477	1.90842e-14	0.203602	0.000330007	-0.312884	2.13053e-08	0.52976	1.30501e-23	0.164612	0.00382531	0.176482	0.00190919	0.139028	0.0147739	-0.189217	0.000862344	0.0569296	0.320114	0.170302	0.00275656	-0.146075	0.0103841	0.053127	0.353553
64418	blue	-0.29192	1.91036e-07	-0.409575	7.56717e-14	0.546616	2.57302e-25	0.631447	1.4642e-35	0.223597	7.75337e-05	0.304564	5.19451e-08	-0.468736	3.56739e-18	-0.130507	0.0221885	-0.13771	0.0157545	0.186334	0.00103697	0.333077	2.17854e-09	0.148598	0.0091201	0.118016	0.0387719	-0.0572922	0.317036	-0.104284	0.0680425
3556	blue	0.291899	1.91445e-07	0.412411	4.90091e-14	-0.765779	1.99585e-60	-0.24759	1.13896e-05	0.276772	8.38365e-07	-0.267188	2.04398e-06	0.309396	3.1061e-08	0.266553	2.16557e-06	0.585824	1.11825e-29	-0.207587	0.00024991	-0.214688	0.00015029	-0.00440643	0.938709	-0.281597	5.28376e-07	-0.168239	0.00310787	-0.121959	0.0326665
58528	blue	-0.291835	1.92678e-07	-0.406947	1.12763e-13	0.598245	3.46584e-31	0.344923	5.28157e-10	-0.134214	0.0186383	0.0861658	0.131967	-0.343957	5.94148e-10	-0.317492	1.28496e-08	-0.295122	1.38177e-07	0.0993323	0.0822738	0.285753	3.5252e-07	-0.103137	0.0711439	0.148011	0.00940145	0.288894	2.58487e-07	-0.119626	0.0361713
9749	blue	-0.291791	1.93535e-07	-0.48261	2.57106e-19	0.408147	9.40256e-14	0.48804	8.88783e-20	-0.0613259	0.284106	0.486257	1.26233e-19	-0.33626	1.49741e-09	0.052734	0.35713	0.150477	0.00826954	0.190909	0.000772896	-0.129178	0.0235963	0.1876	0.00095662	0.106903	0.0613711	-0.428845	3.6413e-15	0.0801176	0.161423
10903	blue	0.290858	2.12517e-07	0.478619	5.54663e-19	-0.785412	1.67271e-65	-0.436591	1.01742e-15	0.109943	0.0543126	-0.316314	1.46352e-08	0.409448	7.71502e-14	0.314861	1.7167e-08	0.504558	3.11709e-21	-0.308582	3.3893e-08	-0.22095	9.46477e-05	0.0499692	0.382933	-0.287587	2.94246e-07	-0.103678	0.0696685	0.0105204	0.854338
643641	blue	-0.290601	2.18046e-07	-0.424316	7.56137e-15	0.552298	6.51109e-26	0.128548	0.02429	-0.399647	3.35335e-13	0.234231	3.39621e-05	-0.323382	6.64877e-09	-0.168448	0.00307044	-0.286722	3.20472e-07	0.161329	0.00460018	-0.0908259	0.112243	0.347012	4.088e-10	0.230616	4.51601e-05	0.0869005	0.128691	0.525036	3.77208e-23
26249	blue	-0.290576	2.186e-07	-0.411059	6.03121e-14	0.65043	2.61138e-38	0.165831	0.00356903	-0.349944	2.84437e-10	0.200448	0.000409718	-0.361184	6.83664e-11	-0.228966	5.13558e-05	-0.413951	3.86421e-14	0.165955	0.00354382	0.193481	0.000653214	0.043706	0.445444	0.276682	8.4555e-07	0.283166	4.53856e-07	0.178356	0.00170396
83604	blue	-0.290445	2.21477e-07	-0.449457	1.13712e-16	0.59412	1.11717e-30	0.435701	1.17992e-15	-0.101068	0.0770345	0.584176	1.75348e-29	-0.365995	3.65046e-11	0.0629264	0.271702	-0.187032	0.000991941	0.328139	3.86473e-09	0.0672646	0.239957	0.0233526	0.683599	0.349919	2.85297e-10	-0.0481399	0.400614	-0.0253949	0.657613
7466	blue	-0.29017	2.27638e-07	-0.428825	3.65355e-15	0.815836	1.58543e-74	0.375331	1.04829e-11	-0.129766	0.0229645	0.337842	1.24089e-09	-0.410818	6.25832e-14	-0.1471	0.00985313	-0.533679	5.34173e-24	0.343374	6.37831e-10	0.323424	6.61688e-09	-0.145107	0.0109089	0.333156	2.15842e-09	0.150634	0.00820144	-0.0521444	0.36254
51192	blue	0.289605	2.40843e-07	0.489513	6.6401e-20	-0.670894	1.67711e-41	-0.129795	0.0229335	0.4604	1.63728e-17	-0.31426	1.83345e-08	0.522602	6.47549e-23	0.185146	0.00111804	0.401791	2.44149e-13	-0.175257	0.00205538	0.0111547	0.845664	-0.0533824	0.351241	-0.206461	0.000270468	-0.173699	0.00225602	-0.277129	8.10428e-07
23316	blue	-0.288692	2.63744e-07	-0.373023	1.43242e-11	0.652383	1.32675e-38	0.279291	6.59525e-07	-0.155939	0.00618332	0.214588	0.00015139	-0.336375	1.47716e-09	-0.265018	2.48923e-06	-0.445013	2.4496e-16	0.209253	0.000222134	0.276741	8.40829e-07	-0.0381384	0.505568	0.273102	1.18407e-06	0.198408	0.000470451	-8.2415e-05	0.998853
3033	blue	-0.288048	2.81136e-07	-0.428661	3.75205e-15	0.656656	2.96475e-39	0.641106	6.18232e-37	0.17224	0.00245989	0.264737	2.55324e-06	-0.398854	3.76826e-13	-0.231997	4.05242e-05	-0.223827	7.6194e-05	0.162327	0.00435082	0.512488	5.84321e-22	-0.12011	0.0354192	0.0931368	0.103361	0.0266814	0.64145	-0.340235	9.31981e-10
26505	blue	-0.287811	2.87813e-07	-0.41501	3.27913e-14	0.321229	8.47361e-09	0.147037	0.00988508	-0.347627	3.7896e-10	0.219717	0.00010378	-0.206824	0.000263676	-0.0686316	0.230516	0.106197	0.0631144	0.135002	0.0179516	-0.15129	0.0079236	-0.0301398	0.598848	-0.0470881	0.410997	-0.153406	0.0070836	0.170148	0.00278154
64417	blue	-0.285714	3.53878e-07	-0.457595	2.70874e-17	0.614415	2.98024e-33	0.401145	2.68719e-13	-0.112483	0.0489455	0.239169	2.28447e-05	-0.432983	1.85016e-15	-0.253531	6.86593e-06	-0.308626	3.37349e-08	0.169943	0.002815	0.0864999	0.130469	0.417698	2.15662e-14	0.173873	0.00223267	-0.142772	0.012273	0.321113	8.58403e-09
1836	blue	0.285447	3.63275e-07	0.366552	3.39248e-11	-0.325203	5.40767e-09	-0.173442	0.00229068	0.25616	5.46598e-06	-0.170422	0.00273729	0.0504375	0.378484	0.242322	1.76554e-05	0.0288396	0.614716	-0.160564	0.00480002	0.0976885	0.0874976	-0.0206871	0.71808	-0.0782473	0.171466	0.0195676	0.732738	0.0183034	0.749408
7184	blue	-0.284409	4.02085e-07	-0.441474	4.47763e-16	0.625837	8.74607e-35	0.535563	3.46177e-24	0.0736665	0.198016	0.348422	3.43506e-10	-0.374071	1.24356e-11	-0.127218	0.0258132	-0.232761	3.81553e-05	0.280243	6.01993e-07	0.0914311	0.109861	0.0886344	0.12121	0.223332	7.91056e-05	-0.186926	0.00099868	-0.0499135	0.383465
7982	blue	-0.284383	4.0311e-07	-0.476074	9.01018e-19	0.719049	3.97093e-50	0.44408	2.87388e-16	-0.102103	0.0740412	0.328364	3.76583e-09	-0.557241	1.92819e-26	-0.183683	0.00122582	-0.308927	3.26651e-08	0.169766	0.00284423	0.38652	2.22771e-12	-0.115093	0.0438969	0.170403	0.00274039	0.14774	0.00953367	-0.0573732	0.316351
3790	blue	0.28416	4.11992e-07	0.417014	2.40025e-14	-0.48023	4.07157e-19	-0.177105	0.00183862	0.273298	1.16266e-06	-0.242494	1.74075e-05	0.218481	0.000113755	0.328763	3.59645e-09	0.215021	0.000146695	-0.216014	0.000136421	-0.0548495	0.338142	-0.0425537	0.457544	-0.0565324	0.323507	-0.0191134	0.738713	-0.111959	0.0500136
10602	blue	0.283595	4.35325e-07	0.512899	5.35078e-22	-0.718426	5.27351e-50	-0.415088	3.24001e-14	0.176326	0.0019273	-0.335036	1.7305e-09	0.48437	1.82598e-19	0.266597	2.15702e-06	0.372216	1.5968e-11	-0.180409	0.00150245	-0.127683	0.0252714	-0.036095	0.528655	-0.161361	0.00459214	-0.0307002	0.592067	-0.0450511	0.431553
9121	blue	-0.281639	5.26211e-07	-0.482966	2.39948e-19	0.637435	2.08611e-36	0.451306	8.23549e-17	-0.0818889	0.152327	0.217208	0.000124968	-0.388004	1.80601e-12	-0.317752	1.24846e-08	-0.253792	6.71285e-06	0.280369	5.94759e-07	0.0922896	0.10655	-0.0235663	0.680862	0.258759	4.3525e-06	-0.136054	0.0170682	-0.0666981	0.243948
54769	blue	-0.281552	5.3066e-07	-0.446887	1.77472e-16	0.693883	2.08519e-45	0.427025	4.89069e-15	-0.083686	0.143499	0.1994	0.000439956	-0.488304	8.43569e-20	-0.307839	3.66961e-08	-0.416014	2.80547e-14	0.225803	6.5538e-05	0.203504	0.000332248	-0.0776054	0.175018	0.320886	8.80515e-09	0.220127	0.00010065	-0.0628994	0.271908
1349	blue	-0.281341	5.41576e-07	-0.37775	7.53776e-12	0.609919	1.14972e-32	0.50805	1.49932e-21	0.102737	0.0722553	0.20614	0.000276623	-0.417784	2.12775e-14	-0.248106	1.09057e-05	-0.274741	1.01552e-06	0.066298	0.246795	0.557906	1.63407e-26	-0.108576	0.0573983	0.0213868	0.708969	0.277452	7.85999e-07	-0.216109	0.000135479
5187	blue	-0.281135	5.52468e-07	-0.335713	1.59755e-09	0.262856	3.02388e-06	0.0590914	0.302052	-0.336709	1.41982e-09	0.232039	4.03915e-05	-0.152795	0.00731785	-0.072108	0.207698	0.0580751	0.310458	0.34996	2.83852e-10	-0.118536	0.0379159	0.0516233	0.367363	-0.0101106	0.859953	-0.0350897	0.540206	0.191243	0.000756279
10644	blue	0.280915	5.643e-07	0.306978	4.02243e-08	-0.68091	3.68989e-43	-0.332932	2.21583e-09	0.0192725	0.736618	-0.185837	0.00107018	0.121296	0.0336313	0.350486	2.65883e-10	0.531759	8.28618e-24	-0.327369	4.22188e-09	-0.398937	3.72278e-13	0.242849	1.69058e-05	-0.397208	4.79779e-13	-0.311536	2.46604e-08	0.267009	2.07765e-06
51174	blue	-0.280305	5.98412e-07	-0.46155	1.33011e-17	0.582005	3.15904e-29	0.605876	3.79956e-32	0.0964438	0.0916277	0.195268	0.000580432	-0.346799	4.19652e-10	-0.335108	1.71586e-09	-0.152596	0.00739528	0.277594	7.75433e-07	0.175904	0.00197694	0.0472385	0.409502	0.173414	0.00229459	-0.14071	0.0135994	-0.0287089	0.616321
23066	blue	-0.280004	6.15968e-07	-0.443272	3.29836e-16	0.572198	4.27437e-28	0.320079	9.63738e-09	-0.197617	0.000496161	0.210857	0.000198141	-0.406528	1.20119e-13	-0.239562	2.21257e-05	-0.245771	1.32651e-05	0.0715573	0.211199	0.157639	0.00563809	-0.0718003	0.209649	0.122005	0.0326011	0.271292	1.40132e-06	-0.0249397	0.66337
25802	blue	-0.279634	6.38237e-07	-0.45561	3.85686e-17	0.749151	1.67989e-56	0.344264	5.72325e-10	-0.207433	0.000252628	0.356363	1.2688e-10	-0.350181	2.76166e-10	-0.246965	1.20038e-05	-0.443005	3.45236e-16	0.489002	7.34899e-20	0.0770559	0.178101	-0.118252	0.0383804	0.526408	2.77619e-23	0.0546821	0.339621	0.0136407	0.81185
55614	blue	-0.279448	6.49659e-07	-0.432803	1.90569e-15	0.598347	3.36546e-31	0.454425	4.75795e-17	-0.0401048	0.483859	0.277203	8.04766e-07	-0.435903	1.1409e-15	-0.127041	0.0260219	-0.177243	0.00182334	0.20895	0.000226968	0.194608	0.000606405	-0.030237	0.597669	0.20145	0.000382654	0.0691273	0.227158	-0.0735573	0.198683
6443	blue	0.279381	6.53887e-07	0.335219	1.6936e-09	-0.351728	2.27668e-10	0.114125	0.0457162	0.506951	1.8895e-21	-0.0673766	0.239173	0.0033044	0.954018	0.331997	2.47157e-09	0.196745	0.000526039	-0.257939	4.67817e-06	0.173029	0.0023476	-0.0131013	0.819159	-0.181715	0.00138584	-0.137314	0.0160609	-0.209488	0.000218458
79846	blue	-0.279116	6.7067e-07	-0.485831	1.3723e-19	0.658661	1.45465e-39	0.46338	9.54087e-18	-0.0968366	0.090308	0.297728	1.05856e-07	-0.460948	1.48307e-17	-0.27179	1.33804e-06	-0.323778	6.35711e-09	0.280267	6.006e-07	0.0555101	0.332348	0.298654	9.62292e-08	0.313071	2.08759e-08	-0.0466895	0.414973	0.241365	1.90984e-05
57110	blue	-0.278635	7.0218e-07	-0.409854	7.2521e-14	0.602907	9.04399e-32	0.419166	1.71253e-14	-0.0190162	0.739994	0.0885362	0.121624	-0.424671	7.14343e-15	-0.295662	1.3078e-07	-0.258609	4.41027e-06	0.0320221	0.576212	0.337611	1.27556e-09	-0.0804378	0.15975	0.0412234	0.471739	0.231999	4.05171e-05	-0.0934898	0.102054
4594	blue	-0.278413	7.17221e-07	-0.47371	1.4087e-18	0.650641	2.4274e-38	0.646122	1.14235e-37	0.141411	0.0131352	0.249754	9.48557e-06	-0.526437	2.75785e-23	-0.247914	1.10832e-05	-0.215776	0.000138824	0.076717	0.180023	0.418511	1.89827e-14	0.0061372	0.914714	0.0763647	0.182037	0.0172391	0.763533	-0.175015	0.00208544
54796	blue	0.278137	7.36381e-07	0.332354	2.3709e-09	-0.337358	1.31456e-09	-0.253694	6.77008e-06	0.111557	0.050848	0.00522049	0.927415	0.134661	0.0182456	0.326343	4.74833e-09	0.0760711	0.183728	-0.0542966	0.343042	-0.0876336	0.125485	-0.111264	0.0514619	0.170908	0.00266047	-0.115383	0.0433641	-0.000372193	0.994818
57473	blue	-0.277977	7.47662e-07	-0.43137	2.41158e-15	0.583997	1.84098e-29	0.382462	3.93335e-12	-0.145111	0.0109068	0.341234	8.2642e-10	-0.411204	5.89899e-14	-0.0265579	0.642994	-0.209772	0.000214098	0.175833	0.00198544	0.0924653	0.105883	0.254879	6.1105e-06	0.0821274	0.151132	-0.171868	0.00251437	0.247236	1.17338e-05
3383	blue	0.277811	7.59553e-07	0.507726	1.60531e-21	-0.776312	4.37164e-63	-0.393059	8.76472e-13	0.202104	0.000365875	-0.295594	1.31692e-07	0.610813	8.80428e-33	0.250949	8.5688e-06	0.492914	3.36992e-20	-0.0840438	0.14179	-0.168697	0.00302657	-0.0748539	0.190862	-0.2178	0.000119634	-0.194031	0.000629988	-0.150058	0.0084528
5287	blue	-0.277009	8.19729e-07	-0.354269	1.65424e-10	0.43328	1.76165e-15	0.174739	0.00212017	-0.288244	2.75729e-07	0.430766	2.66237e-15	-0.127547	0.0254295	0.0751683	0.189001	-0.0948574	0.0971159	0.171602	0.00255416	-0.0718564	0.209293	0.0975414	0.0879778	0.0154891	0.78693	0.0180494	0.752772	0.156617	0.00596056
2673	blue	-0.276467	8.62933e-07	-0.352848	1.97847e-10	0.412819	4.60234e-14	0.617441	1.18696e-33	0.30148	7.17782e-08	0.193919	0.00063464	-0.330865	2.81983e-09	-0.139397	0.0145085	0.00851749	0.881844	0.161409	0.00457993	0.336051	1.535e-09	-0.0673873	0.239099	0.0444827	0.437392	-0.0734942	0.19907	-0.375239	1.06159e-11
51312	blue	0.276407	8.67863e-07	0.343326	6.41548e-10	-0.562406	5.28897e-27	-0.366632	3.35682e-11	0.032694	0.56823	-0.284332	4.05148e-07	0.220655	9.67588e-05	0.229015	5.11628e-05	0.295126	1.38129e-07	-0.082202	0.15076	-0.278596	7.04835e-07	0.334151	1.92069e-09	-0.154381	0.0067243	-0.226219	6.34824e-05	0.327734	4.04854e-09
23253	blue	-0.276277	8.78592e-07	-0.39325	8.52657e-13	0.389573	1.44484e-12	0.441397	4.53636e-16	-0.00241404	0.966399	0.247308	1.16633e-05	-0.187351	0.000971977	-0.187994	0.000932812	-0.0432894	0.449798	0.107726	0.0593885	-0.147404	0.00970042	0.383351	3.47507e-12	0.106119	0.0633099	-0.228027	5.52312e-05	0.152482	0.00744029
259217	blue	-0.27585	9.1476e-07	-0.436359	1.05748e-15	0.656638	2.98313e-39	0.243892	1.55093e-05	-0.286447	3.29282e-07	0.357362	1.11715e-10	-0.452538	6.63546e-17	-0.119911	0.0357268	-0.35737	1.11605e-10	0.184447	0.00116842	0.171008	0.00264494	-0.157298	0.00574392	0.274116	1.07688e-06	0.243549	1.59561e-05	-0.0222632	0.697617
4860	blue	0.27499	9.92002e-07	0.472513	1.76432e-18	-0.60287	9.14063e-32	-0.204761	0.000304544	0.374987	1.09841e-11	-0.200526	0.000407553	0.42538	6.37505e-15	0.278944	6.81785e-07	0.300735	7.7572e-08	0.0154772	0.78709	0.0172935	0.76281	-0.0249558	0.663167	-0.151876	0.00768249	-0.132923	0.019814	-0.186225	0.00104421
2273	blue	-0.274747	1.01498e-06	-0.434048	1.55183e-15	0.776245	4.5508e-63	0.488417	8.25034e-20	0.00215448	0.97001	0.48078	3.66293e-19	-0.444408	2.717e-16	-0.110968	0.0520904	-0.439081	6.70488e-16	0.393861	7.80584e-13	0.339476	1.0208e-09	-0.0416867	0.466769	0.339067	1.07209e-09	-0.00602575	0.916257	-0.0596204	0.297737
2302	blue	-0.274512	1.03763e-06	-0.349132	3.14597e-10	0.493149	3.21451e-20	0.102491	0.0729432	-0.303554	5.7772e-08	0.10102	0.0771755	-0.284652	3.92648e-07	-0.314449	1.79605e-08	-0.331683	2.56391e-09	0.251019	8.51757e-06	0.0608332	0.288	-0.142856	0.0122213	0.221215	9.27831e-05	0.30264	6.35877e-08	-0.0198633	0.728857
54916	blue	-0.273811	1.10815e-06	-0.392236	9.86829e-13	0.340533	8.99171e-10	0.443907	2.95995e-16	0.0180466	0.752809	0.103752	0.0694662	-0.256202	5.44635e-06	-0.216533	0.000131326	0.0879245	0.12423	0.0720458	0.208091	-0.061908	0.279551	0.144786	0.0110882	0.116603	0.0411834	-0.297096	1.12941e-07	0.0424368	0.458782
1410	blue	-0.273673	1.12252e-06	-0.385814	2.46073e-12	0.571402	5.26111e-28	0.219734	0.000103644	-0.194892	0.000595095	0.201269	0.000387408	-0.203345	0.000335921	-0.253744	6.74081e-06	-0.296645	1.18287e-07	0.431002	2.56143e-15	0.168835	0.00300246	-0.173055	0.00234391	0.393009	8.8279e-13	0.154433	0.00670537	-0.0811116	0.15627
100507424	blue	-0.273009	1.19442e-06	-0.3273	4.25571e-09	0.440739	5.07011e-16	-0.00447026	0.937823	-0.439708	6.03405e-16	0.111804	0.050334	-0.108363	0.0578921	-0.24794	1.10592e-05	-0.291789	1.93566e-07	0.224165	7.42595e-05	-0.192453	0.00069885	0.342966	6.70186e-10	0.223542	7.78559e-05	0.021385	0.708992	0.495796	1.88545e-20
79940	blue	-0.272741	1.22472e-06	-0.498746	1.03459e-20	0.65193	1.553e-38	0.535399	3.59588e-24	0.00624604	0.913207	0.335483	1.64156e-09	-0.529904	1.26311e-23	-0.186625	0.00101802	-0.239387	2.24432e-05	0.253263	7.02653e-06	0.186593	0.00102005	0.0413877	0.469974	0.163245	0.00413243	-0.0104769	0.854935	-0.0377795	0.509585
4948	blue	-0.272044	1.30682e-06	-0.415001	3.28391e-14	0.747264	4.47867e-56	0.361706	6.39014e-11	-0.118089	0.0386508	0.22917	5.05511e-05	-0.346681	4.25784e-10	-0.338621	1.13081e-09	-0.511006	8.01598e-22	0.373324	1.3756e-11	0.180925	0.00145535	-0.151054	0.00802253	0.487421	1.00417e-19	0.185564	0.00108884	-0.0842975	0.140587
821	blue	-0.272	1.31217e-06	-0.381981	4.20538e-12	0.619649	6.02328e-34	0.645858	1.24949e-37	0.268471	1.81767e-06	0.306223	4.35858e-08	-0.345535	4.90052e-10	-0.223058	8.07621e-05	-0.262647	3.08102e-06	0.224075	7.47711e-05	0.383759	3.28267e-12	-0.0185969	0.745528	0.183859	0.00121238	-0.0771358	0.177651	-0.315061	1.67948e-08
54884	blue	-0.271508	1.37357e-06	-0.390966	1.18414e-12	0.536845	2.57334e-24	0.454931	4.35043e-17	0.0572569	0.317334	0.219453	0.000105837	-0.305361	4.77551e-08	-0.180671	0.00147838	-0.119582	0.0362413	0.247106	1.18621e-05	0.337965	1.22288e-09	-0.158989	0.00523625	0.0986644	0.0843652	-0.0551515	0.335485	-0.262567	3.10336e-06
4061	blue	0.271166	1.41775e-06	0.469936	2.85516e-18	-0.683531	1.32516e-43	-0.397871	4.35372e-13	0.127073	0.0259842	-0.240746	2.00902e-05	0.54489	3.88566e-25	0.267501	1.98644e-06	0.411664	5.49698e-14	-0.104436	0.0676397	-0.18173	0.00138458	-0.136143	0.0169954	-0.11653	0.0413111	-0.13398	0.0188467	-0.0986166	0.0845166
55080	blue	-0.270983	1.44205e-06	-0.311368	2.51133e-08	0.458001	2.519e-17	0.309156	3.18732e-08	-0.051029	0.372911	0.155198	0.00643568	0.0876008	0.125627	-0.300456	7.98541e-08	-0.178507	0.00168834	0.344608	5.48835e-10	0.0726188	0.204488	-0.0823224	0.150161	0.279699	6.34258e-07	-0.109339	0.0556594	-0.0898206	0.116289
23769	blue	-0.270827	1.46296e-06	-0.401287	2.63122e-13	0.762952	9.7749e-60	0.298226	1.00566e-07	-0.160873	0.00471839	0.233321	3.65031e-05	-0.402542	2.18357e-13	-0.242056	1.80459e-05	-0.534368	4.55967e-24	0.235999	2.9495e-05	0.285151	3.73962e-07	-0.163809	0.00400294	0.276964	8.23197e-07	0.234122	3.42582e-05	-0.0516095	0.36749
3976	blue	0.270802	1.46641e-06	0.398462	3.9923e-13	-0.519715	1.22244e-22	-0.358581	9.55943e-11	0.12914	0.0236381	-0.230459	4.57201e-05	0.308123	3.56002e-08	0.192404	0.000701065	0.180168	0.00152491	0.143161	0.0120357	-0.146654	0.0100812	-0.0392301	0.493453	0.0275208	0.630995	-0.0746552	0.192046	-0.0580878	0.310351
64764	blue	-0.270161	1.55596e-06	-0.352878	1.97108e-10	0.581272	3.84992e-29	0.240561	2.03961e-05	-0.164126	0.00393204	0.24845	1.05932e-05	-0.244455	1.48015e-05	-0.139375	0.0145242	-0.347721	3.74583e-10	0.33495	1.74829e-09	0.151762	0.00772912	-0.0575467	0.314887	0.305405	4.75291e-08	0.0406297	0.478151	0.040893	0.475302
22834	blue	-0.269834	1.60356e-06	-0.38761	1.90957e-12	0.56013	9.37818e-27	0.230785	4.45671e-05	-0.270183	1.55277e-06	0.226654	6.13998e-05	-0.232596	3.86561e-05	-0.128569	0.0242672	-0.26766	1.9577e-06	0.249922	9.35155e-06	-0.0642027	0.262079	0.10478	0.0667353	0.315529	1.59541e-08	0.00565203	0.921433	0.279673	6.3581e-07
10973	blue	0.269795	1.60939e-06	0.440575	5.21265e-16	-0.590696	2.91458e-30	-0.00364527	0.949281	0.554694	3.61857e-26	-0.179251	0.00161329	0.359524	8.46861e-11	0.276991	8.2114e-07	0.377383	7.92649e-12	-0.103324	0.0706318	0.0527921	0.3566	0.164708	0.00380439	-0.238964	2.32271e-05	-0.221941	8.78586e-05	-0.198961	0.000453224
2861	blue	0.269362	1.67485e-06	0.376846	8.52939e-12	-0.463243	9.78339e-18	-0.212784	0.000172534	0.204245	0.00031565	-0.203299	0.000336999	0.221994	8.751e-05	0.213191	0.000167536	0.207751	0.000247043	-0.222214	8.60757e-05	-0.0558386	0.32949	-0.0853219	0.135809	-0.181422	0.00141126	0.02914	0.611033	-0.0765608	0.180914
5796	blue	0.269097	1.71606e-06	0.368007	2.79939e-11	-0.540981	9.79872e-25	-0.362757	5.57562e-11	0.0363686	0.525533	-0.135175	0.0178032	0.238907	2.33352e-05	0.384031	3.16007e-12	0.239396	2.24267e-05	-0.172349	0.00244404	-0.319311	1.04999e-08	0.258792	4.33971e-06	-0.104341	0.06789	-0.0955837	0.0945719	0.251589	8.11253e-06
284244	blue	-0.268607	1.7952e-06	-0.455607	3.85919e-17	0.763026	9.38007e-60	0.403962	1.7663e-13	-0.130557	0.0221368	0.188388	0.000909512	-0.418084	2.02998e-14	-0.380823	4.93782e-12	-0.489029	7.30862e-20	0.237685	2.57594e-05	0.130517	0.0221783	-0.0636001	0.266593	0.44398	2.92315e-16	0.0939715	0.100293	-0.0462689	0.419193
55070	blue	-0.268405	1.82863e-06	-0.379	6.34952e-12	0.581338	3.78189e-29	0.517084	2.17023e-22	0.0882174	0.122977	0.358644	9.48177e-11	-0.372469	1.54344e-11	-0.0910278	0.111444	-0.208474	0.000234743	0.253511	6.87791e-06	0.341015	8.48467e-10	-0.0819397	0.152072	0.189481	0.000847754	-0.103618	0.0698293	-0.174943	0.00209439
1649	blue	-0.267998	1.89821e-06	-0.372672	1.50179e-11	0.521953	7.4736e-23	0.27401	1.0876e-06	-0.155222	0.00642719	0.252818	7.30082e-06	-0.389631	1.43295e-12	-0.140077	0.0140316	-0.20462	0.00030755	0.171585	0.00255663	0.351978	2.2067e-10	-0.0999626	0.0803386	-0.0177999	0.756081	0.25168	8.04948e-06	-0.063308	0.2688
23639	blue	-0.267527	1.98173e-06	-0.483127	2.32603e-19	0.623242	1.97518e-34	0.527773	2.0436e-23	-0.00893877	0.876045	0.264211	2.67727e-06	-0.509835	1.02796e-21	-0.223387	7.87783e-05	-0.2289	5.16197e-05	0.242666	1.71619e-05	0.0981944	0.0858624	0.164569	0.0038346	0.154888	0.00654355	-0.0924721	0.105857	0.0610115	0.286587
23345	blue	-0.267334	2.01685e-06	-0.385247	2.66492e-12	0.690878	7.08771e-45	0.317087	1.34383e-08	-0.163777	0.00401029	0.37413	1.23356e-11	-0.304876	5.02642e-08	-0.136637	0.0165957	-0.463858	8.74646e-18	0.536464	2.81085e-24	0.0598244	0.296084	0.183122	0.00126961	0.399446	3.45373e-13	-0.0325853	0.569517	0.245397	1.36859e-05
220	blue	0.266872	2.10359e-06	0.460832	1.51451e-17	-0.668247	4.48454e-41	-0.398357	4.05394e-13	0.164611	0.00382549	-0.225386	6.76636e-05	0.31748	1.2867e-08	0.355435	1.42747e-10	0.360133	7.83013e-11	-0.203794	0.000325665	-0.00725029	0.899321	-0.0977631	0.0872549	-0.287812	2.8778e-07	0.0665173	0.245231	-0.128041	0.0248616
23417	blue	-0.266044	2.26824e-06	-0.33686	1.39466e-09	0.639104	1.20251e-36	0.408387	9.06587e-14	0.0253124	0.658655	0.202879	0.000346884	-0.254792	6.1565e-06	-0.236127	2.91962e-05	-0.34627	4.47819e-10	0.268665	1.78553e-06	0.52112	8.97995e-23	-0.260906	3.59892e-06	0.191695	0.000734303	0.126097	0.0271599	-0.277836	7.57746e-07
25809	blue	-0.266024	2.27237e-06	-0.347017	4.08539e-10	0.562323	5.40031e-27	0.355051	1.4986e-10	-0.0506147	0.37681	0.221798	8.88126e-05	-0.28977	2.36905e-07	-0.196013	0.000552394	-0.259947	3.91886e-06	0.241493	1.88983e-05	0.325407	5.28349e-09	-0.249112	1.0017e-05	0.283053	4.5886e-07	0.0124395	0.828148	-0.205251	0.000294326
55800	blue	-0.265177	2.45371e-06	-0.37756	7.73678e-12	0.633038	8.76201e-36	0.240514	2.04758e-05	-0.171629	0.00255005	0.106439	0.0625125	-0.414036	3.81345e-14	-0.325498	5.2289e-09	-0.443598	3.12018e-16	0.191685	0.000734821	0.198193	0.000477323	-0.227258	5.86079e-05	0.371537	1.74908e-11	0.377999	7.28525e-12	-0.0730687	0.20169
79844	blue	-0.265138	2.46222e-06	-0.417995	2.05833e-14	0.570845	6.08178e-28	0.202575	0.000354227	-0.288327	2.73465e-07	0.0854302	0.135311	-0.400359	3.01858e-13	-0.354687	1.56932e-10	-0.378253	7.03537e-12	0.178368	0.00170278	-0.0115314	0.840519	0.205102	0.000297414	0.235175	3.15041e-05	0.277483	7.83661e-07	0.313087	2.0839e-08
1266	blue	0.264886	2.51901e-06	0.437693	8.46327e-16	-0.512765	5.50697e-22	-0.0380365	0.506706	0.494427	2.48608e-20	-0.104923	0.0663626	0.380461	5.19173e-12	0.275526	9.43171e-07	0.280895	5.65392e-07	-0.0202133	0.72427	0.13393	0.0188918	-0.00685296	0.904812	-0.0604087	0.291383	-0.322547	7.30568e-09	-0.278144	7.35898e-07
960	blue	0.264816	2.53501e-06	0.336779	1.40814e-09	-0.621097	3.84971e-34	-0.177696	0.00177386	0.220568	9.73898e-05	-0.0915637	0.109345	0.312827	2.14368e-08	0.356904	1.1843e-10	0.505289	2.67629e-21	-0.25556	5.75918e-06	-0.235577	3.0508e-05	0.2293	5.00423e-05	-0.397901	4.33482e-13	-0.443125	3.38209e-16	0.0654234	0.253097
23359	blue	-0.264778	2.54365e-06	-0.398001	4.27117e-13	0.6682	4.56377e-41	0.234694	3.27353e-05	-0.232714	3.82966e-05	0.186748	0.00101004	-0.348462	3.41827e-10	-0.331601	2.58848e-09	-0.431506	2.35826e-15	0.1828	0.00129536	0.252219	7.68615e-06	-0.237171	2.68481e-05	0.316053	1.50606e-08	0.291591	1.97461e-07	-0.0769759	0.178554
2662	blue	-0.263817	2.77391e-06	-0.363481	5.07354e-11	0.668068	4.79174e-41	0.323637	6.45956e-09	-0.114501	0.0450026	0.272258	1.28101e-06	-0.257252	4.96847e-06	-0.288848	2.59677e-07	-0.451923	7.39176e-17	0.361371	6.67316e-11	0.135181	0.0177984	-0.0766983	0.18013	0.519676	1.23298e-22	0.0843847	0.140175	-0.0171838	0.764269
6567	blue	-0.262183	3.21186e-06	-0.433279	1.76199e-15	0.731299	1.28665e-52	0.44612	2.02547e-16	-0.0657762	0.250542	0.408426	9.01246e-14	-0.406998	1.11899e-13	-0.118122	0.0385954	-0.360463	7.50463e-11	0.27996	6.18578e-07	0.167997	0.00315157	-0.0341755	0.550818	0.346029	4.6128e-10	-0.139713	0.0142853	-0.0199949	0.727131
7368	blue	-0.261835	3.31314e-06	-0.403072	2.0177e-13	0.691588	5.31453e-45	0.429349	3.35477e-15	-0.0379267	0.507935	0.115759	0.0426819	-0.295797	1.28994e-07	-0.380174	5.40134e-12	-0.393929	7.72999e-13	0.228519	5.31679e-05	0.269647	1.6314e-06	-0.0521205	0.36276	0.220482	9.80216e-05	0.0943298	0.0989983	-0.109787	0.0546584
27347	blue	0.26155	3.39838e-06	0.356045	1.3212e-10	-0.471706	2.05201e-18	-0.112149	0.0496232	0.315965	1.52075e-08	-0.0869515	0.128466	0.280004	6.15953e-07	0.219342	0.000106715	0.271386	1.38923e-06	-0.179786	0.00156119	0.0480657	0.401341	0.0841456	0.141306	-0.251528	8.15473e-06	-0.137753	0.0157222	-0.0610356	0.286395
80150	blue	-0.261433	3.43409e-06	-0.395468	6.18352e-13	0.453454	5.64717e-17	0.329093	3.46224e-09	-0.142356	0.012531	0.385781	2.47214e-12	-0.304451	5.25709e-08	-0.01229	0.830182	-0.00791302	0.890174	0.0140965	0.805686	0.203811	0.000325286	-0.0650873	0.255548	-0.108636	0.057259	0.24739	1.15831e-05	-0.0796678	0.163798
9162	blue	-0.261107	3.53514e-06	-0.388471	1.69021e-12	0.780727	3.03605e-64	0.356006	1.32776e-10	-0.0953055	0.09554	0.267735	1.94429e-06	-0.363805	4.86354e-11	-0.257257	4.96653e-06	-0.563022	4.52506e-27	0.386943	2.09864e-12	0.237114	2.69703e-05	-0.0890068	0.119648	0.475819	9.45638e-19	0.0879293	0.12421	0.0141342	0.805176
7262	blue	0.260694	3.66737e-06	0.335232	1.69105e-09	-0.693037	2.94705e-45	-0.242316	1.76633e-05	0.187359	0.000971461	-0.18802	0.000931269	0.267093	2.06174e-06	0.306187	4.37529e-08	0.576128	1.52101e-28	-0.215754	0.000139046	-0.213409	0.000164917	-0.00808158	0.88785	-0.391643	1.0745e-12	-0.226646	6.14335e-05	-0.092802	0.104612
631	blue	-0.260532	3.72053e-06	-0.42063	1.35926e-14	0.609268	1.39504e-32	0.307746	3.70613e-08	-0.204691	0.000306019	0.301706	7.01125e-08	-0.504356	3.25098e-21	-0.128026	0.024878	-0.292777	1.75235e-07	0.15062	0.00820749	0.102345	0.0733551	-0.126244	0.0269802	0.170488	0.00272675	0.177801	0.00176255	-0.0413473	0.470407
10166	blue	-0.260462	3.74376e-06	-0.392481	9.52642e-13	0.764048	5.2949e-60	0.432785	1.91156e-15	0.00578511	0.91959	0.243836	1.55817e-05	-0.379705	5.76213e-12	-0.260249	3.81523e-06	-0.519035	1.41873e-22	0.246718	1.22547e-05	0.401212	2.66052e-13	-0.0533195	0.35181	0.248176	1.08406e-05	0.0845977	0.139173	-0.057233	0.317537
51660	blue	-0.260445	3.74934e-06	-0.359219	8.80776e-11	0.664091	2.05966e-40	0.326352	4.74371e-09	-0.0816754	0.153402	0.226288	6.31458e-05	-0.345355	5.00943e-10	-0.267702	1.95014e-06	-0.452914	6.21138e-17	0.194661	0.000604283	0.471656	2.07128e-18	-0.115273	0.0435655	0.193447	0.000654698	0.334919	1.75453e-09	-0.0924641	0.105887
10693	blue	-0.259896	3.93627e-06	-0.357837	1.05139e-10	0.588162	5.88177e-30	0.570763	6.21334e-28	0.178797	0.00165876	0.249904	9.36593e-06	-0.359669	8.31246e-11	-0.13906	0.0147508	-0.230491	4.56057e-05	0.182337	0.0013333	0.411515	5.62434e-14	-0.0412145	0.471835	0.0796315	0.16399	0.0228096	0.690573	-0.200503	0.000408197
6857	blue	0.259432	4.10136e-06	0.34784	3.69129e-10	-0.509525	1.09794e-21	-0.248693	1.03782e-05	0.15195	0.00765271	-0.24774	1.1247e-05	0.236673	2.79433e-05	0.166132	0.00350811	0.247119	1.185e-05	-0.233139	3.70322e-05	-0.0954152	0.0951572	-0.080716	0.158306	-0.102641	0.0725235	0.140275	0.0138952	-0.0810199	0.15674
64943	blue	0.25922	4.17894e-06	0.289259	2.49291e-07	-0.396554	5.27853e-13	-0.254118	6.52639e-06	0.073624	0.198275	0.0508136	0.374934	0.0117038	0.838168	0.451296	8.24946e-17	0.218501	0.00011359	-0.233074	3.72234e-05	-0.0329874	0.56476	-0.010134	0.859632	-0.201992	0.000368703	-0.203077	0.0003422	0.0852509	0.136136
10560	blue	-0.258779	4.34455e-06	-0.33491	1.75644e-09	0.428575	3.80454e-15	0.392886	8.98582e-13	0.0389731	0.496292	0.0992067	0.0826638	-0.263276	2.91213e-06	-0.270656	1.48633e-06	-0.140291	0.0138838	0.444121	2.85367e-16	0.182992	0.00127996	0.114919	0.0442196	0.184646	0.00115382	0.0784883	0.170146	-0.0707015	0.216725
3006	blue	-0.258729	4.36381e-06	-0.3978	4.39902e-13	0.437544	8.67704e-16	0.437464	8.79336e-16	-0.0230546	0.687423	0.28701	3.11504e-07	-0.322893	7.02641e-09	-0.0711393	0.213885	0.00376001	0.947687	0.0348601	0.542861	0.152588	0.0073986	0.00578852	0.919542	-0.131402	0.0212815	-0.127153	0.0258893	-0.100403	0.0790093
26504	blue	-0.258627	4.4033e-06	-0.329487	3.30819e-09	0.516668	2.37488e-22	0.326391	4.72243e-09	-0.0407679	0.476654	0.089136	0.11911	-0.23441	3.34821e-05	-0.254651	6.23214e-06	-0.227067	5.94775e-05	0.26081	3.62989e-06	0.244878	1.42903e-05	-0.108934	0.056577	0.206551	0.000268769	0.0778749	0.17352	-0.10648	0.0624113
80031	blue	-0.258464	4.46682e-06	-0.37368	1.31096e-11	0.546407	2.70517e-25	0.284201	4.10351e-07	-0.132778	0.0199507	0.17484	0.00210737	-0.407784	9.93501e-14	-0.135797	0.0172802	-0.290866	2.12335e-07	0.214393	0.00015355	0.0137163	0.810827	-0.0324821	0.570741	0.362444	5.80701e-11	0.126095	0.0271629	0.0720684	0.207948
5264	blue	-0.258354	4.51042e-06	-0.418258	1.97508e-14	0.672239	1.01329e-41	0.46531	6.70732e-18	-0.0121559	0.832007	0.142224	0.0126136	-0.442805	3.57134e-16	-0.337392	1.30926e-09	-0.353536	1.81449e-10	0.147815	0.0094971	0.473325	1.51462e-18	-0.127725	0.0252229	0.142417	0.0124929	0.215403	0.000142655	-0.182249	0.00134063
374977	blue	-0.258246	4.55353e-06	-0.391849	1.04319e-12	0.562644	4.98012e-27	0.124854	0.028723	-0.376479	8.96698e-12	0.251236	8.36081e-06	-0.383993	3.17713e-12	-0.15127	0.00793214	-0.332633	2.29487e-09	0.151946	0.00765444	0.0197189	0.730751	0.119431	0.0364789	0.205798	0.000283309	0.19753	0.000499073	0.297534	1.07985e-07
9601	blue	-0.258158	4.58887e-06	-0.413553	4.10941e-14	0.578372	8.37731e-29	0.450766	9.05054e-17	-0.0314083	0.583549	0.372573	1.522e-11	-0.326134	4.86298e-09	-0.0197935	0.729771	-0.128784	0.024028	0.229048	5.10295e-05	0.158487	0.0053825	0.0132175	0.817583	0.00917434	0.872806	-0.213293	0.0001663	-0.0610622	0.286186
6480	blue	-0.257367	4.91887e-06	-0.27129	1.40155e-06	0.422785	9.65479e-15	0.280686	5.76868e-07	-0.0156406	0.784896	0.123929	0.0299372	0.035931	0.530531	-0.23503	3.18709e-05	-0.183209	0.00126273	0.168692	0.00302742	0.113077	0.0477551	-0.0232843	0.684475	0.129031	0.0237565	-0.0199261	0.728033	-0.105327	0.0653176
23151	blue	-0.256942	5.10537e-06	-0.322393	7.43345e-09	0.462194	1.18373e-17	0.412928	4.52558e-14	0.0367403	0.521307	0.218891	0.000110354	-0.162945	0.00420267	-0.10732	0.06036	-0.12958	0.0231624	0.266519	2.17234e-06	0.061231	0.284853	0.0796622	0.163827	0.220863	9.52649e-05	-0.22906	5.09843e-05	-0.0765927	0.180732
515	blue	-0.256904	5.12207e-06	-0.385379	2.61594e-12	0.681013	3.54528e-43	0.645118	1.60571e-37	0.260549	3.71493e-06	0.262194	3.20865e-06	-0.400431	2.98669e-13	-0.290323	2.24181e-07	-0.334058	1.94169e-09	0.177492	0.00179598	0.617733	1.08555e-33	-0.184312	0.00117838	0.174807	0.00211161	0.134881	0.0180551	-0.3843	3.04341e-12
5334	blue	-0.256885	5.13087e-06	-0.323032	6.91655e-09	0.549822	1.1886e-25	0.438509	7.38206e-16	0.0431803	0.450942	0.524977	3.82197e-23	-0.269272	1.68874e-06	0.109222	0.0559225	-0.240807	1.99913e-05	0.268601	1.79604e-06	0.168322	0.003093	0.082369	0.149929	0.255669	5.70522e-06	-0.0454477	0.427504	-0.0667069	0.243885
1299	blue	-0.256489	5.31136e-06	-0.391097	1.16201e-12	0.714335	3.32654e-49	0.340287	9.2614e-10	-0.12498	0.0285616	0.291918	1.91067e-07	-0.322433	7.40021e-09	-0.195762	0.000561679	-0.455027	4.27746e-17	0.282939	4.63993e-07	0.177087	0.00184065	-0.0027669	0.961491	0.319063	1.07935e-08	0.0282544	0.621917	0.041762	0.465964
3783	blue	0.255879	5.6018e-06	0.429632	3.20366e-15	-0.771466	7.6211e-62	-0.405478	1.40713e-13	0.105089	0.0659306	-0.343436	6.33052e-10	0.492186	3.89911e-20	0.192797	0.000683235	0.540049	1.21933e-24	-0.135815	0.0172655	-0.281489	5.33889e-07	-0.00690674	0.904068	-0.203525	0.000331781	-0.226764	6.08796e-05	-0.0260527	0.649329
5676	blue	0.255855	5.61327e-06	0.298575	9.70146e-08	-0.333171	2.15475e-09	-0.361915	6.21956e-11	-0.029429	0.6075	-0.406538	1.19936e-13	0.149046	0.00891036	-0.0901348	0.115013	0.0103252	0.857012	-0.195702	0.000563923	-0.00654775	0.909032	-0.235905	2.97176e-05	-0.0942306	0.0993552	0.319537	1.0239e-08	-0.0807438	0.158162
8715	blue	-0.254866	6.11715e-06	-0.386686	2.1762e-12	0.628358	3.93468e-35	0.343649	6.16868e-10	-0.103246	0.0708447	0.118439	0.0380744	-0.333192	2.14946e-09	-0.36083	7.15675e-11	-0.407609	1.02014e-13	0.226236	6.34005e-05	0.0958252	0.0937377	-0.0922629	0.106652	0.380946	4.85483e-12	0.229262	5.01894e-05	-0.063551	0.266963
23384	blue	-0.254459	6.33662e-06	-0.409472	7.68635e-14	0.652734	1.17407e-38	0.338159	1.19489e-09	-0.151098	0.00800432	0.339016	1.07868e-09	-0.341162	8.3357e-10	-0.102604	0.072625	-0.332388	2.36132e-09	0.312948	2.11566e-08	0.122551	0.0318251	0.0207985	0.716626	0.359696	8.28316e-11	-0.150642	0.00819809	0.108078	0.0585567
166647	blue	-0.253189	7.07128e-06	-0.45861	2.25884e-17	0.797772	5.55235e-69	0.430333	2.85757e-15	-0.121008	0.0340581	0.297581	1.0746e-07	-0.494834	2.29004e-20	-0.226748	6.09536e-05	-0.493378	3.07041e-20	0.350132	2.77838e-10	0.197876	0.000487604	-0.0153905	0.788254	0.426271	5.52289e-15	-4.72038e-05	0.999343	0.0581507	0.309827
79006	blue	-0.253155	7.09187e-06	-0.425737	6.01871e-15	0.557973	1.60739e-26	0.26453	2.6013e-06	-0.203294	0.000337101	0.353421	1.84108e-10	-0.405059	1.49865e-13	-0.0481691	0.400328	-0.21139	0.000190728	0.150953	0.00806554	0.18876	0.00088804	-0.126579	0.0265738	0.0123983	0.828708	0.0665068	0.245306	0.024022	0.675039
54959	blue	-0.252967	7.20759e-06	-0.332825	2.24392e-09	0.659309	1.15455e-39	0.288998	2.55851e-07	-0.0866874	0.129635	0.135153	0.0178224	-0.253569	6.84345e-06	-0.359921	8.04674e-11	-0.495238	2.11042e-20	0.329361	3.35657e-09	0.266791	2.11926e-06	-0.181891	0.00137081	0.478911	5.24493e-19	0.20603	0.00027876	-0.136463	0.0167355
57758	blue	-0.252738	7.35096e-06	-0.334838	1.7714e-09	0.471775	2.02577e-18	0.320852	8.83857e-09	-0.0588808	0.303781	0.197723	0.000492646	-0.221132	9.33645e-05	-0.171585	0.00255661	-0.181023	0.00144652	0.201069	0.000392732	0.0866787	0.129673	-0.0865686	0.130163	0.332972	2.20553e-09	0.096696	0.0907785	-0.112586	0.0487374
10819	blue	-0.252334	7.61081e-06	-0.345251	5.07388e-10	0.197461	0.000501389	0.278216	7.30873e-07	-0.107787	0.0592449	0.25272	7.36231e-06	-0.2494	9.77494e-06	0.0840706	0.141662	0.279224	6.63782e-07	-0.0550743	0.336163	0.10994	0.0543184	-0.0993151	0.0823273	-0.340108	9.46329e-10	0.0706698	0.216932	-0.160566	0.00479953
8795	blue	0.251742	8.00665e-06	0.37196	1.65265e-11	-0.644321	2.10253e-37	-0.167229	0.00329418	0.311161	2.56823e-08	-0.179337	0.00160479	0.273185	1.17493e-06	0.301209	7.38348e-08	0.49232	3.79574e-20	-0.141705	0.0129444	-0.0168091	0.769264	0.0819489	0.152025	-0.420572	1.37193e-14	-0.187829	0.000942714	-0.156727	0.00592513
5283	blue	-0.251407	8.23957e-06	-0.374482	1.1762e-11	0.489469	6.69888e-20	0.576881	1.2458e-28	0.216391	0.000132705	0.210904	0.000197484	-0.384798	2.83836e-12	-0.236385	2.85981e-05	-0.0792784	0.165874	0.0959819	0.0931996	0.549368	1.32691e-25	-0.163321	0.0041147	-0.114114	0.0457372	0.0596211	0.297731	-0.352792	1.99246e-10
81602	blue	-0.250447	8.94339e-06	-0.409867	7.23768e-14	0.705566	1.54899e-47	0.442656	3.66313e-16	-0.0105413	0.854052	0.260067	3.87737e-06	-0.451577	7.85406e-17	-0.26839	1.83119e-06	-0.437883	8.19784e-16	0.27761	7.74268e-07	0.354349	1.63769e-10	-0.0690508	0.227674	0.284058	4.16127e-07	0.186368	0.00103477	-0.103525	0.0700834
4703	blue	-0.250339	9.02533e-06	-0.377859	7.42602e-12	0.69842	3.19657e-46	0.345576	4.87605e-10	-0.0844551	0.139843	0.215962	0.000136947	-0.36284	5.51534e-11	-0.245306	1.37898e-05	-0.463244	9.78122e-18	0.170864	0.00266725	0.25552	5.77948e-06	-0.0355877	0.534468	0.215308	0.000143653	0.154496	0.00668287	0.00335041	0.953379
2729	blue	-0.24996	9.32114e-06	-0.338736	1.11532e-09	0.490854	5.08649e-20	0.458641	2.24627e-17	0.0858469	0.133409	0.155364	0.0063782	-0.263855	2.76452e-06	-0.215827	0.000138302	-0.162724	0.00425506	0.0880372	0.123747	0.324685	5.73579e-09	0.0217581	0.704152	0.0019438	0.972941	0.183835	0.00121416	-0.146691	0.0100619
38	blue	-0.248994	1.01172e-05	-0.359692	8.2883e-11	0.662484	3.68909e-40	0.425497	6.2557e-15	0.0379693	0.507458	0.219907	0.000102319	-0.398305	4.0854e-13	-0.28128	5.44773e-07	-0.430406	2.8235e-15	0.108082	0.0585495	0.518294	1.66757e-22	-0.157506	0.0056792	0.175354	0.00204347	0.290992	2.09688e-07	-0.24379	1.56399e-05
9540	blue	0.248859	1.02335e-05	0.351227	2.42384e-10	-0.375844	9.77738e-12	-0.136036	0.0170834	0.27747	7.84625e-07	-0.191801	0.000729281	0.20499	0.000299726	0.209933	0.000211653	0.15125	0.00794036	-0.094739	0.0975359	0.0446226	0.43595	-0.0596774	0.297274	0.0105351	0.854137	-0.0411714	0.4723	-0.132605	0.0201135
283537	blue	-0.24872	1.03546e-05	-0.360418	7.54798e-11	0.31606	1.50493e-08	0.348506	3.39981e-10	-0.0952218	0.0958328	0.397337	4.70761e-13	-0.191031	0.000766765	0.043441	0.448211	0.106878	0.0614325	0.0112837	0.843901	0.0445924	0.436261	0.175662	0.00200596	-0.107254	0.0605189	-0.0746659	0.191983	0.0600868	0.293966
3977	blue	-0.246818	1.21532e-05	-0.364411	4.49352e-11	0.742269	5.76399e-55	0.406326	1.23841e-13	0.000568503	0.992085	0.281068	5.56024e-07	-0.348425	3.43391e-10	-0.298468	9.80889e-08	-0.549122	1.40789e-25	0.309366	3.11619e-08	0.363041	5.37324e-11	-0.115141	0.0438091	0.42662	5.22093e-15	0.189128	0.000867279	-0.119845	0.0358297
80823	blue	-0.246318	1.26723e-05	-0.405556	1.39077e-13	0.653605	8.66596e-39	0.590163	3.37952e-30	0.118682	0.0376771	0.24383	1.55883e-05	-0.538547	1.73257e-24	-0.191089	0.000763907	-0.290509	2.20063e-07	0.0800757	0.161644	0.368078	2.77321e-11	0.0418826	0.464676	0.131866	0.0208239	-0.0453735	0.42826	-0.0889907	0.119715
4494	blue	-0.246205	1.27932e-05	-0.480863	3.60432e-19	0.775934	5.47656e-63	0.420558	1.37496e-14	-0.125577	0.0278053	0.313305	2.03492e-08	-0.456078	3.5496e-17	-0.233503	3.59807e-05	-0.415074	3.24676e-14	0.269469	1.65846e-06	0.229574	4.89869e-05	-0.103934	0.068976	0.226158	6.37823e-05	0.0102089	0.858605	-0.0523609	0.360548
11034	blue	-0.245588	1.34693e-05	-0.449597	1.10966e-16	0.687865	2.38044e-44	0.641643	5.16749e-37	0.191138	0.000761473	0.301975	6.81662e-08	-0.54237	7.06412e-25	-0.251094	8.46341e-06	-0.298905	9.37604e-08	0.237378	2.64036e-05	0.438975	6.82633e-16	-0.160429	0.00483611	0.259972	3.90993e-06	0.0858928	0.1332	-0.330009	3.11436e-09
1809	blue	0.245359	1.3729e-05	0.402515	2.1923e-13	-0.607275	2.5174e-32	-0.295991	1.26461e-07	0.14243	0.0124843	-0.196406	0.000538078	0.276895	8.28616e-07	0.348741	3.30217e-10	0.365092	4.11027e-11	-0.177131	0.00183572	-0.238149	2.48117e-05	0.107102	0.0608874	-0.128649	0.0241772	-0.179145	0.00162376	0.037493	0.512802
9961	blue	0.244144	1.51888e-05	0.431963	2.18812e-15	-0.789081	1.64096e-66	-0.386905	2.10993e-12	0.113031	0.0478461	-0.25026	9.08635e-06	0.572199	4.27381e-28	0.294059	1.53936e-07	0.598838	2.92479e-31	-0.168222	0.00311098	-0.296926	1.1493e-07	0.00843065	0.88304	-0.29684	1.15952e-07	-0.315685	1.56828e-08	-0.0367824	0.520829
55422	blue	-0.244031	1.53309e-05	-0.310479	2.76439e-08	0.355984	1.33139e-10	0.28025	6.01605e-07	-0.0413567	0.470306	0.0876343	0.125482	-0.189643	0.000838925	-0.252345	7.60362e-06	-0.0841183	0.141436	0.408948	8.32526e-14	0.0621838	0.277411	0.0232151	0.685362	0.262587	3.09775e-06	-0.000539574	0.992488	-0.0278581	0.626813
1030	blue	0.243646	1.58276e-05	0.387678	1.89129e-12	-0.539819	1.28699e-24	-0.440229	5.52636e-16	-0.0149898	0.793641	-0.095987	0.093182	0.279114	6.70784e-07	0.393091	8.72451e-13	0.289146	2.52101e-07	-0.163286	0.0041228	-0.0716359	0.210697	-0.0831427	0.146126	-0.146605	0.0101064	0.165996	0.00353553	-0.0180308	0.753019
3597	blue	0.243389	1.61683e-05	0.395927	5.7842e-13	-0.503737	3.69747e-21	0.0637539	0.265436	0.57165	4.93213e-28	-0.135671	0.0173854	0.296084	1.25268e-07	0.325692	5.11497e-09	0.401337	2.61169e-13	-0.142809	0.0122497	0.165103	0.00372013	-0.00468248	0.934878	-0.24086	1.99041e-05	-0.271939	1.31969e-06	-0.310836	2.65985e-08
8892	blue	-0.243314	1.62682e-05	-0.382484	3.92151e-12	0.699636	1.92183e-46	0.533011	6.22508e-24	0.135796	0.0172815	0.346836	4.17726e-10	-0.504972	2.8591e-21	-0.129371	0.0233874	-0.366013	3.64205e-11	0.197218	0.000509628	0.538829	1.62223e-24	-0.150712	0.00816806	0.102608	0.0726159	-0.0339139	0.553873	-0.217675	0.000120741
5832	blue	-0.243206	1.64143e-05	-0.322377	7.44765e-09	0.497141	1.43488e-20	0.496964	1.48759e-20	0.201301	0.000386558	0.229941	4.7605e-05	-0.288866	2.5922e-07	-0.122005	0.032601	-0.168769	0.00301394	0.23757	2.59979e-05	0.323565	6.51218e-09	-0.0849544	0.137508	0.198633	0.00046338	-0.214175	0.000156004	-0.244512	1.47319e-05
6275	blue	0.24283	1.69311e-05	0.415845	2.88012e-14	-0.676053	2.39306e-42	-0.240081	2.12107e-05	0.253302	7.00307e-06	-0.168225	0.00311028	0.405415	1.42053e-13	0.244549	1.46859e-05	0.433684	1.64799e-15	-0.0832876	0.145422	-0.210585	0.000202031	0.018091	0.752221	-0.08722	0.127286	-0.147043	0.00988185	-0.0797442	0.163393
57088	blue	-0.242577	1.72881e-05	-0.430397	2.82778e-15	0.632331	1.10121e-35	0.532352	7.23779e-24	0.00801788	0.888728	0.287536	2.95741e-07	-0.34067	8.84527e-10	-0.229352	4.98392e-05	-0.310685	2.70369e-08	0.359604	8.38247e-11	-0.029675	0.604499	0.178075	0.00173338	0.489523	6.62704e-20	-0.157092	0.00580873	0.0444989	0.437225
27018	blue	-0.242184	1.78571e-05	-0.432223	2.09659e-15	0.742808	4.38675e-55	0.599578	2.36579e-31	0.118782	0.0375153	0.306377	4.28795e-08	-0.570819	6.12366e-28	-0.246887	1.20828e-05	-0.396954	4.97907e-13	0.204477	0.000310606	0.433471	1.70694e-15	-0.101282	0.0764082	0.248971	1.01369e-05	0.111063	0.0518877	-0.186476	0.00102766
4697	blue	-0.24204	1.80692e-05	-0.338407	1.16003e-09	0.36776	2.89259e-11	0.513313	4.89693e-22	0.174566	0.00214225	0.229454	4.94456e-05	-0.357925	1.03964e-10	-0.113716	0.0465025	0.044942	0.432669	-0.0333788	0.560148	0.477383	7.02433e-19	-0.0841629	0.141224	-0.203115	0.000341293	0.121764	0.0329474	-0.290158	2.2792e-07
1404	blue	0.241799	1.84311e-05	0.305711	4.60166e-08	-0.317681	1.25831e-08	-0.194672	0.000603843	0.156212	0.00609272	-0.111828	0.0502837	0.050674	0.37625	0.249504	9.6892e-06	0.0687183	0.229926	-0.316802	1.38673e-08	0.123749	0.0301777	-0.0565392	0.323449	-0.266926	2.09334e-06	0.0927852	0.104675	-0.014988	0.793665
686	blue	-0.241672	1.86236e-05	-0.330511	2.93837e-09	0.590374	3.18774e-30	0.554734	3.58273e-26	0.207839	0.000245507	0.176215	0.00194022	-0.321425	8.28886e-09	-0.217207	0.000124984	-0.281697	5.23283e-07	0.14533	0.010786	0.513328	4.88093e-22	-0.227396	5.79913e-05	0.100558	0.078546	0.0621299	0.277828	-0.399338	3.50944e-13
7775	blue	-0.241377	1.90792e-05	-0.253986	6.60149e-06	0.357463	1.10288e-10	0.382558	3.88099e-12	0.0711682	0.213699	0.0842832	0.140654	-0.208731	0.000230507	-0.205099	0.000297477	-0.0991001	0.082996	0.0400176	0.484812	0.284614	3.94123e-07	0.0757975	0.185314	0.0280067	0.624976	0.02416	0.673279	-0.0867066	0.129549
7046	blue	0.241342	1.91336e-05	0.34592	4.67475e-10	-0.671488	1.34263e-41	-0.228932	5.14919e-05	0.207622	0.000249292	-0.188318	0.000913646	0.294221	1.51433e-07	0.302386	6.53017e-08	0.492392	3.74175e-20	-0.272861	1.21104e-06	-0.283131	4.55411e-07	0.269982	1.58187e-06	-0.298831	9.44802e-08	-0.231932	4.07307e-05	0.0996487	0.0812977
11264	blue	-0.241338	1.91412e-05	-0.399402	3.47622e-13	0.593752	1.23914e-30	0.337641	1.27105e-09	-0.0914293	0.109868	0.168146	0.00312466	-0.414631	3.47808e-14	-0.227443	5.77791e-05	-0.236627	2.80468e-05	0.0697329	0.223103	0.349578	2.97649e-10	-0.287667	2.91921e-07	0.0852754	0.136023	0.152031	0.00761982	-0.190249	0.000806689
7276	blue	0.240894	1.9849e-05	0.259342	4.13396e-06	-0.259331	4.13815e-06	-0.239784	2.17307e-05	0.06827	0.232987	-0.128745	0.024071	0.0559683	0.328366	0.140286	0.0138876	-0.0405032	0.479524	-0.181368	0.00141603	-0.0211887	0.711545	-0.209427	0.000219417	-0.0895713	0.11731	0.335146	1.70833e-09	-0.0665875	0.244733
4629	blue	-0.239988	2.13726e-05	-0.303061	6.08429e-08	0.396999	4.9463e-13	0.0574769	0.315476	-0.32212	7.66582e-09	0.416087	2.77353e-14	-0.11645	0.0414508	0.00768679	0.893295	-0.214309	0.000154498	0.436005	1.12176e-15	-0.129647	0.023091	-0.0685908	0.230794	0.515545	3.02872e-22	0.131137	0.0215468	0.0562234	0.326163
7132	blue	0.239715	2.18531e-05	0.333409	2.09534e-09	-0.586249	9.95599e-30	-0.296341	1.22028e-07	0.0734806	0.199153	-0.0180853	0.752296	0.324549	5.82541e-09	0.459747	1.84153e-17	0.512745	5.5304e-22	-0.106291	0.0628785	-0.194145	0.000625254	0.00088795	0.987638	-0.253394	6.94781e-06	-0.378863	6.47053e-12	0.0593756	0.299729
7436	blue	-0.239478	2.22783e-05	-0.444872	2.50927e-16	0.679625	6.07278e-43	0.482065	2.85785e-19	-0.0203122	0.722977	0.378879	6.45659e-12	-0.548559	1.61301e-25	-0.111234	0.0515262	-0.312808	2.14805e-08	0.122798	0.0314797	0.311734	2.41381e-08	-0.0446636	0.435528	0.173367	0.00230099	0.0901809	0.114827	-0.0547175	0.339308
23753	blue	-0.23852	2.40789e-05	-0.355249	1.46158e-10	0.644455	2.0094e-37	0.339969	9.62202e-10	-0.0668053	0.243189	0.356826	1.19622e-10	-0.233204	3.68435e-05	-0.0933057	0.102734	-0.332941	2.21357e-09	0.334961	1.74597e-09	0.260093	3.86832e-06	-0.0988716	0.0837117	0.17673	0.00188081	-0.0951192	0.0961929	-0.0284887	0.619029
2157	blue	-0.237543	2.6055e-05	-0.35014	2.77591e-10	0.559374	1.13309e-26	0.524635	4.1245e-23	0.115319	0.0434816	0.422687	9.80792e-15	-0.3988	3.79858e-13	-0.0133687	0.815534	-0.182969	0.00128177	0.138768	0.0149628	0.369661	2.24748e-11	-0.12933	0.0234311	0.173	0.00235165	0.108229	0.058205	-0.242503	1.73946e-05
9902	blue	0.237383	2.63928e-05	0.35455	1.5967e-10	-0.725633	1.8953e-51	-0.466425	5.46606e-18	-0.0751265	0.189247	-0.138858	0.0148973	0.263747	2.79158e-06	0.479635	4.56508e-19	0.549831	1.18615e-25	-0.284564	3.96068e-07	-0.37405	1.24707e-11	0.042564	0.457436	-0.259058	4.23912e-06	-0.149461	0.00871999	0.159622	0.00505674
5611	blue	-0.236929	2.73752e-05	-0.367725	2.90573e-11	0.503772	3.67097e-21	0.485592	1.43825e-19	0.0945134	0.0983399	0.271195	1.414e-06	-0.209216	0.000222729	-0.121665	0.0330916	-0.115412	0.0433126	0.23182	4.1093e-05	0.0908101	0.112306	0.000706887	0.990158	0.220138	0.00010057	-0.214874	0.000148274	-0.10585	0.0639844
8549	blue	0.236813	2.76309e-05	0.274303	1.05815e-06	-0.224644	7.16018e-05	-0.26638	2.19994e-06	0.0198939	0.728455	-0.183232	0.00126094	0.0307084	0.591969	0.0824485	0.149535	-0.14142	0.0131293	-0.160606	0.00478897	-0.0527141	0.357312	-0.0523324	0.360809	0.0906723	0.112854	0.354698	1.56702e-10	0.0765213	0.18114
3985	blue	-0.236476	2.83886e-05	-0.416047	2.79094e-14	0.660902	6.52401e-40	0.386794	2.14328e-12	-0.0572742	0.317188	0.25954	4.06239e-06	-0.322869	7.04518e-09	-0.22743	5.78377e-05	-0.361553	6.51799e-11	0.410329	6.74441e-14	0.161157	0.00464454	-0.070142	0.220393	0.388823	1.60758e-12	-0.0529893	0.354804	-0.0563454	0.325112
1140	blue	-0.235249	3.13184e-05	-0.37493	1.10704e-11	0.346892	4.14842e-10	0.399314	3.52193e-13	0.0153346	0.789004	0.193782	0.000640412	-0.219292	0.000107112	-0.210312	0.000206018	0.098449	0.0850487	0.0671485	0.240771	0.145865	0.0104965	-0.204766	0.00030443	0.00950971	0.868198	-0.125943	0.0273493	-0.260785	3.63784e-06
4684	blue	-0.234836	3.23662e-05	-0.307008	4.00957e-08	0.706971	8.45422e-48	0.210875	0.000197888	-0.176209	0.00194101	0.211483	0.000189457	-0.327499	4.15958e-09	-0.220895	9.50342e-05	-0.596701	5.38127e-31	0.26389	2.75591e-06	0.274431	1.04548e-06	-0.162184	0.00438585	0.409279	7.91614e-14	0.357065	1.16024e-10	0.00232961	0.967574
64699	blue	-0.234356	3.36272e-05	-0.294192	1.51869e-07	0.405529	1.39645e-13	0.234012	3.45596e-05	-0.0950686	0.0963706	0.0507011	0.375994	-0.131828	0.0208613	-0.341607	7.90022e-10	-0.167106	0.00331758	0.14995	0.00850064	0.190228	0.000807773	-0.161732	0.00449811	0.172634	0.00240323	0.203705	0.000327675	-0.132661	0.0200606
6195	blue	-0.234181	3.40974e-05	-0.281422	5.37378e-07	0.335767	1.58741e-09	0.119294	0.0366947	-0.221649	8.98139e-05	0.116617	0.0411582	0.00333279	0.953623	-0.153038	0.00722382	-0.029182	0.610519	0.107579	0.0597384	0.148331	0.00924733	-0.0612211	0.284931	-0.118589	0.0378282	-0.0342495	0.549955	0.00349617	0.951353
60314	blue	-0.234146	3.41916e-05	-0.364865	4.23413e-11	0.427973	4.19543e-15	0.369121	2.4147e-11	-0.044661	0.435555	0.307381	3.85345e-08	-0.354776	1.55174e-10	-0.0500127	0.382519	-0.0201148	0.72556	0.0788909	0.167959	0.33981	9.80764e-10	-0.163126	0.00416022	-0.123303	0.0307821	-0.124627	0.0290175	-0.169446	0.00289759
443	blue	-0.233257	3.66909e-05	-0.321139	8.55892e-09	0.520065	1.13224e-22	0.181429	0.00141071	-0.218222	0.000115957	0.507836	1.56835e-21	-0.213799	0.000160316	0.0295121	0.606485	-0.318837	1.10682e-08	0.334588	1.82443e-09	0.0495331	0.387104	0.00552659	0.923172	0.36251	5.75689e-11	0.16139	0.00458469	0.0820406	0.151566
56935	blue	-0.232909	3.77143e-05	-0.254064	6.55693e-06	0.399014	3.68082e-13	0.344669	5.44761e-10	0.046742	0.414448	0.209102	0.000224532	0.0646805	0.258537	-0.204899	0.000301628	-0.116124	0.0420284	0.444823	2.53072e-16	0.130012	0.0227039	-0.0960831	0.0928532	0.409239	7.96486e-14	-0.265208	2.44681e-06	-0.180879	0.00145951
51257	blue	-0.232509	3.89237e-05	-0.269	1.73143e-06	0.402594	2.16651e-13	0.256529	5.29287e-06	-0.0587186	0.305118	0.224776	7.08882e-05	-0.130298	0.0224052	-0.101395	0.076077	-0.12341	0.0306357	0.191493	0.00074407	0.234855	3.23178e-05	-0.0860189	0.13263	0.0890182	0.1196	-0.00854253	0.881499	-0.0996197	0.0813868
4907	blue	0.232331	3.9472e-05	0.318368	1.16609e-08	-0.546498	2.64668e-25	-0.123949	0.0299092	0.273336	1.15846e-06	-0.176414	0.00191708	0.224779	7.08706e-05	0.224144	7.43787e-05	0.430235	2.90353e-15	-0.129408	0.0233476	-0.129178	0.0235962	0.097517	0.0880576	-0.196964	0.000518373	-0.385611	2.53191e-12	-0.0446172	0.436006
5594	blue	0.232169	3.99799e-05	0.397516	4.58592e-13	-0.535364	3.62474e-24	-0.00316139	0.956006	0.542946	6.16472e-25	-0.235176	3.15022e-05	0.392556	9.42393e-13	0.103001	0.0715219	0.361235	6.79194e-11	-0.0961365	0.0926713	0.123955	0.0299016	-0.100115	0.0798763	-0.192534	0.000695115	-0.257872	4.70541e-06	-0.353821	1.75045e-10
28986	blue	-0.231892	4.08595e-05	-0.308794	3.31333e-08	0.581544	3.57772e-29	0.536673	2.67797e-24	0.189278	0.000858946	0.325875	5.00929e-09	-0.327144	4.33231e-09	-0.110296	0.0535394	-0.322608	7.25604e-09	0.2771	8.12692e-07	0.337261	1.32971e-09	-0.0734131	0.199567	0.389981	1.36306e-12	-0.0247773	0.66543	-0.204373	0.000312849
50486	blue	0.231629	4.17153e-05	0.288432	2.70637e-07	-0.59298	1.53931e-30	-0.213381	0.000165249	0.158816	0.00528632	-0.0839441	0.142265	0.283095	4.57021e-07	0.208064	0.000241635	0.480832	3.62591e-19	-0.0554478	0.332892	-0.186903	0.00100016	0.0271791	0.635242	-0.168637	0.00303709	-0.131672	0.0210144	-0.0432195	0.45053
285282	blue	-0.231222	4.30692e-05	-0.401423	2.57833e-13	0.679658	5.99467e-43	0.677841	1.20738e-42	0.256298	5.40081e-06	0.330127	3.07185e-09	-0.484128	1.91419e-19	-0.23649	2.83581e-05	-0.3321	2.44211e-09	0.21935	0.000106649	0.42111	1.25986e-14	-0.0569205	0.320191	0.256788	5.17453e-06	0.0545104	0.341142	-0.238567	2.39872e-05
1031	blue	0.231174	4.32312e-05	0.303233	5.97538e-08	-0.391165	1.15087e-12	-0.0249362	0.663415	0.302997	6.12547e-08	0.1106	0.0528782	0.11689	0.0406831	0.398661	3.87684e-13	0.301237	7.36208e-08	-0.259212	4.18184e-06	0.136349	0.0168274	0.00863814	0.880183	-0.315604	1.58244e-08	-0.0906182	0.11307	-0.0843261	0.140452
9317	blue	-0.231088	4.35214e-05	-0.349717	2.92552e-10	0.397726	4.4469e-13	0.53306	6.15554e-24	0.14685	0.0099802	0.148273	0.00927501	-0.335372	1.66319e-09	-0.195973	0.000553861	0.00993077	0.862419	-0.00521978	0.927425	0.199891	0.000425548	0.0431656	0.451097	-0.0717692	0.209847	-0.0670538	0.241437	-0.14399	0.0115438
26353	blue	-0.230722	4.47864e-05	-0.200572	0.000406278	0.482499	2.62719e-19	0.104573	0.0672777	-0.127319	0.0256952	0.169857	0.00282912	-0.029788	0.603123	-0.151865	0.00768718	-0.372483	1.54051e-11	0.476363	8.52831e-19	0.248876	1.02189e-05	-0.161711	0.00450329	0.364032	4.72168e-11	0.345114	5.15949e-10	-0.077552	0.175316
353500	blue	-0.229598	4.88929e-05	-0.428913	3.60171e-15	0.770576	1.27841e-61	0.400295	3.04742e-13	-0.101197	0.0766543	0.290365	2.23259e-07	-0.436487	1.03516e-15	-0.223771	7.6518e-05	-0.483209	2.28924e-19	0.281047	5.57158e-07	0.181023	0.0014466	-0.103996	0.0688098	0.361994	6.15608e-11	0.0199732	0.727415	-0.0329795	0.564854
23294	blue	-0.229364	4.97922e-05	-0.379907	5.60367e-12	0.644755	1.81552e-37	0.478822	5.33538e-19	0.0496727	0.385766	0.255078	6.0057e-06	-0.340432	9.10118e-10	-0.168575	0.00304792	-0.306525	4.2209e-08	0.245683	1.33632e-05	0.331322	2.67407e-09	0.0239895	0.675453	0.210659	0.000200967	-0.049695	0.385552	-0.0776316	0.174872
57586	blue	-0.228915	5.15592e-05	-0.360572	7.39983e-11	0.530952	9.95702e-24	0.199315	0.000442493	-0.228172	5.46183e-05	0.046681	0.415058	-0.356887	1.18692e-10	-0.284368	4.0373e-07	-0.286994	3.11991e-07	0.0836392	0.143724	0.0911366	0.111015	-0.167816	0.00318466	0.23904	2.30849e-05	0.327172	4.31824e-09	-0.012506	0.827245
26471	blue	-0.228503	5.32364e-05	-0.359341	8.67006e-11	0.688625	1.75601e-44	0.20825	0.000238496	-0.218529	0.00011335	0.110767	0.0525189	-0.285422	3.64161e-07	-0.341623	7.88461e-10	-0.505031	2.8241e-21	0.217668	0.000120808	0.281865	5.14882e-07	-0.145591	0.0106439	0.385104	2.71908e-12	0.210009	0.00021051	-0.00573132	0.920335
4935	blue	-0.227397	5.7984e-05	-0.258295	4.53399e-06	0.341475	8.0268e-10	0.0770712	0.178015	-0.212857	0.000171626	0.0596719	0.297319	-0.165628	0.00361056	-0.198283	0.000474445	-0.0927948	0.104639	0.167293	0.00328216	0.24865	1.04158e-05	-0.31826	1.18016e-08	0.0157492	0.783439	0.327934	3.9566e-09	-0.18284	0.00129215
637	blue	0.227395	5.79925e-05	0.405328	1.4391e-13	-0.757315	2.17604e-58	-0.245661	1.33879e-05	0.24396	1.54218e-05	-0.154983	0.00651038	0.445624	2.20572e-16	0.333312	2.11951e-09	0.605652	4.05789e-32	-0.203309	0.000336751	-0.195591	0.00056812	0.0248511	0.664494	-0.339775	9.84906e-10	-0.210968	0.000196587	-0.1285	0.0243442
9882	blue	-0.227047	5.95715e-05	-0.386517	2.22872e-12	0.675077	3.4686e-42	0.491356	4.60214e-20	0.0182148	0.75058	0.319241	1.05819e-08	-0.192779	0.000684053	-0.305401	4.75516e-08	-0.397804	4.39667e-13	0.38755	1.92576e-12	0.0988153	0.083889	0.118798	0.0374896	0.469089	3.34142e-18	-0.20815	0.000240173	0.0286033	0.617618
83478	blue	-0.226943	6.0048e-05	-0.378746	6.57503e-12	0.776119	4.90438e-63	0.411716	5.45362e-14	-0.0619475	0.279244	0.34808	3.58371e-10	-0.421129	1.25608e-14	-0.189197	0.000863455	-0.550814	9.3443e-26	0.30046	7.9817e-08	0.270468	1.51248e-06	-0.0323063	0.572829	0.413134	4.38395e-14	0.00546496	0.924026	0.0150541	0.792775
3017	blue	-0.226895	6.0272e-05	-0.366801	3.28307e-11	0.287807	2.87926e-07	0.436462	1.0394e-15	0.0452591	0.429427	0.178705	0.0016681	-0.240043	2.12775e-05	-0.127794	0.0251439	0.17642	0.00191643	0.0543	0.343012	0.0776853	0.174573	-0.00270775	0.962314	-0.156853	0.0058846	-0.248108	1.0903e-05	-0.152046	0.00761389
51181	blue	-0.226732	6.10329e-05	-0.388679	1.64094e-12	0.721444	1.32677e-50	0.413041	4.44715e-14	-0.0444898	0.437319	0.290733	2.15191e-07	-0.382456	3.93693e-12	-0.226025	6.44349e-05	-0.437498	8.74335e-16	0.177785	0.00176428	0.505806	2.4019e-21	-0.190977	0.00076948	0.1241	0.0297087	0.149851	0.00854472	-0.184978	0.00112994
54733	blue	0.226728	6.10478e-05	0.337341	1.31722e-09	-0.681134	3.38257e-43	-0.230179	4.6728e-05	0.201482	0.000381817	-0.308787	3.31579e-08	0.320521	9.17249e-09	0.138048	0.0154977	0.550073	1.11853e-25	-0.261076	3.54491e-06	-0.137015	0.0162945	0.0400964	0.483952	-0.361525	6.54205e-11	-0.216938	0.000127479	-0.104805	0.0666706
8772	blue	0.226287	6.31518e-05	0.306476	4.24299e-08	-0.445601	2.21462e-16	0.0286443	0.617115	0.410278	6.79708e-14	-0.173707	0.00225489	0.234278	3.3837e-05	0.168469	0.00306679	0.357706	1.06911e-10	-0.294594	1.45803e-07	0.141652	0.0129785	-0.0400281	0.484697	-0.306705	4.14092e-08	-0.37866	6.65377e-12	-0.225889	6.51088e-05
16	blue	-0.226186	6.36432e-05	-0.29511	1.38349e-07	0.563968	3.56049e-27	0.167426	0.00325716	-0.204636	0.000307202	0.181443	0.00140941	-0.262802	3.03864e-06	-0.087589	0.125679	-0.354212	1.66636e-10	0.185419	0.0010989	0.222518	8.41237e-05	-0.11483	0.0443853	0.189466	0.000848597	0.0643929	0.260665	0.0410651	0.473445
9920	blue	-0.226108	6.40243e-05	-0.330056	3.09752e-09	0.574133	2.57479e-28	0.332015	2.46654e-09	-0.0537072	0.348314	0.175744	0.00199614	-0.298858	9.42203e-08	-0.265174	2.45439e-06	-0.391671	1.07027e-12	0.17412	0.00220008	0.19341	0.000656282	-0.059108	0.301916	0.363532	5.0401e-11	0.210301	0.000206177	-0.0454545	0.427435
27159	blue	-0.225559	6.67756e-05	-0.31234	2.26015e-08	0.280745	5.73589e-07	0.183801	0.00121675	-0.183798	0.00121697	0.122037	0.0325542	-0.200739	0.000401689	-0.0561727	0.3266	0.0605044	0.290619	0.0360181	0.529533	0.0172311	0.76364	-0.163916	0.00397897	-0.124827	0.0287583	0.13295	0.0197892	-0.153912	0.006895
471	blue	0.225424	6.74644e-05	0.40495	1.5233e-13	-0.706327	1.11609e-47	-0.25232	7.62024e-06	0.244751	1.44423e-05	-0.262493	3.12397e-06	0.395815	5.87888e-13	0.239386	2.24449e-05	0.531935	7.95962e-24	-0.250534	8.87697e-06	-0.0365878	0.523038	0.00901995	0.874929	-0.407871	9.80485e-14	-0.175662	0.00200594	-0.116151	0.04198
23774	blue	-0.225392	6.76315e-05	-0.266376	2.20081e-06	0.368482	2.62853e-11	0.305148	4.88398e-08	-0.00766264	0.893628	0.181378	0.00141513	-0.108276	0.058094	-0.0976832	0.0875148	-0.121309	0.0336131	0.291574	1.97797e-07	0.0285148	0.618707	0.210263	0.000206741	0.211869	0.000184276	-0.34846	3.41909e-10	0.0961454	0.0926409
8934	blue	-0.225052	6.94121e-05	-0.337882	1.23507e-09	0.555142	3.24026e-26	0.452269	6.95614e-17	0.0844064	0.140073	0.213486	0.000163991	-0.216672	0.000129998	-0.237344	2.64768e-05	-0.219266	0.000107322	0.166311	0.00347241	0.403719	1.83169e-13	-0.0923832	0.106194	0.0908101	0.112306	-0.0257065	0.653684	-0.141305	0.0132046
80067	blue	-0.224743	7.10645e-05	-0.372784	1.47924e-11	0.69453	1.59921e-45	0.690129	9.59003e-45	0.306591	4.19141e-08	0.176328	0.00192704	-0.375618	1.00821e-11	-0.326955	4.42745e-09	-0.385525	2.56263e-12	0.274039	1.08466e-06	0.396304	5.47464e-13	0.0414106	0.469728	0.250082	9.225e-06	-0.128157	0.0247298	-0.215433	0.00014235
2631	blue	-0.224537	7.21885e-05	-0.354473	1.61218e-10	0.622908	2.19226e-34	0.556069	2.57732e-26	0.174896	0.0021003	0.200582	0.000406019	-0.418007	2.05457e-14	-0.257291	4.95147e-06	-0.324133	6.10653e-09	0.0831889	0.145901	0.564393	3.19555e-27	-0.109617	0.0550351	0.087481	0.126148	0.199313	0.000442563	-0.285987	3.44516e-07
552	blue	-0.224088	7.46956e-05	-0.315362	1.62505e-08	0.630596	1.92508e-35	0.338784	1.10896e-09	-0.0345247	0.546753	0.3235	6.56056e-09	-0.264615	2.58146e-06	-0.22818	5.45844e-05	-0.455964	3.62195e-17	0.327529	4.14527e-09	0.166766	0.0033831	-0.152994	0.00724057	0.529411	1.41213e-23	0.126821	0.0262833	-0.174598	0.00213815
2876	blue	0.223925	7.56242e-05	0.347904	3.66245e-10	-0.562625	5.00369e-27	-0.134678	0.018231	0.277882	7.54473e-07	-0.0926295	0.105262	0.39415	7.48603e-13	0.283282	4.48776e-07	0.466318	5.57458e-18	-0.258716	4.3689e-06	0.0864066	0.130886	-0.0624439	0.275402	-0.417724	2.14771e-14	-0.201844	0.000372458	-0.205415	0.000290992
8492	blue	0.22344	7.84615e-05	0.336856	1.39529e-09	-0.312665	2.18173e-08	-0.327778	4.02857e-09	0.0225715	0.693639	-0.21742	0.000123031	0.225562	6.67592e-05	0.0799601	0.162252	-0.00566816	0.92121	-0.0586828	0.305413	-0.0505376	0.377538	-0.169295	0.00292328	0.0801607	0.161198	0.210392	0.000204847	-0.0341699	0.550883
96626	blue	0.223359	7.89425e-05	0.267655	1.95862e-06	-0.360158	7.80565e-11	-0.316426	1.44543e-08	-0.00466075	0.935179	-0.19348	0.000653281	0.082126	0.151139	0.237681	2.57669e-05	0.147484	0.00966064	-0.116034	0.0421885	-0.065546	0.252207	-0.162231	0.00437436	-0.0628822	0.272039	0.0648167	0.257535	-0.00420919	0.941448
8974	blue	0.223338	7.90714e-05	0.311255	2.54226e-08	-0.568306	1.17345e-27	-0.185754	0.00107585	0.191452	0.000746037	-0.104984	0.0662047	0.076392	0.18188	0.448921	1.24803e-16	0.482146	2.81345e-19	-0.286001	3.44025e-07	-0.0540379	0.34535	-0.0179939	0.753507	-0.390086	1.34283e-12	-0.0592528	0.300731	-0.0745991	0.192381
9745	blue	-0.223333	7.90974e-05	-0.369857	2.18933e-11	0.674314	4.63248e-42	0.256557	5.27984e-06	-0.176782	0.00187492	0.213284	0.000166416	-0.365052	4.13207e-11	-0.247679	1.13047e-05	-0.478941	5.21576e-19	0.292037	1.88792e-07	0.153104	0.00719851	-0.0931343	0.10337	0.310158	2.86171e-08	0.0939446	0.100391	0.0539516	0.346122
4636	blue	-0.223086	8.0589e-05	-0.313204	2.05744e-08	0.468827	3.50803e-18	0.265242	2.43914e-06	-0.10239	0.0732288	0.112015	0.0498981	-0.230766	4.46331e-05	-0.294187	1.51948e-07	-0.249092	1.00339e-05	0.060646	0.289488	0.258554	4.43161e-06	-0.155186	0.00643962	0.103609	0.0698542	0.157653	0.00563372	-0.139225	0.0146317
11046	blue	-0.222421	8.47427e-05	-0.406079	1.28536e-13	0.699464	2.06541e-46	0.483162	2.31024e-19	0.00627977	0.91274	0.215701	0.000139586	-0.386125	2.3553e-12	-0.296512	1.19908e-07	-0.417893	2.09146e-14	0.149553	0.00867834	0.268499	1.81293e-06	0.173758	0.00224804	0.139145	0.0146894	-0.0838662	0.142636	0.124698	0.0289248
23474	blue	0.222416	8.47742e-05	0.414924	3.32326e-14	-0.66557	1.2004e-40	-0.283785	4.27337e-07	0.24405	1.5307e-05	-0.332698	2.27745e-09	0.484632	1.73488e-19	0.16824	0.00310761	0.475606	9.84633e-19	-0.135086	0.0178795	-0.00312854	0.956463	-0.168476	0.00306558	-0.275965	9.04881e-07	-0.17507	0.0020786	-0.263692	2.8052e-06
80157	blue	-0.221645	8.9839e-05	-0.392563	9.41404e-13	0.766752	1.14917e-60	0.372085	1.62516e-11	-0.078818	0.168354	0.217712	0.000120414	-0.332397	2.35885e-09	-0.324113	6.12064e-09	-0.546653	2.54994e-25	0.320637	9.05413e-09	0.280783	5.71502e-07	-0.0683011	0.232774	0.402664	2.14424e-13	0.0673124	0.239622	-0.0402533	0.482241
54435	blue	-0.221303	9.21778e-05	-0.429657	3.19097e-15	0.561233	7.10794e-27	0.447572	1.57677e-16	-0.0230829	0.687059	0.0622688	0.276753	-0.350285	2.72623e-10	-0.398139	4.18588e-13	-0.238022	2.50681e-05	0.265749	2.32963e-06	0.0783469	0.17092	0.0158298	0.782358	0.295865	1.28099e-07	-0.0551605	0.335406	-0.0329734	0.564926
25895	blue	-0.221114	9.34931e-05	-0.36209	6.07989e-11	0.724179	3.74002e-51	0.548576	1.60617e-25	0.142036	0.0127328	0.278838	6.88736e-07	-0.426085	5.69083e-15	-0.189775	0.000831839	-0.414742	3.41846e-14	0.210907	0.000197434	0.463018	1.01909e-17	-0.16108	0.00466438	0.264361	2.64122e-06	0.0239327	0.676179	-0.231407	4.24473e-05
223117	blue	-0.220893	9.50499e-05	-0.353671	1.78402e-10	0.637239	2.22506e-36	0.3227	7.18112e-09	-0.077089	0.177914	0.175374	0.00204104	-0.294159	1.52382e-07	-0.312665	2.18185e-08	-0.431195	2.48165e-15	0.342519	7.07492e-10	0.120016	0.0355644	-0.198801	0.000458154	0.515105	3.33026e-22	0.0560913	0.327303	-0.122655	0.0316792
9217	blue	-0.220772	9.59153e-05	-0.419276	1.68313e-14	0.727007	9.9324e-52	0.315665	1.57179e-08	-0.168317	0.00309387	0.240939	1.97758e-05	-0.521229	8.76637e-23	-0.152726	0.00734447	-0.478555	5.61502e-19	0.156406	0.00602895	0.244913	1.42482e-05	-0.0353852	0.536797	0.221427	9.13226e-05	0.0866213	0.129929	0.0754054	0.187606
9759	blue	-0.220651	9.67892e-05	-0.328121	3.87259e-09	0.647816	6.41309e-38	0.359384	8.62278e-11	-0.0223405	0.696618	0.249304	9.85529e-06	-0.264007	2.72691e-06	-0.159475	0.00509796	-0.426055	5.71905e-15	0.258507	4.4499e-06	0.238391	2.43309e-05	-0.0196651	0.731457	0.337354	1.31519e-09	0.0403085	0.48164	0.0529137	0.355492
6905	blue	-0.219482	0.000105609	-0.388812	1.61025e-12	0.697354	4.98084e-46	0.631126	1.6235e-35	0.215531	0.000141331	0.210008	0.000210524	-0.512506	5.82113e-22	-0.326104	4.87988e-09	-0.392295	9.78495e-13	0.116145	0.0419915	0.507196	1.79453e-21	0.0150946	0.792231	0.155725	0.00625523	0.000625506	0.991291	-0.148342	0.0092417
3170	blue	-0.218894	0.000110323	-0.273876	1.1014e-06	0.41111	5.98407e-14	0.0340382	0.552421	-0.28257	4.80909e-07	0.0563468	0.325101	-0.233075	3.72221e-05	-0.218405	0.0001144	-0.281343	5.41468e-07	0.348745	3.30068e-10	0.0301066	0.599251	-0.213991	0.000158099	0.254103	6.53479e-06	0.295781	1.29205e-07	0.00757254	0.894872
8842	blue	-0.218003	0.000117852	-0.273776	1.11174e-06	0.454486	4.70679e-17	0.205086	0.000297746	-0.0990417	0.0831784	-0.00181355	0.974754	-0.160699	0.0047644	-0.355797	1.36338e-10	-0.33761	1.27568e-09	0.315909	1.53012e-08	0.0694386	0.225067	-0.0911457	0.11098	0.480697	3.7217e-19	0.284107	4.1413e-07	-0.0252914	0.658921
26040	blue	-0.217581	0.000121579	-0.281329	5.42242e-07	0.591312	2.45484e-30	0.198407	0.000470493	-0.159918	0.00497496	0.297586	1.07401e-07	-0.203802	0.000325492	-0.0794378	0.165021	-0.449215	1.18591e-16	0.359652	8.33036e-11	0.0681171	0.234038	-0.0168587	0.768601	0.515876	2.81959e-22	0.0221027	0.699691	0.140691	0.0136121
7263	blue	-0.217075	0.000126201	-0.235917	2.96893e-05	0.172415	0.00243452	0.250372	9.00017e-06	-0.0269367	0.638262	0.111288	0.0514131	0.0347536	0.544095	-0.0846598	0.138882	0.205727	0.000284725	0.127393	0.0256081	0.109092	0.0562167	-0.0976352	0.0876715	-0.113514	0.0468958	-0.242389	1.75578e-05	-0.189801	0.000830407
1050	blue	-0.217024	0.000126671	-0.254875	6.11245e-06	0.328865	3.55456e-09	0.082219	0.150675	-0.264794	2.54007e-06	0.212121	0.000180975	0.0689083	0.228637	-0.120927	0.0341798	-0.0472019	0.409866	0.14632	0.0102552	0.0454983	0.426989	-0.137079	0.0162443	0.0260364	0.649533	0.021856	0.702883	-0.0452042	0.429987
8682	blue	0.216693	0.000129791	0.395371	6.27098e-13	-0.580931	4.21985e-29	-0.247911	1.10862e-05	0.205782	0.000283633	0.0194608	0.734141	0.441665	4.33467e-16	0.425401	6.35309e-15	0.426181	5.60403e-15	-0.0429855	0.452989	-0.0537668	0.347779	-0.0663817	0.246197	-0.0639303	0.264113	-0.276938	8.25247e-07	-0.165726	0.00359033
55857	blue	-0.216669	0.000130021	-0.436329	1.06271e-15	0.647143	8.06907e-38	0.274821	1.0079e-06	-0.220595	9.71932e-05	0.223376	7.88403e-05	-0.435828	1.15528e-15	-0.26896	1.73782e-06	-0.418046	2.04206e-14	0.168895	0.00299191	0.0665205	0.245209	0.1575	0.00568113	0.309992	2.91322e-08	0.0646681	0.258629	0.261453	3.42797e-06
3613	blue	-0.216565	0.000131021	-0.395491	6.16242e-13	0.708368	4.61045e-48	0.548796	1.52337e-25	0.103291	0.0707208	0.300934	7.59794e-08	-0.35958	8.40794e-11	-0.240281	2.08686e-05	-0.360299	7.66436e-11	0.292581	1.78738e-07	0.356764	1.20567e-10	-0.077993	0.172867	0.248722	1.03527e-05	-0.0685518	0.23106	-0.164865	0.00377082
11153	blue	-0.216	0.000136559	-0.216059	0.000135976	0.411412	5.71372e-14	0.0452201	0.429825	-0.211051	0.000195417	0.223905	7.57404e-05	-0.0475556	0.406362	-0.0804936	0.159459	-0.254694	6.20924e-06	0.245345	1.37453e-05	0.205894	0.000281425	-0.249467	9.72012e-06	0.181669	0.0013898	0.16898	0.00297718	-0.0602802	0.292413
5837	blue	-0.215995	0.000136612	-0.315731	1.56039e-08	0.563477	4.0325e-27	0.24506	1.40757e-05	-0.114375	0.045241	0.292036	1.88816e-07	-0.283609	4.34725e-07	-0.0943226	0.0990239	-0.341129	8.369e-10	0.219221	0.000107677	0.216393	0.000132683	-0.205265	0.000294041	0.246156	1.28459e-05	0.297164	1.12161e-07	-0.136755	0.0165012
10848	blue	0.214134	0.000156466	0.203436	0.000333832	-0.439854	5.88685e-16	-0.347401	3.89667e-10	-0.0957451	0.0940135	-0.268647	1.78854e-06	0.0632675	0.269107	0.154036	0.00684935	0.306558	4.20615e-08	-0.154653	0.00662685	-0.252018	7.82018e-06	-0.0456299	0.425652	-0.184868	0.00113782	-0.196963	0.000518433	0.0996964	0.0811515
23530	blue	-0.213023	0.000169581	-0.251855	7.93013e-06	0.541927	7.84242e-25	0.496614	1.59736e-20	0.253923	6.63759e-06	0.152425	0.00746283	-0.272099	1.30014e-06	-0.193254	0.000663044	-0.313298	2.03661e-08	0.106258	0.0629611	0.545986	2.9913e-25	-0.140189	0.0139539	0.136077	0.0170494	0.192784	0.000683832	-0.33919	1.05643e-09
54988	blue	-0.211917	0.000183652	-0.321276	8.42892e-09	0.588025	6.10923e-30	0.236881	2.74801e-05	-0.16656	0.00342316	0.218515	0.000113469	-0.25337	6.96216e-06	-0.16374	0.00401871	-0.390958	1.18542e-12	0.168631	0.00303809	0.12194	0.0326935	-0.0878761	0.124439	0.246791	1.218e-05	0.182211	0.00134379	0.0181814	0.751023
29114	blue	0.211812	0.000185038	0.302165	6.68302e-08	-0.342723	6.90257e-10	-0.295516	1.32752e-07	0.0793582	0.165447	-0.191825	0.000728101	0.108029	0.0586732	0.0696928	0.22337	0.00769386	0.893197	-0.0793224	0.165638	0.0156293	0.785048	-0.138011	0.0155258	-0.0210989	0.712712	0.304825	5.05361e-08	-0.0323198	0.572668
1806	blue	0.211639	0.000187345	0.260082	3.87199e-06	-0.462115	1.20066e-17	0.0793241	0.165629	0.404273	1.68606e-13	-0.0299635	0.600989	0.273524	1.13831e-06	0.16896	0.00298067	0.393611	8.09367e-13	-0.079377	0.165346	-0.119861	0.0358052	0.169914	0.00281971	-0.17822	0.00171814	-0.397297	4.73518e-13	-0.0987929	0.0839596
79605	blue	-0.211596	0.000187937	-0.266969	2.08525e-06	0.343112	6.58467e-10	0.171103	0.00263011	-0.145088	0.0109195	-0.0533844	0.351223	-0.161744	0.0044951	-0.179753	0.00156437	-0.0872698	0.127068	-0.00205461	0.9714	0.0597883	0.296376	-0.0481757	0.400263	0.0534549	0.350587	0.20788	0.000244794	-0.0343818	0.548414
10129	blue	-0.211403	0.000190544	-0.348249	3.50945e-10	0.443502	3.17157e-16	0.345737	4.78052e-10	-0.0747332	0.191581	0.607532	2.3333e-32	-0.336955	1.37895e-09	0.214461	0.000152799	-0.0639226	0.26417	0.248721	1.03536e-05	0.174703	0.00212475	-0.00834991	0.884152	0.14884	0.00900652	0.161375	0.00458843	-0.0317446	0.579523
90627	blue	-0.211316	0.00019174	-0.378643	6.66942e-12	0.734245	3.09156e-53	0.424754	7.04834e-15	-0.019081	0.73914	0.418118	2.0192e-14	-0.44297	3.4729e-16	-0.129611	0.0231288	-0.492738	3.49098e-20	0.354589	1.58885e-10	0.276116	8.92092e-07	-0.00632577	0.912104	0.441391	4.54088e-16	-0.0256408	0.654511	0.0163419	0.775503
51330	blue	0.210313	0.000205998	0.331809	2.52645e-09	-0.704225	2.75296e-47	-0.256727	5.20194e-06	0.191246	0.00075613	-0.201292	0.000386808	0.258546	4.43499e-06	0.259777	3.97824e-06	0.603028	8.73012e-32	-0.0880838	0.123548	-0.146336	0.0102468	-0.0910832	0.111225	-0.329	3.49975e-09	-0.174282	0.00217888	-0.168761	0.00301536
3156	blue	-0.210016	0.0002104	-0.363128	5.31227e-11	0.659344	1.14032e-39	0.65458	6.15889e-39	0.311258	2.54128e-08	0.195063	0.000588389	-0.435038	1.31727e-15	-0.266633	2.14996e-06	-0.369703	2.23493e-11	0.279585	6.41243e-07	0.446499	1.89754e-16	0.0665391	0.245076	0.168255	0.00310493	-0.0700995	0.220673	-0.163318	0.0041154
79602	blue	-0.209439	0.000219222	-0.369418	2.32108e-11	0.755111	7.1571e-58	0.507539	1.6697e-21	0.0871059	0.127787	0.438865	6.9535e-16	-0.409778	7.33656e-14	-0.105258	0.0654937	-0.460264	1.67786e-17	0.302434	6.49766e-08	0.473123	1.57319e-18	-0.0421043	0.462313	0.241474	1.89277e-05	-0.0121379	0.832253	-0.0958765	0.0935613
5052	blue	-0.208828	0.000228935	-0.342758	6.87363e-10	0.575378	1.85454e-28	0.502048	5.24707e-21	0.112151	0.04962	0.22623	6.34289e-05	-0.265099	2.4709e-06	-0.225714	6.59891e-05	-0.216079	0.000135779	0.231957	4.06527e-05	0.332913	2.22093e-09	-0.0942171	0.0994039	0.11966	0.0361189	-0.259247	4.16886e-06	-0.219383	0.000106387
420	blue	-0.208494	0.000234404	-0.216002	0.000136543	0.463245	9.77932e-18	0.131087	0.0215973	-0.107271	0.0604789	0.0177776	0.756377	-0.0896078	0.11716	-0.400468	2.97008e-13	-0.42268	9.81785e-15	0.278094	7.394e-07	0.204013	0.000320754	-0.154366	0.00672949	0.434213	1.51017e-15	0.293916	1.5618e-07	-0.113469	0.0469843
85236	blue	-0.208272	0.000238118	-0.307272	3.89825e-08	0.263565	2.83755e-06	0.46337	9.55926e-18	0.131864	0.0208264	0.184185	0.00118778	-0.21314	0.000168154	-0.0891749	0.118948	0.157163	0.00578634	-0.0127167	0.82438	0.151412	0.00787292	0.0462033	0.419853	-0.237758	2.56079e-05	-0.270837	1.46167e-06	-0.176865	0.00186549
2650	blue	-0.208156	0.000240071	-0.255487	5.79622e-06	0.279711	6.33501e-07	0.358523	9.63031e-11	0.0748927	0.190632	-0.105484	0.0649143	-0.0863664	0.131066	-0.314497	1.78669e-08	0.00613108	0.914799	0.121782	0.0329217	0.00641394	0.910884	0.0148322	0.795762	0.0403343	0.481359	-0.180155	0.00152616	-0.125832	0.0274869
6695	blue	0.207936	0.000243837	0.243299	1.62891e-05	-0.461963	1.23418e-17	-0.204917	0.000301259	0.0878962	0.124352	-0.0418503	0.46502	0.0379879	0.50725	0.404272	1.68639e-13	0.362488	5.77331e-11	-0.232471	3.90393e-05	-0.140813	0.0135306	0.0619761	0.279021	-0.264296	2.65693e-06	-0.123007	0.0311895	0.0528723	0.35587
2952	blue	-0.207855	0.000245227	-0.310322	2.8116e-08	0.308267	3.50554e-08	0.208632	0.000232135	-0.154448	0.00669998	0.194862	0.000596292	-0.191702	0.000733966	-0.0862486	0.131594	0.00566589	0.921241	0.149097	0.008887	0.00465408	0.935272	0.0936204	0.101574	-0.0469763	0.41211	-0.0424645	0.458489	0.0823424	0.150061
54551	blue	-0.207277	0.000255419	-0.312473	2.22792e-08	0.547184	2.24544e-25	0.283744	4.29053e-07	-0.0673226	0.239551	0.105802	0.0641062	-0.376122	9.41476e-12	-0.233601	3.57051e-05	-0.381689	4.37936e-12	0.240357	2.07396e-05	0.127317	0.0256965	-0.11383	0.0462831	0.298725	9.55228e-08	0.324459	5.88511e-09	-0.068054	0.234472
9061	blue	0.207155	0.000257622	0.332574	2.31062e-09	-0.639231	1.15316e-36	-0.173124	0.00233436	0.206892	0.000262428	-0.0908665	0.112082	0.317959	1.22014e-08	0.385089	2.72455e-12	0.538844	1.61637e-24	-0.168608	0.00304211	-0.321992	7.77722e-09	0.0612231	0.284915	-0.187074	0.00098932	-0.295751	1.29598e-07	-0.0893682	0.118147
650	blue	-0.206509	0.000269562	-0.256247	5.42503e-06	0.548931	1.47433e-25	0.245643	1.34083e-05	-0.0365271	0.523729	0.231694	4.15007e-05	-0.19427	0.000620104	-0.143659	0.011738	-0.392315	9.75647e-13	0.648188	5.64575e-38	0.200359	0.000412211	-0.0806218	0.158794	0.373595	1.32616e-11	0.00872461	0.878992	-0.00531153	0.926153
23500	blue	-0.206353	0.000272533	-0.276504	8.59875e-07	0.399991	3.187e-13	0.233154	3.69904e-05	-0.154039	0.00684847	0.531675	8.44685e-24	-0.243611	1.58735e-05	0.286398	3.30855e-07	-0.113917	0.0461147	0.185836	0.00107027	-0.03127	0.585208	0.127928	0.0249906	0.189306	0.000857384	-0.0465123	0.416748	0.114834	0.0443785
8459	blue	-0.205914	0.000281033	-0.337252	1.33125e-09	0.509695	1.05903e-21	0.389798	1.39916e-12	0.00505678	0.929685	0.300557	7.90174e-08	-0.277563	7.77703e-07	-0.0738505	0.196894	-0.191573	0.000740177	0.227981	5.54271e-05	0.187657	0.000953132	-0.0278762	0.62659	0.14479	0.0110859	-0.257941	4.67736e-06	-0.0738582	0.196848
10525	blue	-0.205858	0.000282122	-0.326634	4.59298e-09	0.631908	1.26213e-35	0.214615	0.000151096	-0.179036	0.00163462	0.402359	2.24356e-13	-0.283906	4.2234e-07	0.0216744	0.705237	-0.39947	3.44161e-13	0.264041	2.71859e-06	0.223768	7.65355e-05	-0.080556	0.159135	0.206839	0.00026341	-0.01817	0.751174	0.0525	0.359272
54361	blue	-0.2058	0.000283285	-0.275213	9.71426e-07	0.529268	1.45868e-23	0.133048	0.0196977	-0.186106	0.00105212	0.138169	0.015407	-0.265545	2.37311e-06	-0.187331	0.000973232	-0.394045	7.60102e-13	0.165108	0.00371909	0.291413	2.01018e-07	-0.25525	5.91674e-06	0.145854	0.0105021	0.360026	7.93888e-11	-0.0709565	0.215068
9846	blue	0.203692	0.000327967	0.366467	3.43086e-11	-0.483917	1.99444e-19	-0.300297	8.11834e-08	0.0927941	0.104642	-0.0679307	0.235323	0.33001	3.11396e-09	0.338468	1.15171e-09	0.238708	2.37142e-05	-0.134417	0.0184594	-0.02192	0.702054	-0.0520756	0.363174	-0.158476	0.00538584	0.086934	0.128543	-0.0859644	0.132876
79152	blue	-0.203448	0.000333541	-0.293595	1.61343e-07	0.516752	2.3321e-22	0.177177	0.00183064	-0.165873	0.00356031	0.0548173	0.338427	-0.274632	1.02601e-06	-0.200182	0.000417225	-0.309031	3.23002e-08	0.100193	0.0796416	0.319373	1.0427e-08	-0.206955	0.000261274	0.0536617	0.348723	0.310578	2.73508e-08	-0.0993394	0.0822518
55190	blue	0.20331	0.000336732	0.227033	5.96357e-05	-0.384949	2.77889e-12	-0.185785	0.00107378	0.0886995	0.120935	-0.163418	0.00409237	0.0329033	0.565754	0.178942	0.0016441	0.213489	0.000163962	-0.222394	8.49137e-05	-0.133551	0.0192343	-0.0181311	0.751689	-0.123317	0.0307624	-0.00129773	0.981933	-0.0174609	0.760584
4129	blue	-0.202712	0.000350912	-0.309213	3.16782e-08	0.383548	3.38092e-12	0.141445	0.0131128	-0.217068	0.000126265	0.253749	6.73798e-06	-0.201062	0.000392932	-0.134191	0.0186588	-0.14912	0.00887617	0.133677	0.0191204	0.0941262	0.0997324	-0.135033	0.0179247	0.159933	0.00497068	0.308813	3.30665e-08	-0.0441044	0.441303
127544	blue	0.2024	0.000358526	0.34724	3.97466e-10	-0.465389	6.61023e-18	-0.114837	0.0443722	0.309618	3.033e-08	-0.152116	0.00758588	0.415877	2.86596e-14	0.192394	0.000701542	0.321272	8.43217e-09	-0.0705827	0.2175	0.0755525	0.186744	-0.128178	0.0247056	-0.244364	1.49132e-05	-0.133438	0.0193376	-0.23288	3.77979e-05
8572	blue	0.202004	0.000368405	0.366848	3.26283e-11	-0.786913	6.50707e-66	-0.363539	5.03534e-11	0.0877972	0.124779	-0.254489	6.32032e-06	0.397357	4.69429e-13	0.292885	1.73341e-07	0.640642	7.2176e-37	-0.18742	0.000967686	-0.320912	8.77933e-09	-0.00691436	0.903963	-0.279584	6.4129e-07	-0.242821	1.6944e-05	-0.0587441	0.304907
5897	blue	-0.201569	0.000379549	-0.319867	9.8684e-09	0.513391	4.81571e-22	0.299374	8.9324e-08	-0.0499396	0.383215	0.144996	0.0109707	-0.318911	1.09782e-08	-0.219284	0.000107173	-0.279168	6.67333e-07	0.140193	0.0139512	0.184835	0.00114019	-0.108085	0.0585424	0.20351	0.000332124	0.059289	0.300435	-0.128354	0.0245073
26470	blue	0.200994	0.000394748	0.322177	7.61712e-09	-0.424999	6.77649e-15	-0.357343	1.11984e-10	-0.0175404	0.759527	-0.314962	1.69788e-08	0.139631	0.014343	0.207511	0.000251241	0.152103	0.00759113	-0.290762	2.14564e-07	-0.0921238	0.107183	-0.145281	0.010813	-0.198218	0.000476531	0.31086	2.65301e-08	-0.0299013	0.601745
2159	blue	-0.200739	0.000401676	-0.277883	7.5438e-07	0.510532	8.86627e-22	0.0671446	0.240798	-0.251028	8.51124e-06	0.0648969	0.256944	-0.151844	0.00769581	-0.388782	1.61713e-12	-0.409272	7.92476e-14	0.309309	3.13508e-08	0.208142	0.000240324	-0.241517	1.8862e-05	0.484634	1.73427e-19	0.302317	6.57716e-08	-0.0408664	0.475589
79785	blue	-0.200337	0.000412843	-0.301276	7.33263e-08	0.488726	7.76072e-20	0.225469	6.7234e-05	-0.145903	0.0104757	0.357371	1.11589e-10	-0.219739	0.00010361	-0.150638	0.0081999	-0.342381	7.19433e-10	0.30415	5.42626e-08	0.0166966	0.770765	-0.00142017	0.980229	0.522731	6.29313e-23	0.160457	0.00482871	0.0337854	0.555378
875	blue	-0.200219	0.000416152	-0.318093	1.20211e-08	0.495288	2.08953e-20	0.211107	0.000194637	-0.159267	0.00515672	0.0266105	0.642337	-0.31102	2.60771e-08	-0.318586	1.13819e-08	-0.300213	8.18911e-08	0.127536	0.025442	0.230242	4.65002e-05	-0.0452008	0.430021	0.105642	0.0645133	0.0375971	0.511631	0.0290438	0.612212
5646	blue	0.199981	0.000422949	0.308835	3.29863e-08	-0.407651	1.01369e-13	-0.404941	1.52527e-13	-0.0613698	0.28376	-0.20605	0.000278362	0.204931	0.000300958	0.171699	0.00253959	0.162719	0.0042563	-0.154863	0.00655236	-0.0023072	0.967885	-0.0648478	0.257305	-0.223637	7.72952e-05	0.0463405	0.418473	0.0439687	0.442712
85453	blue	-0.199418	0.000439427	-0.274345	1.05399e-06	0.51633	2.55573e-22	0.419667	1.5826e-14	0.081538	0.154098	0.258271	4.54329e-06	-0.251802	7.96586e-06	-0.018286	0.749638	-0.23613	2.91878e-05	0.246746	1.22267e-05	0.311589	2.45187e-08	-0.0649812	0.256326	0.183053	0.00127511	0.0700401	0.221066	-0.149306	0.00879081
22925	blue	-0.198933	0.000454074	-0.368944	2.47216e-11	0.744607	1.75648e-55	0.38197	4.21186e-12	-0.045315	0.428856	0.200173	0.000417472	-0.327809	4.01414e-09	-0.366772	3.2957e-11	-0.57572	1.6943e-28	0.366839	3.2666e-11	0.193472	0.000653601	-0.0725925	0.204652	0.548286	1.72263e-25	0.0469643	0.412229	-0.0433011	0.449676
9672	blue	0.198872	0.000455964	0.375546	1.01814e-11	-0.615039	2.4668e-33	-0.398055	4.23794e-13	0.0194013	0.734923	-0.204645	0.000307001	0.455318	4.06206e-17	0.217286	0.000124252	0.406121	1.27736e-13	-0.190335	0.000802239	-0.177885	0.0017536	-0.14753	0.00963757	-0.240938	1.97778e-05	-0.0551376	0.335607	-0.0514056	0.369389
1962	blue	-0.19875	0.000459736	-0.350614	2.61666e-10	0.585451	1.23859e-29	0.588486	5.3787e-30	0.200207	0.00041651	0.178705	0.0016681	-0.331529	2.61024e-09	-0.224536	7.21973e-05	-0.25327	7.02214e-06	0.080376	0.160072	0.345532	4.90251e-10	-0.022678	0.692267	0.10872	0.0570669	0.0209075	0.715205	-0.190509	0.000793219
6229	blue	0.198701	0.000461238	0.319634	1.01282e-08	-0.360476	7.49149e-11	-0.169244	0.00293184	0.19658	0.000531855	-0.150065	0.00844975	0.244591	1.46349e-05	0.106751	0.0617416	0.0328636	0.566223	-0.114934	0.0441927	-0.0502884	0.379898	0.559892	9.95316e-27	-0.206928	0.000261755	-0.126152	0.0270926	0.311985	2.34894e-08
26050	blue	-0.198574	0.000465234	-0.270927	1.44952e-06	0.621877	3.02187e-34	0.306211	4.36423e-08	-0.0259729	0.650331	0.14142	0.0131293	-0.228816	5.19577e-05	-0.280261	6.00916e-07	-0.511342	7.46208e-22	0.241164	1.94155e-05	0.210537	0.000202726	-0.0283646	0.620557	0.401245	2.64736e-13	0.0944783	0.0984656	-0.00237741	0.966909
25854	blue	-0.196819	0.00052343	-0.269897	1.59427e-06	0.44501	2.45078e-16	0.120466	0.0348749	-0.252969	7.20673e-06	0.154454	0.00669801	-0.195406	0.000575159	-0.144718	0.0111264	-0.253686	6.7745e-06	0.208655	0.000231754	0.0174476	0.76076	-0.0344706	0.547381	0.338925	1.09044e-09	0.219238	0.000107546	0.0983863	0.0852484
64220	blue	0.195254	0.000580995	0.287349	3.01244e-07	-0.633739	6.98119e-36	-0.328903	3.53914e-09	0.0380495	0.506561	-0.32795	3.9495e-09	0.275027	9.88571e-07	0.120961	0.0341285	0.47027	2.68277e-18	-0.19994	0.000424123	-0.279684	6.3516e-07	-0.0935697	0.101761	-0.224501	7.23849e-05	-0.0206919	0.718017	-0.0726028	0.204588
8707	blue	-0.194759	0.000600368	-0.290834	2.13016e-07	0.506656	2.01019e-21	0.295207	1.36994e-07	-0.0254381	0.657068	0.0329648	0.565027	-0.305547	4.6821e-08	-0.344317	5.68657e-10	-0.390386	1.2865e-12	0.234333	3.36892e-05	0.148201	0.00930946	-0.143128	0.0120557	0.421204	1.2412e-14	0.297888	1.04128e-07	-0.118869	0.0373759
54910	blue	0.193849	0.000637598	0.317008	1.35562e-08	-0.609168	1.43719e-32	-0.320941	8.75143e-09	0.0479793	0.402189	-0.0652741	0.254184	0.247077	1.18913e-05	0.481252	3.34365e-19	0.44782	1.51063e-16	-0.106471	0.0624325	-0.31983	9.90865e-09	0.0967021	0.0907581	-0.184963	0.00113099	-0.0947632	0.09745	0.113805	0.0463313
308	blue	0.193143	0.000667925	0.265642	2.35252e-06	-0.470398	2.6199e-18	0.0283545	0.620682	0.36336	5.15424e-11	0.0536361	0.348954	0.106564	0.0622029	0.387673	1.89267e-12	0.439478	6.27177e-16	-0.126127	0.0271226	-0.0092996	0.871085	-0.0385072	0.501458	-0.165074	0.00372617	-0.33001	3.11405e-09	-0.235853	2.98428e-05
79669	blue	-0.193006	0.000673928	-0.2903	2.247e-07	0.526347	2.81403e-23	0.372172	1.60613e-11	0.0883556	0.122389	0.133185	0.0195708	-0.283212	4.51854e-07	-0.244399	1.48701e-05	-0.324305	5.98879e-09	0.291852	1.92339e-07	0.282322	4.9257e-07	0.00688157	0.904416	0.173486	0.00228479	-0.0936067	0.101625	-0.0654498	0.252905
55118	blue	-0.192722	0.000686622	-0.331002	2.77525e-09	0.54835	1.69621e-25	0.168589	0.00304557	-0.216735	0.000129393	0.112214	0.0494904	-0.324945	5.5688e-09	-0.269875	1.59755e-06	-0.35753	1.09341e-10	0.1459	0.0104776	0.185511	0.00109251	-0.217392	0.000123287	0.281018	5.58716e-07	0.183695	0.00122488	-0.0923037	0.106497
4163	blue	0.192203	0.000710367	0.236777	2.77111e-05	-0.309829	2.96472e-08	-0.221889	8.82061e-05	0.0550097	0.336731	0.075472	0.187214	0.0924669	0.105877	0.355007	1.50695e-10	0.184204	0.00118636	-0.091113	0.111108	-0.0408303	0.47598	-0.113744	0.0464485	-0.0407788	0.476536	0.026996	0.637524	-0.0440958	0.441392
79953	blue	-0.191103	0.000763205	-0.314905	1.70856e-08	0.655521	4.42444e-39	0.195501	0.000571517	-0.173338	0.00230486	0.211008	0.000196011	-0.206611	0.00026765	-0.247908	1.10888e-05	-0.521839	7.66474e-23	0.311272	2.53759e-08	0.233958	3.47079e-05	-0.268101	1.8804e-06	0.521745	7.82579e-23	0.229924	4.76688e-05	-0.111164	0.0516743
9607	blue	-0.191088	0.000763944	-0.300151	8.24244e-08	0.41802	2.05042e-14	0.218384	0.000114577	-0.110985	0.0520542	0.0852465	0.136156	-0.237718	2.56901e-05	-0.247941	1.10582e-05	-0.235077	3.17519e-05	0.095854	0.0936384	0.0826055	0.148759	-0.103957	0.0689151	0.151855	0.00769135	0.16767	0.00321166	-0.0621849	0.277402
11156	blue	0.191085	0.000764104	0.3494	3.04301e-10	-0.578411	8.29014e-29	-0.386734	2.16135e-12	-0.0206234	0.71891	-0.0348997	0.542403	0.329851	3.17182e-09	0.499018	9.78533e-21	0.410605	6.46522e-14	-0.247242	1.17276e-05	-0.183878	0.00121091	0.0240639	0.674504	-0.305067	4.92592e-08	0.0231695	0.685947	0.042302	0.460212
129080	blue	-0.19106	0.000765349	-0.333577	2.05452e-09	0.544068	4.72409e-25	0.233422	3.62125e-05	-0.159456	0.0051032	0.187109	0.000987063	-0.290776	2.14257e-07	-0.169978	0.00280928	-0.347244	3.97275e-10	0.164048	0.00394928	0.0661723	0.247694	-0.107643	0.0595865	0.197277	0.000507638	0.02884	0.614711	-0.00510913	0.928959
57476	blue	-0.188516	0.00090211	-0.304689	5.12695e-08	0.484523	1.77251e-19	0.155086	0.00647458	-0.206004	0.000279275	0.229111	5.07803e-05	-0.321331	8.37675e-09	-0.0606871	0.289161	-0.247095	1.1874e-05	0.0927054	0.104975	0.188587	0.000898019	-0.162736	0.00425223	-0.0146194	0.79863	0.19489	0.000595167	0.0224517	0.695183
9973	blue	-0.187844	0.000941836	-0.364009	4.73578e-11	0.577435	1.07527e-28	0.37525	1.06e-11	-0.065328	0.253791	0.284539	3.97032e-07	-0.326458	4.6865e-09	-0.119607	0.0362011	-0.247636	1.13459e-05	0.246872	1.20979e-05	0.18663	0.00101765	0.0872543	0.127136	0.150216	0.00838336	-0.248047	1.09598e-05	0.0976794	0.0875273
8804	blue	-0.1876	0.000956642	-0.331944	2.48692e-09	0.487089	1.07203e-19	0.512195	6.22123e-22	0.166266	0.00348139	0.0528022	0.356508	-0.223494	7.81412e-05	-0.425034	6.73892e-15	-0.169696	0.00285586	0.167807	0.00318634	0.289361	2.46764e-07	-0.0637217	0.265678	0.166348	0.00346505	-0.0313747	0.583952	-0.232621	3.85814e-05
79174	blue	-0.186524	0.00102454	-0.270246	1.54375e-06	0.647261	7.74952e-38	0.302775	6.26926e-08	-0.0207371	0.717427	0.32324	6.7566e-09	-0.196852	0.000522268	-0.0886395	0.121188	-0.48112	3.43018e-19	0.355606	1.39687e-10	0.24957	9.63489e-06	-0.0259533	0.650578	0.372894	1.45751e-11	-0.0228113	0.690551	0.0276402	0.629513
56955	blue	0.186385	0.00103365	0.257539	4.8453e-06	-0.327995	3.9291e-09	-0.383616	3.34892e-12	-0.133104	0.0196455	-0.174772	0.00211596	0.226981	5.9873e-05	0.0860725	0.132387	0.0699192	0.221866	-0.112491	0.0489287	-0.128208	0.0246721	-0.223163	8.01239e-05	0.0225928	0.693365	0.323279	6.72684e-09	-0.0858662	0.133321
526	blue	0.186247	0.00104273	0.379051	6.30547e-12	-0.589998	3.53828e-30	-0.0478102	0.403852	0.425882	5.8802e-15	-0.178874	0.00165094	0.376155	9.37258e-12	0.250574	8.84719e-06	0.455152	4.18379e-17	-0.132984	0.0197575	0.0234589	0.682237	0.00102431	0.985739	-0.270613	1.49227e-06	-0.0955198	0.0947936	-0.237363	2.64364e-05
10076	blue	0.185149	0.00111779	0.299285	9.01546e-08	-0.484291	1.85429e-19	-0.445902	2.10278e-16	-0.100651	0.0782677	-0.433598	1.67167e-15	0.201098	0.000391976	-0.00816519	0.886697	0.174855	0.00210545	-0.207553	0.000250508	-0.177477	0.00179762	-0.135207	0.0177765	-0.137662	0.0157917	0.172483	0.0024248	0.0270643	0.636672
10272	blue	0.18468	0.00115138	0.289487	2.43699e-07	-0.509415	1.12379e-21	-0.387003	2.08073e-12	-0.0515084	0.368431	-0.293926	1.56017e-07	0.279872	6.23811e-07	0.0822338	0.150601	0.305183	4.86609e-08	-0.0247362	0.665951	-0.204968	0.000300195	-0.107829	0.0591458	-0.0519898	0.363967	-0.000806174	0.988776	-0.0288898	0.614099
9197	blue	-0.183761	0.0012198	-0.306016	4.45525e-08	0.585256	1.30623e-29	0.702691	5.29291e-47	0.420838	1.31531e-14	0.249199	9.94326e-06	-0.308075	3.5783e-08	-0.209317	0.000221127	-0.293502	1.62866e-07	0.284996	3.79678e-07	0.413075	4.42389e-14	0.0347838	0.543745	0.191225	0.000757139	-0.260193	3.83408e-06	-0.276322	8.74838e-07
23090	blue	-0.182535	0.00131694	-0.270139	1.55903e-06	0.347706	3.75288e-10	0.244769	1.44199e-05	-0.0962121	0.0924135	0.528657	1.67454e-23	-0.163024	0.00418415	0.242123	1.79463e-05	-0.071233	0.213282	0.336768	1.40991e-09	-0.136689	0.016554	0.0962175	0.092395	0.453965	5.16106e-17	-0.136184	0.0169621	0.0425136	0.457969
7103	blue	-0.182361	0.00133136	-0.20031	0.000413599	0.462621	1.09534e-17	0.191763	0.000731092	-0.0570464	0.31912	0.136114	0.017019	-0.0940077	0.100161	-0.270143	1.55848e-06	-0.412003	5.21767e-14	0.268593	1.79741e-06	0.140321	0.0138637	-0.0971438	0.0892862	0.566267	1.98112e-27	0.36442	4.4881e-11	-0.0559196	0.328788
55526	blue	-0.182002	0.00136138	-0.269653	1.63054e-06	0.623615	1.75774e-34	0.216342	0.000133186	-0.164208	0.00391376	0.213283	0.000166427	-0.225305	6.8083e-05	-0.124812	0.0287775	-0.434508	1.43822e-15	0.169325	0.00291817	0.357477	1.10082e-10	-0.121862	0.0328059	0.16896	0.00298062	0.136501	0.0167042	0.0359399	0.530429
1643	blue	0.181996	0.00136191	0.362161	6.02413e-11	-0.650587	2.47314e-38	-0.316584	1.42056e-08	0.0855697	0.134672	-0.168122	0.00312894	0.436813	9.80309e-16	0.29809	1.01986e-07	0.487285	1.03145e-19	-0.206529	0.000269197	-0.129499	0.0232497	0.0223642	0.696313	-0.363504	5.05847e-11	-0.0752954	0.188252	-0.0581219	0.310067
51668	blue	-0.181362	0.00141656	-0.33811	1.20189e-09	0.674644	4.08861e-42	0.562617	5.01381e-27	0.190647	0.000786148	0.168941	0.00298397	-0.388071	1.78885e-12	-0.321434	8.28036e-09	-0.459437	1.94726e-17	0.180172	0.00152453	0.370312	2.06057e-11	0.225749	6.58119e-05	0.175035	0.00208294	-0.0829074	0.147275	0.038495	0.501593
8553	blue	0.181104	0.00143938	0.353422	1.84066e-10	-0.656512	3.11887e-39	-0.311706	2.42103e-08	0.137068	0.0162533	-0.194459	0.000612411	0.389669	1.42511e-12	0.301497	7.16516e-08	0.527052	2.40305e-23	0.0062947	0.912534	-0.14428	0.011376	-0.0392844	0.492855	-0.267884	1.91811e-06	-0.179965	0.00154406	-0.132507	0.0202064
3958	blue	0.17954	0.00158491	0.309539	3.05873e-08	-0.743022	3.93658e-55	-0.310638	2.71733e-08	0.073137	0.201268	-0.205097	0.000297511	0.33809	1.20471e-09	0.264445	2.62145e-06	0.642344	4.08729e-37	-0.165443	0.00364873	-0.345055	5.19674e-10	0.0930635	0.103634	-0.267514	1.98396e-06	-0.212496	0.000176149	-0.0241728	0.673116
83439	blue	-0.179182	0.00162007	-0.324777	5.67588e-09	0.703369	3.96608e-47	0.208339	0.000236995	-0.195043	0.000589158	0.406625	1.18384e-13	-0.339186	1.05695e-09	0.010434	0.855522	-0.518168	1.7142e-22	0.333589	2.0517e-09	0.172257	0.00245732	-0.108938	0.0565683	0.404292	1.68113e-13	0.0620526	0.278427	0.103192	0.0709937
55333	blue	-0.178756	0.00166285	-0.326398	4.71879e-09	0.620642	4.43285e-34	0.536727	2.64456e-24	0.168864	0.00299736	0.245415	1.36656e-05	-0.455127	4.20224e-17	-0.0987021	0.0842459	-0.34175	7.76506e-10	0.104967	0.0662481	0.372566	1.52342e-11	0.0463749	0.418127	0.18362	0.00123066	0.0529624	0.355049	-0.0606644	0.289342
64850	blue	-0.178458	0.00169346	-0.339413	1.0286e-09	0.560018	9.64539e-27	0.334031	1.94783e-09	-0.0545062	0.341179	0.191321	0.000752436	-0.410665	6.40627e-14	-0.190504	0.000793464	-0.296534	1.19634e-07	0.103054	0.0713748	0.266831	2.11156e-06	-0.0326386	0.568886	0.0757799	0.185417	0.171902	0.00250933	-0.0259937	0.65007
10732	blue	-0.177868	0.00175542	-0.339725	9.90859e-10	0.704196	2.78722e-47	0.479243	4.92234e-19	0.0976507	0.0876208	0.257446	4.88462e-06	-0.485724	1.40136e-19	-0.189592	0.000841712	-0.474438	1.22794e-18	0.137158	0.0161823	0.452839	6.29359e-17	0.0295415	0.606127	0.218337	0.000114974	0.0095881	0.867122	-0.00834645	0.8842
7049	blue	-0.177622	0.00178186	-0.258292	4.53509e-06	0.588577	5.24475e-30	0.332151	2.42763e-09	0.000603509	0.991597	0.399691	3.33148e-13	-0.24663	1.23463e-05	-0.0922772	0.106598	-0.428316	3.9681e-15	0.3701	2.11955e-11	0.238765	2.36046e-05	-0.0600051	0.294625	0.511719	6.88691e-22	0.0644571	0.260189	-0.029076	0.611817
4071	blue	0.177586	0.00178574	0.310452	2.77258e-08	-0.495051	2.19198e-20	-0.148805	0.00902269	0.248651	1.04147e-05	-0.133139	0.0196132	0.309753	2.98911e-08	0.167052	0.00332792	0.312353	2.25709e-08	0.162948	0.00420202	-0.117862	0.0390293	0.0584746	0.307135	0.0253569	0.658093	-0.217611	0.000121315	-0.121712	0.0330241
10846	blue	-0.17699	0.00185148	-0.304422	5.27324e-08	0.550368	1.04145e-25	0.445141	2.39651e-16	0.121764	0.0329475	0.289839	2.35279e-07	-0.334375	1.8708e-09	-0.16383	0.00399837	-0.326381	4.72798e-09	0.134409	0.0184667	0.289567	2.4175e-07	-0.0397976	0.487218	0.183258	0.00125883	-0.0715156	0.211466	-0.113297	0.0473217
3012	blue	-0.176944	0.00185664	-0.300485	7.96145e-08	0.242753	1.70395e-05	0.384455	2.9779e-12	0.0683224	0.232628	0.121918	0.0327258	-0.294884	1.41562e-07	-0.132834	0.0198981	0.128187	0.0246962	-0.00492065	0.931573	0.103709	0.0695846	-0.0377164	0.510292	-0.241258	1.92659e-05	-0.0960029	0.0931278	-0.156174	0.00610529
8722	blue	-0.17572	0.00199897	-0.29357	1.61754e-07	0.475688	9.69429e-19	0.24625	1.27451e-05	-0.117429	0.0397578	0.139265	0.014603	-0.218736	0.000111624	-0.249427	9.75277e-06	-0.309766	2.98505e-08	0.302441	6.49236e-08	0.0860209	0.13262	-0.150419	0.00829452	0.488151	8.6948e-20	0.130232	0.0224739	-0.0681279	0.233964
7374	blue	-0.174164	0.00219434	-0.317199	1.32727e-08	0.534052	4.90314e-24	0.51577	2.88453e-22	0.162963	0.00419837	0.291153	2.06324e-07	-0.411373	5.74819e-14	-0.0605339	0.290383	-0.207442	0.000252465	0.0673884	0.239091	0.327581	4.12045e-09	0.017528	0.759691	-0.037064	0.51764	-0.143307	0.0119475	-0.100236	0.0795095
140578	blue	-0.17405	0.00220923	-0.250006	9.28524e-06	0.384862	2.81281e-12	0.167814	0.00318506	-0.122291	0.0321915	0.107916	0.0589398	-0.160215	0.00489376	-0.275125	9.79444e-07	-0.230879	4.42392e-05	0.240723	2.01286e-05	0.0524163	0.360039	-0.173141	0.00233205	0.39806	4.23479e-13	0.227172	5.90008e-05	-0.065897	0.249671
79003	blue	-0.174022	0.00221302	-0.234191	3.40709e-05	0.554279	4.00734e-26	0.54822	1.75011e-25	0.305756	4.57954e-08	0.233327	3.64855e-05	-0.209143	0.000223885	-0.208593	0.000232779	-0.381216	4.6764e-12	0.290489	2.20505e-07	0.453493	5.60851e-17	0.101303	0.0763449	0.191947	0.000722321	-0.0939348	0.100426	-0.112181	0.0495576
585	blue	-0.173833	0.00223803	-0.38573	2.48982e-12	0.700881	1.13866e-46	0.524794	3.98105e-23	0.0710708	0.214328	0.293667	1.60163e-07	-0.471342	2.19662e-18	-0.176456	0.00191227	-0.411604	5.54776e-14	0.140668	0.0136279	0.357833	1.05193e-10	-0.0344242	0.547922	0.22908	5.09053e-05	0.0195926	0.732409	-0.0314508	0.583039
2690	blue	-0.172921	0.00236262	-0.272104	1.29957e-06	0.640533	7.48401e-37	0.308206	3.52837e-08	-0.0379268	0.507934	0.362704	5.61376e-11	-0.32751	4.15421e-09	-0.0397478	0.487764	-0.517221	2.10647e-22	0.362254	5.95171e-11	0.195809	0.000559931	-0.0922563	0.106677	0.622461	2.51997e-34	0.201669	0.000376964	-0.0274125	0.63234
5228	blue	-0.171774	0.00252843	-0.3514	2.37201e-10	0.574016	2.65508e-28	0.143315	0.0119429	-0.278641	7.01792e-07	0.375066	1.0867e-11	-0.438705	7.14226e-16	0.103645	0.0697561	-0.372559	1.52471e-11	0.232877	3.78075e-05	-0.00527716	0.926629	0.163175	0.00414875	0.198381	0.000471309	-0.096745	0.0906145	0.373659	1.31469e-11
1594	blue	-0.171507	0.00256839	-0.329632	3.25316e-09	0.593504	1.32842e-30	0.342188	7.36493e-10	-0.022641	0.692744	0.206489	0.000269947	-0.304841	5.04527e-08	-0.167423	0.00325768	-0.333795	2.00263e-09	0.120627	0.0346305	0.244837	1.43388e-05	-0.0445377	0.436825	0.0490877	0.391393	0.00982321	0.863895	-0.0302152	0.597934
10536	blue	0.170657	0.0026998	0.278863	6.87061e-07	-0.458737	2.20802e-17	-0.397155	4.83504e-13	-0.114441	0.0451152	-0.0813338	0.155135	0.139649	0.0143303	0.399246	3.55737e-13	0.269216	1.69749e-06	-0.19556	0.000569296	-0.176002	0.00196534	-0.107641	0.0595909	-0.129428	0.0233259	-0.0406165	0.478295	0.0559999	0.328093
2047	blue	-0.170224	0.00276921	-0.250318	9.04218e-06	0.617034	1.34418e-33	0.205449	0.000290291	-0.0868216	0.12904	0.100509	0.0786927	-0.3053	4.80627e-08	-0.339365	1.03451e-09	-0.57806	9.10453e-29	0.249586	9.62204e-06	0.272957	1.20029e-06	-0.20664	0.000267103	0.48359	2.1258e-19	0.166623	0.00341096	-0.102704	0.0723467
51011	blue	-0.170041	0.00279886	-0.340563	8.95965e-10	0.780951	2.64771e-64	0.32346	6.59e-09	-0.0839664	0.142158	0.25702	5.07052e-06	-0.407373	1.05731e-13	-0.239369	2.24765e-05	-0.628237	4.08984e-35	0.249765	9.47734e-06	0.435118	1.29976e-15	-0.121841	0.0328364	0.284	4.18456e-07	0.0932801	0.102829	-0.0019126	0.973376
25890	blue	-0.169395	0.00290629	-0.224757	7.0988e-05	0.485543	1.45207e-19	0.181477	0.00140644	-0.133033	0.0197115	0.154169	0.00680097	-0.13473	0.018186	-0.283368	4.45031e-07	-0.418768	1.82307e-14	0.272044	1.30675e-06	0.0608314	0.288014	0.0464964	0.416908	0.522071	7.28138e-23	0.0136149	0.812199	0.0983348	0.085413
29	blue	0.169144	0.00294906	0.356258	1.28587e-10	-0.640044	8.80327e-37	-0.422399	1.02679e-14	-0.0230064	0.688043	-0.147057	0.00987499	0.409039	8.21115e-14	0.331067	2.75444e-09	0.450408	9.63436e-17	-0.210383	0.000204969	-0.129217	0.023554	-0.0696125	0.223905	-0.360081	7.88336e-11	0.0752995	0.188227	-0.0217552	0.704189
3281	blue	-0.168668	0.00303168	-0.281853	5.15455e-07	0.631761	1.32355e-35	0.547797	1.93777e-25	0.262984	2.98941e-06	0.168047	0.00314259	-0.390563	1.25434e-12	-0.289216	2.50354e-07	-0.44898	1.23547e-16	0.16997	0.00281052	0.550549	9.96636e-26	-0.199247	0.000444526	0.262138	3.22471e-06	0.177225	0.00182524	-0.307027	4.00142e-08
4285	blue	-0.168354	0.00308716	-0.241791	1.84429e-05	0.518223	1.69376e-22	0.488132	8.72785e-20	0.245488	1.35825e-05	0.109724	0.0547965	-0.299125	9.1658e-08	-0.243301	1.62867e-05	-0.270453	1.51448e-06	0.125693	0.0276596	0.655553	4.37405e-39	-0.260458	3.74511e-06	0.109932	0.0543362	0.113974	0.0460057	-0.379309	6.08516e-12
54432	blue	-0.168221	0.0031111	-0.294872	1.41746e-07	0.695745	9.69934e-46	0.416092	2.77124e-14	0.0940401	0.100044	0.192311	0.000705351	-0.300833	7.67828e-08	-0.249501	9.69208e-06	-0.489134	7.15831e-20	0.19184	0.000727406	0.528355	1.79226e-23	-0.225759	6.57594e-05	0.237854	2.54108e-05	0.0818371	0.152587	-0.203044	0.000342971
6616	blue	0.168013	0.00314861	0.316369	1.45453e-08	-0.332736	2.26726e-09	-0.216421	0.000132413	0.146884	0.00996298	-0.2256	6.65675e-05	0.150166	0.0084052	0.107483	0.0599682	0.0114467	0.841676	-0.164304	0.00389248	0.00904843	0.874537	-0.0607563	0.288611	-0.0528692	0.355897	0.333666	2.03313e-09	-0.0565642	0.323234
157869	blue	-0.167836	0.00318101	-0.307449	3.82537e-08	0.579138	6.82804e-29	0.247217	1.17522e-05	-0.0918394	0.108277	0.0694755	0.22482	-0.255058	6.01602e-06	-0.381173	4.7041e-12	-0.475728	9.62154e-19	0.327979	3.93636e-09	0.128556	0.0242814	-0.168003	0.00315058	0.608689	1.65665e-32	0.216175	0.000134828	-0.0855406	0.134805
7264	blue	0.167476	0.00324783	0.224847	7.05037e-05	-0.529139	1.50163e-23	-0.147443	0.00968086	0.144033	0.0115186	-0.10269	0.0723861	0.263217	2.92761e-06	0.254034	6.5741e-06	0.537104	2.42354e-24	-0.183203	0.00126318	-0.105064	0.0659965	-0.0363812	0.52539	-0.40074	2.85331e-13	-0.276422	8.6659e-07	-0.111199	0.0516
432	blue	-0.166429	0.00344895	-0.313453	2.00235e-08	0.661703	4.89073e-40	0.332857	2.2353e-09	-0.0625531	0.274561	0.143386	0.0119004	-0.304758	5.08975e-08	-0.29056	2.18946e-07	-0.485637	1.42539e-19	0.23387	3.49493e-05	0.219652	0.000104281	-0.120108	0.0354219	0.36182	6.29691e-11	-0.0121499	0.832089	-0.0662808	0.246917
79703	blue	0.165625	0.00361107	0.303131	6.03975e-08	-0.688451	1.88294e-44	-0.41432	3.64971e-14	-0.0686822	0.230171	-0.319147	1.06931e-08	0.408926	8.35275e-14	0.177241	0.00182353	0.509829	1.02933e-21	-0.24446	1.4796e-05	-0.383612	3.35063e-12	0.319831	9.90771e-09	-0.356544	1.23998e-10	-0.147228	0.00978862	0.291994	1.89622e-07
518	blue	-0.164778	0.00378937	-0.247138	1.18307e-05	0.509519	1.09928e-21	0.498616	1.06233e-20	0.25854	4.4372e-06	0.182216	0.00134335	-0.264304	2.65502e-06	-0.214996	0.000146954	-0.25324	7.04031e-06	0.0685371	0.23116	0.625826	8.77775e-35	-0.286753	3.19503e-07	0.0624166	0.275612	0.250939	8.57598e-06	-0.404526	1.62332e-13
1066	blue	-0.163881	0.00398677	-0.28907	2.54013e-07	0.447422	1.61826e-16	0.280699	5.7616e-07	-0.0802336	0.160816	0.270491	1.50921e-06	-0.191554	0.000741089	-0.11463	0.0447596	-0.167602	0.00322428	0.217572	0.000121663	0.139864	0.0141797	-0.0803594	0.160158	0.250403	8.97665e-06	-0.0257634	0.652967	-0.0605271	0.290437
100506190	blue	-0.163734	0.00401996	-0.196919	0.000519956	0.269733	1.61863e-06	0.334524	1.83829e-09	0.170328	0.00275233	0.14321	0.0120063	-0.186961	0.000996436	-0.0688671	0.228916	0.0235647	0.680883	0.147083	0.00986171	0.371228	1.82305e-11	-0.273746	1.11491e-06	-0.00267846	0.962721	-0.075206	0.188779	-0.310512	2.75467e-08
115207	blue	0.163209	0.00414073	0.340996	8.50474e-10	-0.519185	1.37295e-22	-0.149563	0.00867393	0.237235	2.671e-05	-0.0475968	0.405955	0.492489	3.66972e-20	0.227523	5.74231e-05	0.355746	1.37229e-10	0.0288607	0.614457	-0.220522	9.77275e-05	0.0578305	0.312503	0.141629	0.0129931	-0.289936	2.33032e-07	-0.0573822	0.316275
9603	blue	0.161519	0.00455174	0.358267	9.95182e-11	-0.656913	2.7063e-39	-0.268665	1.78563e-06	0.145921	0.0104662	-0.257253	4.96805e-06	0.536001	3.12874e-24	0.22532	6.8004e-05	0.517937	1.80253e-22	-0.152922	0.00726843	-0.23442	3.34573e-05	0.0803217	0.160355	-0.316493	1.43478e-08	-0.217171	0.000125312	-0.0562232	0.326165
29946	blue	-0.16007	0.00493309	-0.247607	1.13731e-05	0.337155	1.34664e-09	0.313638	1.96249e-08	0.0897829	0.116444	0.166699	0.00339601	-0.215933	0.00013724	-0.128085	0.0248115	-0.0825432	0.149066	0.481854	2.97687e-19	0.200281	0.000414409	-0.086447	0.130706	0.0976931	0.0874827	-0.159037	0.0052223	-0.147386	0.00970935
5791	blue	0.159964	0.00496211	0.319084	1.07678e-08	-0.730659	1.74953e-52	-0.237539	2.60646e-05	0.172154	0.00247232	-0.247503	1.14734e-05	0.423109	9.16913e-15	0.201417	0.000383509	0.606173	3.4823e-32	-0.100013	0.0801866	-0.381217	4.67544e-12	0.161795	0.00448235	-0.198274	0.000474715	-0.34447	5.58146e-10	-0.00707752	0.901708
5539	blue	-0.159759	0.00501865	-0.190771	0.000779845	0.426369	5.43642e-15	0.183748	0.00122081	-0.0281552	0.623141	0.12362	0.030352	-0.155218	0.00642856	-0.144252	0.0113919	-0.316319	1.46266e-08	0.144817	0.011071	0.206634	0.00026722	-0.201514	0.000380988	0.187775	0.000945991	0.11505	0.0439774	-0.162457	0.00431936
7481	blue	-0.159423	0.00511255	-0.206047	0.000278439	0.467947	4.12854e-18	-0.0123575	0.829263	-0.267344	2.01506e-06	0.0468192	0.413676	-0.100048	0.0800802	-0.296009	1.26235e-07	-0.484519	1.77366e-19	0.254942	6.07676e-06	0.0613765	0.283708	-0.22869	5.24686e-05	0.497965	1.21339e-20	0.381839	4.2891e-12	0.0167922	0.769489
2697	blue	-0.159053	0.00521786	-0.26174	3.34147e-06	0.374843	1.12012e-11	0.402921	2.0635e-13	0.126938	0.0261441	0.238847	2.34484e-05	-0.21634	0.000133204	-0.0460999	0.420895	-0.139456	0.0144664	0.399564	3.3946e-13	-0.0179076	0.754652	0.0443766	0.438487	0.472505	1.7669e-18	-0.351791	2.25902e-10	-0.0924839	0.105812
8365	blue	-0.158876	0.00526881	-0.260881	3.60691e-06	0.375112	1.07998e-11	0.406904	1.1349e-13	0.131998	0.0206962	0.203494	0.000332489	-0.287824	2.87429e-07	-0.0443921	0.438327	-0.0582273	0.309188	0.0105813	0.853505	0.264586	2.58817e-06	-0.0531027	0.353774	-0.117259	0.0400481	-0.0246605	0.666913	-0.162944	0.00420285
84981	blue	-0.158319	0.00543229	-0.238327	2.44571e-05	0.503912	3.56591e-21	0.380045	5.49803e-12	0.139413	0.0144974	0.377857	7.42827e-12	-0.219595	0.000104728	-0.0380962	0.506039	-0.330988	2.77992e-09	0.544632	4.1313e-25	0.291857	1.92251e-07	0.068738	0.229792	0.312608	2.19535e-08	-0.045446	0.427521	-0.0293424	0.608557
25928	blue	-0.157839	0.00557698	-0.353112	1.91406e-10	0.58512	1.3557e-29	0.319434	1.03564e-08	-0.0731705	0.201061	0.193149	0.000667647	-0.381434	4.53696e-12	-0.253245	7.03709e-06	-0.374609	1.15615e-11	0.2781	7.38968e-07	0.119985	0.0356123	-0.140428	0.0137903	0.444376	2.73161e-16	0.103017	0.0714764	-0.0376774	0.51073
10589	blue	-0.157055	0.00582038	-0.221197	9.29079e-05	0.234284	3.38212e-05	0.269211	1.69831e-06	0.0452415	0.429606	0.208957	0.000226847	-0.195677	0.000564879	-0.0185398	0.746282	0.06663	0.24443	0.120762	0.0344265	0.214061	0.000157301	-0.0450258	0.431812	-0.102093	0.0740697	-0.340134	9.43306e-10	-0.0804959	0.159447
5160	blue	-0.156778	0.00590876	-0.256042	5.52276e-06	0.528589	1.70051e-23	0.354016	1.70796e-10	0.0631571	0.269945	0.288546	2.67573e-07	-0.423114	9.16236e-15	-0.0329027	0.565762	-0.295056	1.39116e-07	0.0735025	0.199019	0.537019	2.4716e-24	0.000762686	0.989381	0.00833216	0.884396	0.143641	0.0117486	-0.03008	0.599574
2222	blue	-0.156423	0.00602358	-0.262208	3.2047e-06	0.476236	8.73622e-19	0.374073	1.24319e-11	0.0889931	0.119705	0.180429	0.00150059	-0.20567	0.000285864	-0.161497	0.0045574	-0.312478	2.22662e-08	0.250095	9.21462e-06	0.209301	0.000221382	0.246587	1.23908e-05	0.156024	0.00615509	-0.0702231	0.219859	0.125561	0.027825
10600	blue	-0.155284	0.00640579	-0.258265	4.54594e-06	0.560511	8.5223e-27	0.638317	1.56005e-36	0.376654	8.75621e-12	0.236867	2.75125e-05	-0.285386	3.65438e-07	-0.230046	4.72184e-05	-0.364268	4.57811e-11	0.194158	0.000624711	0.423177	9.07008e-15	0.178263	0.00171367	0.281331	5.42116e-07	-0.0841757	0.141163	-0.14505	0.0109406
10808	blue	0.154185	0.00679525	0.291809	1.93174e-07	-0.354208	1.66717e-10	-0.00650212	0.909664	0.420144	1.4679e-14	-0.276871	8.30517e-07	0.177999	0.00174149	0.0161832	0.777625	0.155254	0.00641615	-0.0245959	0.667733	0.17436	0.00216876	-0.0334028	0.559867	-0.0384338	0.502274	-0.0198158	0.72948	-0.210671	0.000200797
23612	blue	0.153729	0.00696265	0.192858	0.000680525	-0.547142	2.26807e-25	-0.268848	1.75591e-06	-0.0275899	0.630138	-0.17009	0.00279091	0.196827	0.000523162	0.271776	1.33973e-06	0.547854	1.91154e-25	-0.242028	1.8087e-05	-0.264673	2.56803e-06	-0.0886944	0.120957	-0.314961	1.69811e-08	-0.0616772	0.281351	-0.0635902	0.266668
55630	blue	-0.152628	0.0073828	-0.219892	0.000102433	0.380111	5.44861e-12	0.227664	5.68041e-05	-0.0105684	0.853681	0.154873	0.00654894	-0.241866	1.83288e-05	-0.110548	0.0529921	-0.205728	0.000284713	0.130806	0.0218817	0.271172	1.41699e-06	-0.217225	0.000124814	0.114154	0.0456597	0.0974573	0.0882532	-0.172111	0.00247856
54145	blue	-0.151748	0.00773489	-0.251433	8.22152e-06	0.209346	0.000220682	0.45583	3.70942e-17	0.22045	9.82541e-05	0.138314	0.0152984	-0.18384	0.00121376	-0.0854429	0.135252	0.169367	0.00291099	0.012615	0.825763	0.20998	0.00021094	0.0110851	0.846614	-0.224661	7.151e-05	-0.247579	1.14007e-05	-0.208583	0.000232933
2258	blue	-0.151657	0.007772	-0.136384	0.0167992	0.404353	1.66605e-13	0.120529	0.0347791	-0.0623529	0.276103	0.0502259	0.380491	-0.098988	0.0833465	-0.238832	2.34779e-05	-0.381335	4.59958e-12	0.27955	6.43398e-07	0.216396	0.000132656	-0.103145	0.0711234	0.450701	9.15434e-17	0.280054	6.13025e-07	-0.0650612	0.255739
64981	blue	-0.151426	0.00786729	-0.235628	3.03838e-05	0.472269	1.84681e-18	0.423668	8.38697e-15	0.181125	0.00143749	0.155174	0.00644378	-0.328236	3.82166e-09	-0.210356	0.000205373	-0.245746	1.32935e-05	0.0328886	0.565928	0.62175	3.14333e-34	-0.179953	0.0015452	-0.0178951	0.754817	0.304163	5.41915e-08	-0.247747	1.12399e-05
57162	blue	0.150973	0.00805685	0.356485	1.24924e-10	-0.672368	9.65126e-42	-0.317239	1.32142e-08	0.0992272	0.0826001	-0.0889854	0.119737	0.515043	3.37521e-22	0.361318	6.71964e-11	0.502508	4.77175e-21	0.133228	0.0195306	-0.400474	2.96781e-13	0.329004	3.49798e-09	-0.121471	0.0333746	-0.301233	7.36537e-08	0.18728	0.000976408
1855	blue	0.150924	0.00807752	0.16956	0.00287853	-0.480224	4.07696e-19	-0.156611	0.00596258	0.0705928	0.217434	-0.128225	0.024653	0.0322891	0.573033	0.254578	6.27206e-06	0.457027	2.99756e-17	-0.184662	0.00115266	-0.118526	0.037931	0.193016	0.00067349	-0.384614	2.91226e-12	-0.332234	2.40433e-09	0.141258	0.0132349
6328	blue	-0.149943	0.00850366	-0.250687	8.76212e-06	0.424073	7.86096e-15	0.261661	3.36491e-06	-0.0205716	0.719587	0.224786	7.08311e-05	-0.144187	0.0114297	-0.279431	6.50767e-07	-0.30385	5.6005e-08	0.271378	1.39021e-06	0.066299	0.246787	-0.0804211	0.159837	0.434371	1.47101e-15	0.0714486	0.211895	-0.101674	0.0752688
23516	blue	-0.149764	0.00858368	-0.304491	5.23487e-08	0.750023	1.0647e-56	0.381726	4.35695e-12	0.0471206	0.410674	0.276193	8.85584e-07	-0.364642	4.35966e-11	-0.145224	0.0108445	-0.58466	1.53695e-29	0.291755	1.94228e-07	0.466317	5.57499e-18	-0.154619	0.00663884	0.307477	3.81398e-08	0.0394237	0.491321	-0.117142	0.0402488
79188	blue	0.148935	0.00896188	0.214531	0.000152014	-0.543272	5.70583e-25	-0.121948	0.0326823	0.176641	0.00189096	-0.226592	6.16922e-05	0.170937	0.00265598	0.130676	0.0220147	0.468765	3.54858e-18	-0.0708248	0.215923	-0.256203	5.44574e-06	0.271714	1.34754e-06	-0.16816	0.00312215	-0.345565	4.88241e-10	0.0971599	0.089233
58985	blue	-0.1484	0.00921411	-0.312801	2.14976e-08	0.541639	8.39242e-25	0.222665	8.31966e-05	-0.146721	0.0100468	0.131315	0.0213678	-0.360161	7.80179e-11	-0.207176	0.000257232	-0.326547	4.63882e-09	0.18787	0.000940249	0.144843	0.0110562	-0.211851	0.000184521	0.184189	0.00118746	0.142304	0.0125634	-0.0837282	0.143297
6444	blue	-0.148276	0.00927349	-0.199734	0.000430093	0.578752	7.56881e-29	0.184433	0.0011694	-0.0648667	0.257166	0.163942	0.00397306	-0.272848	1.21252e-06	-0.159756	0.00501964	-0.542517	6.82242e-25	0.273598	1.13044e-06	0.295216	1.3687e-07	-0.236357	2.86612e-05	0.528742	1.64281e-23	0.251953	7.86388e-06	-0.102984	0.0715669
81890	blue	-0.148249	0.00928638	-0.272804	1.2175e-06	0.502265	5.01713e-21	0.276626	8.49993e-07	-0.0131109	0.819028	0.124683	0.0289449	-0.322841	7.06751e-09	-0.190549	0.000791172	-0.319298	1.05149e-08	0.226788	6.0768e-05	0.260527	3.72208e-06	0.0562354	0.326059	0.170598	0.00270926	-0.171396	0.00258524	0.114429	0.0451389
51367	blue	-0.147956	0.00942799	-0.239504	2.22316e-05	0.501597	5.7598e-21	0.545425	3.42065e-25	0.302921	6.17435e-08	0.256079	5.50502e-06	-0.29563	1.31206e-07	-0.166194	0.00349578	-0.25713	5.02201e-06	0.111629	0.0506967	0.569963	7.64705e-28	0.00501535	0.93026	-0.00668726	0.907103	0.0385901	0.500537	-0.216691	0.000129816
34	blue	-0.147629	0.00958835	-0.224558	7.20726e-05	0.541947	7.80571e-25	0.553481	4.87503e-26	0.319146	1.06942e-08	0.228823	5.19311e-05	-0.207264	0.000255645	-0.189276	0.000859024	-0.382302	4.02178e-12	0.156224	0.00608872	0.476378	8.50488e-19	-0.000383287	0.994664	0.188619	0.000896156	0.00996705	0.861922	-0.24557	1.34897e-05
2167	blue	-0.146498	0.0101623	-0.299855	8.49866e-08	0.628893	3.31851e-35	0.274723	1.01721e-06	-0.0952399	0.0957693	0.544915	3.86249e-25	-0.343932	5.95985e-10	0.00648338	0.909923	-0.484891	1.64937e-19	0.357015	1.16765e-10	0.236366	2.86407e-05	0.00392888	0.945341	0.440427	5.3452e-16	0.099774	0.0809138	0.0397512	0.487726
84034	blue	0.145711	0.0105789	0.263592	2.83077e-06	-0.48828	8.47675e-20	-0.326191	4.83137e-09	-0.039672	0.488594	-0.0487585	0.394581	0.222983	8.1222e-05	0.316397	1.45014e-08	0.412108	5.13434e-14	-0.214591	0.000151359	-0.0171355	0.764913	-0.153988	0.00686694	-0.384163	3.10223e-12	0.0685482	0.231084	-0.059964	0.294956
80736	blue	-0.145278	0.0108146	-0.234138	3.42151e-05	0.364875	4.22849e-11	0.18984	0.000828333	-0.0636033	0.266569	0.00398874	0.944509	-0.210455	0.000203922	-0.220857	9.53082e-05	-0.227583	5.71581e-05	0.191164	0.000760188	0.134676	0.0182326	-0.240662	2.02284e-05	0.137919	0.0155958	0.226312	6.30298e-05	-0.194312	0.000618376
4325	blue	0.144319	0.0113536	0.266474	2.1813e-06	-0.525743	3.22132e-23	-0.34449	5.56775e-10	-0.0457691	0.42424	-0.186333	0.00103703	0.133403	0.0193695	0.277316	7.9621e-07	0.362247	5.95745e-11	-0.271458	1.37995e-06	-0.306076	4.4268e-08	0.0202057	0.72437	-0.20198	0.00036901	0.0581467	0.30986	0.0822697	0.150423
29109	blue	0.144219	0.0114113	0.249308	9.85186e-06	-0.522306	6.91358e-23	-0.317768	1.24624e-08	-0.0800777	0.161633	-0.0211057	0.712624	0.183679	0.0012261	0.465943	5.97229e-18	0.433323	1.74922e-15	-0.24759	1.13897e-05	-0.322456	7.38152e-09	0.285766	3.52062e-07	-0.388819	1.60861e-12	-0.341285	8.2137e-10	0.31301	2.10143e-08
2049	blue	0.143814	0.0116465	0.266509	2.17441e-06	-0.604629	5.47487e-32	-0.355672	1.38518e-10	-0.0509421	0.373727	-0.261781	3.329e-06	0.228858	5.17881e-05	0.260937	3.58914e-06	0.515517	3.04684e-22	-0.257372	4.91673e-06	-0.283553	4.37091e-07	-0.19574	0.000562521	-0.213193	0.000167506	0.0949917	0.0966416	-0.104623	0.0671469
1950	blue	-0.143289	0.0119582	-0.189737	0.000833867	0.398732	3.837e-13	0.102246	0.073634	-0.155126	0.00646065	0.154	0.0068626	-0.244759	1.44324e-05	-0.048097	0.401034	-0.262036	3.25413e-06	0.0213197	0.709841	0.251842	7.93895e-06	-0.0930343	0.103743	0.0748272	0.191021	0.346348	4.43545e-10	0.00620394	0.91379
1466	blue	-0.142886	0.0122027	-0.222896	8.1759e-05	0.550058	1.12259e-25	0.357666	1.07464e-10	0.105086	0.0659382	0.316518	1.43095e-08	-0.202334	0.000360139	-0.0483227	0.398825	-0.367411	3.02888e-11	0.362675	5.63518e-11	0.25504	6.0254e-06	-0.084994	0.137324	0.415256	3.1564e-14	-0.0670172	0.241694	-0.0830221	0.146714
3713	blue	0.142406	0.0124992	0.220595	9.71938e-05	-0.436093	1.10536e-15	-0.420244	1.44489e-14	-0.179529	0.00158596	-0.314196	1.84632e-08	0.295838	1.28452e-07	0.0568321	0.320945	0.288444	2.70311e-07	-0.1168	0.0408387	-0.272452	1.25814e-06	-0.152505	0.007431	-0.0944843	0.0984441	0.201314	0.000386225	-0.00536078	0.92547
56943	blue	-0.141654	0.0129772	-0.20728	0.000255375	0.489755	6.32916e-20	0.615839	1.9347e-33	0.411964	5.2497e-14	0.192437	0.000699544	-0.293178	1.68287e-07	-0.198642	0.000463105	-0.299308	8.99376e-08	0.226995	5.98073e-05	0.315667	1.5715e-08	0.0318792	0.577916	0.361417	6.63375e-11	-0.107874	0.0590395	-0.249501	9.69163e-06
29105	blue	-0.141508	0.0130717	-0.21437	0.000153808	0.482583	2.5846e-19	0.553088	5.36695e-26	0.351538	2.33149e-10	0.284404	4.02298e-07	-0.309272	3.14756e-08	-0.110313	0.0535016	-0.257704	4.77558e-06	0.400458	2.97475e-13	0.553796	4.51205e-26	-0.133285	0.0194779	0.239917	2.14971e-05	-0.0221195	0.699473	-0.2943	1.50218e-07
57118	blue	-0.140404	0.0138065	-0.22867	5.2551e-05	0.498786	1.02609e-20	0.13701	0.0162986	-0.160666	0.00477297	0.187514	0.000961899	-0.148149	0.0093348	-0.16149	0.00455917	-0.384037	3.15732e-12	0.188333	0.00091275	0.191443	0.000746476	-0.120008	0.0355763	0.366417	3.45365e-11	0.0642957	0.261387	0.0738852	0.196683
53346	blue	-0.138769	0.0149618	-0.146828	0.00999186	0.43877	7.06503e-16	0.431207	2.47685e-15	0.268925	1.74352e-06	0.162311	0.00435488	-0.0378006	0.509348	-0.170814	0.00267507	-0.277806	7.59949e-07	0.191115	0.0007626	0.39224	9.86217e-13	-0.0593864	0.299641	0.256787	5.17494e-06	0.01347	0.814161	-0.291668	1.95933e-07
1738	blue	-0.13518	0.017799	-0.18153	0.00140184	0.459263	2.00901e-17	0.538745	1.65434e-24	0.391359	1.11918e-12	0.267814	1.93044e-06	-0.281047	5.57179e-07	-0.0999439	0.0803956	-0.254832	6.13503e-06	0.183284	0.00125678	0.61566	2.0431e-33	-0.0135434	0.813167	0.16598	0.00353861	0.086374	0.131032	-0.282472	4.85487e-07
196	blue	0.134029	0.0188032	0.344457	5.59024e-10	-0.624342	1.39947e-34	-0.237015	2.71876e-05	0.146514	0.0101538	-0.122804	0.031471	0.564634	3.00564e-27	0.260289	3.80167e-06	0.483314	2.24297e-19	0.00568293	0.921005	-0.274962	9.94614e-07	0.111781	0.0503824	-0.120964	0.0341244	-0.252392	7.57307e-06	-0.0332833	0.561273
55286	blue	-0.132831	0.0199007	-0.256374	5.36504e-06	0.480752	3.68272e-19	0.216372	0.000132895	-0.0440969	0.441381	0.0535558	0.349677	-0.391606	1.0802e-12	-0.256099	5.49526e-06	-0.338067	1.20804e-09	0.0614063	0.283474	0.352062	2.18357e-10	-0.270713	1.47852e-06	0.141121	0.0133258	0.4145	3.54955e-14	-0.141724	0.0129322
287	blue	-0.132233	0.0204688	-0.173899	0.00222928	0.622239	2.70049e-34	0.192647	0.000690018	-0.0478628	0.403334	0.264027	2.72203e-06	-0.14627	0.0102811	-0.156185	0.00610157	-0.634244	5.92418e-36	0.452464	6.72226e-17	0.215369	0.000143011	-0.0871644	0.12753	0.623601	1.76513e-34	0.174408	0.00216255	-0.00702798	0.902393
4502	blue	0.13194	0.0207523	-0.0296088	0.605307	0.361915	6.21974e-11	0.11275	0.0484072	0.0882755	0.12273	0.0755719	0.18663	-0.184628	0.00115514	-0.0547193	0.339292	-0.422227	1.05527e-14	0.127184	0.0258526	0.278556	7.07551e-07	-0.195968	0.000554035	0.205935	0.000280614	-0.0240687	0.674443	-0.119187	0.0368658
10267	blue	0.131028	0.021656	0.220957	9.45989e-05	-0.52683	2.52553e-23	-0.296846	1.1588e-07	-0.048491	0.397183	-0.100784	0.0778722	0.346461	4.37426e-10	0.189677	0.000837087	0.475643	9.7769e-19	-0.111548	0.0508658	-0.274325	1.05601e-06	-0.0678243	0.236059	-0.204331	0.000313768	-0.088119	0.123397	-0.00775551	0.892347
10650	blue	0.130471	0.0222252	0.226819	6.0626e-05	-0.419032	1.74905e-14	-0.247376	1.15965e-05	-0.00686698	0.904618	-0.0722138	0.20703	0.0408691	0.47556	0.324039	6.17218e-09	0.334813	1.77675e-09	-0.331964	2.48112e-09	-0.04404	0.441972	-0.0491853	0.390451	-0.454026	5.1055e-17	0.107392	0.0601858	-0.0244897	0.669082
8870	blue	0.130427	0.0222706	0.217728	0.000120266	-0.477379	7.02966e-19	-0.175564	0.00201779	0.113821	0.0463004	-0.0707913	0.216141	0.296474	1.20375e-07	0.196059	0.000550691	0.422549	1.00258e-14	0.262314	3.17439e-06	-0.281387	5.39174e-07	0.0479193	0.402779	-0.0362172	0.527259	-0.239996	2.13593e-05	0.00930201	0.871051
5669	blue	0.130251	0.0224537	0.156574	0.00597437	-0.338587	1.13544e-09	-0.274314	1.05707e-06	-0.0884581	0.121954	-0.364047	4.71237e-11	0.066107	0.248161	-0.0597604	0.296602	0.202501	0.000356039	-0.226448	6.23785e-05	-0.144665	0.0111566	-0.141015	0.0133958	-0.176063	0.00195814	0.182682	0.00130494	-0.0256364	0.654566
1400	blue	0.12956	0.0231837	0.285376	3.65805e-07	-0.278234	7.29583e-07	-0.401324	2.61661e-13	-0.113571	0.0467838	-0.0445668	0.436525	0.131227	0.0214561	0.298237	1.0045e-07	-0.0235014	0.681693	-0.167226	0.00329486	0.0520818	0.363117	-0.272225	1.28502e-06	-0.0658736	0.249839	0.497387	1.36507e-20	-0.0719071	0.20897
23556	blue	-0.129374	0.0233839	-0.223626	7.73596e-05	0.607877	2.10706e-32	0.549786	1.1992e-25	0.295509	1.3284e-07	0.164013	0.00395727	-0.225396	6.76125e-05	-0.247648	1.13341e-05	-0.450364	9.70889e-17	0.261661	3.36499e-06	0.442395	3.82926e-16	-0.0462068	0.419818	0.271058	1.432e-06	-0.00377127	0.94753	-0.219142	0.000108311
11019	blue	-0.129178	0.0235966	-0.260226	3.82304e-06	0.511088	7.87782e-22	0.492582	3.60188e-20	0.23267	3.84317e-05	0.0726327	0.204401	-0.327596	4.11327e-09	-0.287624	2.9317e-07	-0.316329	1.461e-08	0.0486453	0.395681	0.448077	1.44476e-16	-0.0256837	0.653971	0.110467	0.0531664	0.0713281	0.212669	-0.142057	0.0127195
221981	blue	-0.128455	0.0243941	-0.226089	6.41176e-05	0.440456	5.31865e-16	0.268895	1.74827e-06	-0.0102848	0.857565	0.110302	0.0535257	-0.275546	9.41356e-07	-0.123317	0.030763	-0.322612	7.25247e-09	0.1407	0.0136061	0.168554	0.00305166	-0.0556995	0.330698	0.271769	1.3407e-06	0.187276	0.000976616	-0.0250939	0.661418
2596	blue	0.127481	0.0255058	0.246712	1.2261e-05	-0.461669	1.30183e-17	-0.288906	2.58179e-07	-0.00640218	0.911046	-0.209132	0.000224047	0.152435	0.0074586	0.172352	0.00244366	0.287147	3.07315e-07	-0.147124	0.00984121	-0.192334	0.000704294	-0.100022	0.0801589	-0.128724	0.0240949	0.170966	0.00265144	-0.0279931	0.625144
114876	blue	-0.127418	0.0255786	-0.250742	8.7208e-06	0.615444	2.18179e-33	0.217684	0.000120658	-0.101445	0.0759325	0.250679	8.76841e-06	-0.318044	1.20873e-08	-0.181004	0.00144829	-0.540116	1.2004e-24	0.163424	0.00409088	0.357686	1.07194e-10	-0.155572	0.00630723	0.386403	2.26478e-12	0.432044	2.15899e-15	-0.0186626	0.744659
10954	blue	-0.127051	0.0260096	-0.186797	0.0010069	0.505886	2.3623e-21	0.295058	1.39085e-07	0.0663044	0.246749	0.261847	3.30952e-06	-0.14854	0.00914746	-0.0583897	0.307839	-0.359325	8.68873e-11	0.265535	2.37541e-06	0.22267	8.3162e-05	-0.0463595	0.418282	0.287983	2.82946e-07	-0.216598	0.000130702	-0.0434756	0.447849
948	blue	-0.12564	0.0277255	-0.212497	0.000176144	0.485183	1.55784e-19	0.233592	3.57279e-05	-0.0693808	0.225454	0.663433	2.61576e-40	-0.259277	4.15787e-06	0.242588	1.72733e-05	-0.332273	2.3933e-09	0.231525	4.20572e-05	0.206926	0.000261804	0.0814124	0.154735	0.240361	2.0732e-05	0.0359455	0.530364	0.0711964	0.213518
10196	blue	-0.125522	0.0278745	-0.248041	1.09653e-05	0.598561	3.16616e-31	0.615777	1.97183e-33	0.370837	1.92082e-11	0.208039	0.000242063	-0.346334	4.44314e-10	-0.292485	1.80481e-07	-0.425795	5.96307e-15	0.103647	0.0697519	0.594746	9.36212e-31	-0.0225328	0.694138	0.173628	0.00226558	-0.00696659	0.903241	-0.313097	2.08153e-08
79622	blue	-0.125255	0.0282114	-0.192642	0.000690233	0.589018	4.64329e-30	0.346616	4.29191e-10	0.12226	0.032236	0.139534	0.0144111	-0.209028	0.000225706	-0.258691	4.37846e-06	-0.470387	2.62519e-18	0.118092	0.0386452	0.587922	6.28441e-30	-0.214019	0.000157777	0.148259	0.00928155	0.166101	0.00351442	-0.223925	7.56266e-05
9245	blue	-0.124987	0.0285527	-0.230156	4.68132e-05	0.413868	3.91415e-14	0.202711	0.000350939	-0.0398238	0.486931	0.0351527	0.539479	-0.26437	2.63922e-06	-0.231407	4.24465e-05	-0.290607	2.17908e-07	0.216048	0.00013608	0.245517	1.35492e-05	-0.152785	0.00732147	0.224166	7.42567e-05	0.318356	1.16763e-08	-0.118675	0.0376896
11080	blue	-0.124535	0.0291364	-0.234797	3.24673e-05	0.523118	5.77648e-23	0.60362	7.34999e-32	0.383164	3.56688e-12	0.315097	1.67286e-08	-0.301741	6.98574e-08	-0.146692	0.0100616	-0.323705	6.40993e-09	0.543249	5.73826e-25	0.336668	1.42671e-09	0.0533513	0.351522	0.38525	2.66381e-12	-0.249001	1.01113e-05	-0.225393	6.76293e-05
6422	blue	-0.124354	0.0293734	-0.231043	4.36778e-05	0.483288	2.25404e-19	0.237779	2.55631e-05	-0.0313147	0.584671	0.255071	6.00943e-06	-0.239267	2.2664e-05	-0.0713956	0.212235	-0.346815	4.18833e-10	0.174463	0.00215545	0.121263	0.0336811	-0.0544596	0.341593	0.288643	2.65016e-07	0.0698585	0.222269	-0.0156495	0.784777
55106	blue	0.12433	0.0294056	0.273055	1.18932e-06	-0.351562	2.32457e-10	0.138957	0.014825	0.452497	6.68329e-17	-0.0115185	0.840696	0.26472	2.55719e-06	0.227686	5.67077e-05	0.313409	2.01215e-08	-0.138944	0.0148348	0.152443	0.00745564	0.0862842	0.131435	-0.248477	1.05695e-05	-0.236704	2.7874e-05	-0.264177	2.68554e-06
9467	blue	-0.123567	0.0304236	-0.129013	0.0237767	0.391991	1.02215e-12	0.148303	0.00926046	-0.0346782	0.54497	0.371638	1.72565e-11	-0.0727467	0.203689	0.106099	0.0633577	-0.344865	5.31895e-10	0.207809	0.000246028	0.159193	0.00517772	0.108502	0.0575699	0.315655	1.57357e-08	-0.0136678	0.811483	0.0753981	0.187648
4478	blue	0.123349	0.0307186	0.25972	3.99836e-06	-0.615429	2.19141e-33	-0.194529	0.00060958	0.108445	0.0577005	0.0288761	0.614267	0.259948	3.91824e-06	0.433512	1.6956e-15	0.591847	2.11413e-30	-0.187603	0.000956436	-0.277107	8.1213e-07	0.172046	0.0024882	-0.348672	3.33034e-10	-0.417186	2.3365e-14	0.0295105	0.606505
10553	blue	-0.12318	0.0309509	-0.183284	0.00125684	0.461902	1.24788e-17	0.424863	6.92596e-15	0.238489	2.41378e-05	0.0745696	0.192558	-0.197899	0.000486876	-0.250941	8.57409e-06	-0.2746	1.02905e-06	0.0590285	0.302568	0.57679	1.27616e-28	-0.150463	0.0082756	0.00370403	0.948464	0.143445	0.011865	-0.282167	5.00052e-07
7424	blue	-0.122607	0.0317461	-0.281778	5.19227e-07	0.382252	4.05031e-12	0.356424	1.25905e-10	0.0546978	0.339482	0.234284	3.38192e-05	-0.313969	1.89273e-08	-0.0662045	0.247463	-0.0996427	0.0813162	0.165911	0.00355269	0.123439	0.0305965	-0.012962	0.821049	0.0879963	0.123922	-0.359678	8.30272e-11	-0.0629384	0.271611
84302	blue	-0.121621	0.0331554	-0.230111	4.69766e-05	0.514327	3.93856e-22	0.188127	0.000924906	-0.0855783	0.134632	0.0502434	0.380324	-0.317915	1.22612e-08	-0.254802	6.15101e-06	-0.455244	4.11566e-17	0.180722	0.00147368	0.226237	6.33964e-05	-0.191416	0.00074781	0.380504	5.16032e-12	0.229155	5.06103e-05	-0.0892682	0.118561
80263	blue	-0.121432	0.0334313	-0.277006	8.19952e-07	0.572869	3.58647e-28	0.257562	4.83542e-06	-0.0966886	0.0908033	0.134203	0.0186481	-0.369347	2.34319e-11	-0.207778	0.000246568	-0.464624	7.60392e-18	0.237767	2.55879e-05	0.151669	0.00776702	0.0740983	0.195392	0.372115	1.61862e-11	0.073421	0.199519	0.13395	0.0188743
1545	blue	0.120828	0.0343274	0.239811	2.16818e-05	-0.670851	1.70385e-41	-0.256405	5.35036e-06	0.0382383	0.504453	-0.0917313	0.108695	0.390293	1.30383e-12	0.273199	1.17344e-06	0.657033	2.59435e-39	-0.0933671	0.102507	-0.397559	4.55738e-13	0.0957487	0.0940012	-0.18053	0.00149123	-0.192885	0.000679297	0.00366485	0.949009
10494	blue	-0.119178	0.0368798	-0.29971	8.62789e-08	0.581599	3.52473e-29	0.424402	7.45741e-15	0.0755459	0.186782	0.300309	8.10763e-08	-0.353695	1.77846e-10	-0.0286234	0.617371	-0.332618	2.29866e-09	0.20148	0.000381857	0.227068	5.94747e-05	0.0229869	0.688293	0.189482	0.000847717	-0.233011	3.74111e-05	0.00502017	0.930193
2009	blue	-0.118366	0.0381937	-0.24053	2.04486e-05	0.658914	1.32957e-39	0.455762	3.75474e-17	0.163272	0.004126	0.425187	6.57511e-15	-0.420057	1.4881e-14	0.0372113	0.515977	-0.519806	1.19835e-22	0.233805	3.51305e-05	0.424311	7.56736e-15	-0.0227896	0.69083	0.369159	2.40255e-11	0.0777763	0.174067	-0.0914881	0.109639
8544	blue	-0.118278	0.0383391	-0.233743	3.53048e-05	0.383825	3.25267e-12	0.436171	1.09103e-15	0.16696	0.00334546	0.309939	2.92982e-08	-0.313146	2.07066e-08	0.0132791	0.816748	-0.0662114	0.247414	0.0742455	0.194504	0.380043	5.49955e-12	-0.076524	0.181125	-0.0270086	0.637367	0.00719499	0.900085	-0.139094	0.0147261
10069	blue	-0.117381	0.0398405	-0.245822	1.32095e-05	0.392005	1.02016e-12	0.447665	1.55163e-16	0.204891	0.000301793	0.165086	0.00372368	-0.240432	2.06128e-05	-0.197222	0.000509509	-0.124704	0.0289173	0.0769012	0.178977	0.44904	1.22264e-16	-0.227858	5.59588e-05	0.0204764	0.72083	0.102219	0.0737097	-0.334926	1.75306e-09
6307	blue	0.114826	0.0443936	0.16333	0.00411252	-0.420184	1.45867e-14	0.111406	0.0511636	0.373775	1.29434e-11	-0.201622	0.000378178	0.168269	0.0031025	0.0744792	0.193099	0.442384	3.8366e-16	-0.142379	0.0125165	0.0116428	0.838999	0.0684855	0.231512	-0.299448	8.86464e-08	-0.297904	1.03953e-07	-0.176298	0.00193059
3043	blue	-0.114437	0.0451229	-0.246146	1.2856e-05	0.454109	5.03158e-17	0.256906	5.12141e-06	-0.0129005	0.821885	0.276916	8.27015e-07	-0.219266	0.000107318	-0.18058	0.00148673	-0.326705	4.55591e-09	0.448522	1.33763e-16	0.179413	0.00159737	-0.132374	0.0203333	0.346973	4.10746e-10	0.15937	0.00512759	-0.117052	0.040403
4240	blue	0.111972	0.0499869	0.191435	0.000746854	-0.625129	1.09313e-34	-0.348215	3.52404e-10	-0.121617	0.0331615	-0.115601	0.0429677	0.216685	0.000129876	0.306125	4.40392e-08	0.614168	3.21173e-33	-0.150591	0.00822034	-0.445012	2.45001e-16	0.00708074	0.901664	-0.271514	1.37276e-06	-0.203146	0.000340567	0.0871251	0.127702
81539	blue	-0.111952	0.0500282	-0.202695	0.000351321	0.392923	8.93877e-13	0.0932177	0.10306	-0.107808	0.0591957	0.0812372	0.155627	-0.111494	0.0509786	-0.284987	3.79996e-07	-0.298847	9.4329e-08	0.211204	0.000193281	0.205513	0.000289013	-0.148315	0.00925494	0.255776	5.6521e-06	0.095216	0.0958531	0.010345	0.856741
341	blue	0.111685	0.0505811	0.225623	6.64478e-05	-0.568795	1.03429e-27	-0.231396	4.24825e-05	0.0126466	0.825333	0.00929109	0.871202	0.45595	3.63123e-17	0.282257	4.95704e-07	0.573746	2.85008e-28	-0.121866	0.0327999	-0.261574	3.39105e-06	0.0448199	0.433922	-0.367398	3.03412e-11	-0.202403	0.000358452	0.0024793	0.965491
64750	blue	0.111152	0.0516986	0.195632	0.000566569	-0.433257	1.76838e-15	0.103207	0.0709528	0.344948	5.26493e-10	-0.0870847	0.12788	0.165633	0.00360946	0.223489	7.81712e-05	0.465323	6.69075e-18	-0.117476	0.0396781	-0.17163	0.0025499	0.286912	3.14543e-07	-0.248664	1.04032e-05	-0.506613	2.02831e-21	0.0120019	0.834105
51115	blue	-0.106703	0.0618614	-0.217856	0.00011914	0.615346	2.24761e-33	0.515022	3.39022e-22	0.310175	2.8566e-08	0.133385	0.0193867	-0.28805	2.81084e-07	-0.297673	1.06452e-07	-0.527225	2.31131e-23	0.196872	0.000521591	0.474501	1.21341e-18	-0.00530471	0.926247	0.28535	3.66736e-07	-0.0556598	0.331044	-0.22995	4.7571e-05
7098	blue	-0.105543	0.0647656	-0.085741	0.13389	0.335937	1.55581e-09	0.346874	4.15776e-10	0.211939	0.000183352	0.0298669	0.602163	0.140929	0.0134527	-0.25074	8.72267e-06	-0.207813	0.000245957	0.180713	0.00147457	0.205142	0.000296582	-0.0741044	0.195355	0.23988	2.15617e-05	-0.0927318	0.104876	-0.202634	0.000352789
51309	blue	-0.105041	0.0660547	-0.238295	2.45208e-05	0.467142	4.78996e-18	0.607205	2.56985e-32	0.34852	3.39367e-10	0.257637	4.80365e-06	-0.476907	7.69114e-19	-0.0588104	0.30436	-0.23432	3.37244e-05	0.0964325	0.0916661	0.398481	3.98093e-13	0.00337739	0.953003	0.163685	0.00403113	-0.0659353	0.249395	-0.250125	9.19192e-06
6659	blue	0.10422	0.0682112	0.224661	7.1511e-05	-0.571389	5.27963e-28	-0.342001	7.5333e-10	-0.0795639	0.16435	-0.123487	0.030532	0.2318	4.11581e-05	0.418843	1.80178e-14	0.538242	1.85998e-24	-0.121009	0.0340566	-0.376728	8.6677e-12	0.00488433	0.932077	-0.212982	0.000170084	-0.221607	9.00936e-05	0.0459435	0.422475
5479	blue	-0.103376	0.07049	-0.198835	0.000457098	0.365193	4.05606e-11	0.394522	7.09388e-13	0.183683	0.00122578	0.320346	9.35448e-09	-0.189422	0.000850977	0.0807982	0.157881	-0.10849	0.0575961	0.128039	0.024864	0.264818	2.53459e-06	-0.0763353	0.182206	0.0535302	0.349907	-0.246067	1.29418e-05	-0.237322	2.65238e-05
9420	blue	-0.100688	0.0781572	-0.204738	0.000305035	0.543189	5.81921e-25	0.311764	2.40583e-08	0.0741025	0.195367	0.191578	0.000739939	-0.289651	2.39748e-07	-0.0910136	0.1115	-0.456871	3.08222e-17	0.188851	0.000882861	0.248591	1.04679e-05	-0.0738263	0.197042	0.375517	1.02215e-11	0.0823268	0.150139	-0.11794	0.0388992
5743	blue	0.100525	0.0786434	0.195857	0.000558136	-0.345181	5.11714e-10	-0.0919111	0.108	0.166998	0.00333825	-0.130584	0.0221091	0.301501	7.16264e-08	0.0469359	0.412513	0.247101	1.18676e-05	0.430703	2.68984e-15	-0.214661	0.000150587	0.00524457	0.927081	0.187819	0.000943332	-0.111854	0.0502302	-0.099359	0.0821912
4967	blue	-0.100244	0.079487	-0.199273	0.000443754	0.52803	1.92878e-23	0.0725032	0.205211	-0.170384	0.00274343	0.151044	0.00802682	-0.230198	4.66582e-05	-0.108843	0.0567837	-0.443549	3.14654e-16	0.190012	0.000819185	0.381909	4.24747e-12	-0.175835	0.00198524	0.163322	0.00411444	0.232976	3.75152e-05	0.060494	0.290701
29078	blue	-0.0996017	0.0814423	-0.142677	0.0123311	0.473608	1.43608e-18	0.477615	6.72022e-19	0.375292	1.05395e-11	0.123238	0.0308705	-0.256083	5.50309e-06	-0.226663	6.13565e-05	-0.380599	5.09355e-12	0.174335	0.00217202	0.679495	6.3859e-43	-0.146576	0.0101217	0.200448	0.000409724	0.224721	7.11847e-05	-0.334835	1.77212e-09
6456	blue	-0.0991763	0.0827586	-0.205874	0.000281808	0.470375	2.63084e-18	0.182153	0.00134867	-0.0472827	0.409064	0.050895	0.374169	-0.259488	4.08095e-06	-0.215736	0.000139232	-0.424163	7.74851e-15	0.0467139	0.414729	0.297252	1.11152e-07	-0.108634	0.0572639	0.183824	0.00121501	0.283131	4.55395e-07	-0.0365788	0.52314
10046	blue	0.0990138	0.083266	0.246707	1.22663e-05	-0.610403	9.95131e-33	-0.257731	4.76411e-06	0.0236255	0.680104	-0.0773194	0.176618	0.232913	3.77018e-05	0.334554	1.83164e-09	0.591699	2.20302e-30	-0.159214	0.00517195	-0.237639	2.58538e-05	0.0154726	0.787151	-0.305749	4.58332e-08	-0.165647	0.00360671	-0.0557925	0.32989
11135	blue	0.0978931	0.0868334	0.204443	0.000311343	-0.46713	4.80009e-18	-0.301117	7.45504e-08	-0.053344	0.351588	0.0240764	0.674345	0.191811	0.000728776	0.350686	2.59316e-10	0.451399	8.10291e-17	-0.005802	0.919356	-0.145943	0.0104545	-0.200346	0.000412588	-0.157919	0.00555257	-0.0933252	0.102662	-0.0718758	0.209169
23484	blue	0.0973919	0.0884681	0.299859	8.49578e-08	-0.478204	6.00546e-19	0.143412	0.0118846	0.528096	1.9002e-23	-0.096144	0.0926455	0.464682	7.52422e-18	0.165163	0.00370743	0.447321	1.64655e-16	-0.0793796	0.165332	0.0876475	0.125425	0.0883284	0.122505	-0.293719	1.59334e-07	-0.261776	3.33052e-06	-0.307801	3.68437e-08
56603	blue	-0.0969915	0.0897916	-0.139221	0.0146348	0.488811	7.63137e-20	0.187424	0.00096746	0.0281912	0.622696	0.362089	6.08038e-11	-0.152658	0.00737119	0.0503845	0.378987	-0.451259	8.30328e-17	0.361767	6.33951e-11	0.220314	9.92612e-05	-0.135535	0.0174992	0.363654	4.96087e-11	0.0190147	0.740013	-0.057205	0.317774
54205	blue	-0.0968268	0.0903405	-0.161443	0.00457105	0.584478	1.61528e-29	0.332006	2.46906e-09	0.178922	0.00164611	0.199088	0.000449346	-0.27453	1.03587e-06	-0.143374	0.0119076	-0.528754	1.63817e-23	0.232486	3.89926e-05	0.59435	1.04688e-30	-0.170058	0.00279615	0.328655	3.6415e-09	0.239903	2.15208e-05	-0.220262	9.96445e-05
51389	blue	-0.096542	0.0912964	-0.231924	4.07572e-05	0.404663	1.59021e-13	0.529934	1.25452e-23	0.305387	4.76228e-08	0.220438	9.83424e-05	-0.361872	6.25453e-11	-0.112966	0.0479761	-0.16471	0.00380414	0.0272039	0.634933	0.469469	3.11403e-18	-0.0450236	0.431833	0.0471796	0.410087	0.0418174	0.465371	-0.20885	0.000228572
3776	blue	-0.096339	0.0919826	-0.207907	0.000244332	0.544416	4.34986e-25	0.316301	1.46553e-08	0.0933577	0.102542	0.125317	0.0281323	-0.287153	3.0714e-07	-0.220901	9.49978e-05	-0.462268	1.16786e-17	0.19813	0.000479344	0.29528	1.35975e-07	-0.18358	0.00123375	0.355015	1.50536e-10	0.0331898	0.562373	-0.141049	0.0133733
79047	blue	-0.0962684	0.092222	-0.217827	0.00011939	0.546183	2.85402e-25	0.206644	0.000267039	-0.0565478	0.323375	0.249417	9.76103e-06	-0.374827	1.12258e-11	-0.041611	0.467579	-0.451524	7.9279e-17	0.206938	0.000261583	0.245166	1.39518e-05	-0.208043	0.000241994	0.35549	1.41758e-10	0.114589	0.0448367	-0.119856	0.0358122
55129	blue	-0.0958545	0.0936368	-0.189545	0.000844286	0.457969	2.53359e-17	0.253785	6.71719e-06	0.0453645	0.428352	0.105567	0.0647035	-0.366356	3.48133e-11	-0.141348	0.0131761	-0.348685	3.32528e-10	0.0320154	0.576292	0.462828	1.05497e-17	-0.18637	0.00103462	0.108177	0.0583253	0.0974054	0.0884238	-0.199033	0.000451016
5480	blue	-0.0946614	0.097812	-0.207184	0.000257095	0.37088	1.90992e-11	0.333104	2.17162e-09	0.108113	0.0584746	0.237005	2.72082e-05	-0.275746	9.23786e-07	0.036867	0.51987	-0.101337	0.0762478	0.122069	0.0325083	0.321029	8.66508e-09	-0.172443	0.00243055	0.154426	0.00670783	0.0420446	0.462948	-0.184056	0.00119748
7873	blue	-0.0940319	0.100073	-0.175625	0.00201042	0.528229	1.84419e-23	0.353443	1.83589e-10	0.157284	0.00574825	0.317913	1.22644e-08	-0.21244	0.000176867	-0.0248435	0.66459	-0.383675	3.32144e-12	0.233562	3.58135e-05	0.405146	1.47917e-13	-0.0956493	0.0943445	0.167029	0.00333225	-0.0417948	0.465613	-0.139339	0.0145501
79802	blue	-0.0939424	0.100399	-0.156661	0.0059462	0.37622	9.28932e-12	0.147779	0.00951487	-0.0438157	0.444302	0.0250041	0.662554	-0.115859	0.0425029	-0.233208	3.68318e-05	-0.307931	3.63395e-08	0.209197	0.00022302	0.114904	0.0442479	-0.105771	0.0641846	0.292154	1.8658e-07	0.0692493	0.226337	-0.00732002	0.898358
54587	blue	0.0928777	0.104328	0.174891	0.00210101	-0.614401	2.99326e-33	-0.275595	9.37041e-07	-0.0546171	0.340197	-0.146958	0.00992522	0.162499	0.00430922	0.275744	9.2396e-07	0.606551	3.11568e-32	-0.112382	0.0491482	-0.447819	1.51083e-16	0.0438008	0.444457	-0.130874	0.0218125	-0.221082	9.3712e-05	0.0500375	0.382282
79817	blue	-0.0910547	0.111338	-0.188698	0.000891639	0.447192	1.68381e-16	0.179877	0.00155245	-0.0329173	0.565589	0.0468521	0.413348	-0.125864	0.027448	-0.248947	1.01577e-05	-0.366448	3.43922e-11	0.243955	1.54279e-05	0.0594967	0.298742	-0.0338017	0.555187	0.44096	4.88414e-16	-3.49264e-05	0.999514	0.0391817	0.493987
4495	blue	-0.0909589	0.111716	-0.304602	5.17376e-08	0.595807	6.93651e-31	0.24297	1.67369e-05	-0.102118	0.0739987	0.216509	0.000131562	-0.370405	2.03516e-11	-0.147704	0.00955163	-0.416951	2.42378e-14	0.159671	0.00504323	0.246298	1.26942e-05	-0.165373	0.00366341	0.178813	0.00165704	0.106135	0.0632686	-0.0659532	0.249266
2314	blue	0.0903675	0.114074	0.277193	8.05507e-07	-0.545932	3.03051e-25	-0.256287	5.406e-06	0.0846732	0.138819	-0.184232	0.00118429	0.445607	2.21215e-16	0.168661	0.00303286	0.492294	3.8154e-20	-0.0787193	0.168889	-0.0270734	0.636559	-0.0845285	0.139498	-0.250161	9.1633e-06	-0.220682	9.65677e-05	-0.142048	0.0127249
9508	blue	-0.0896163	0.117126	-0.144673	0.0111521	0.431748	2.26652e-15	0.34777	3.72344e-10	0.174581	0.00214029	0.202518	0.000355616	-0.280389	5.93608e-07	-0.0372388	0.515666	-0.319199	1.06314e-08	0.137216	0.0161368	0.336503	1.45504e-09	-0.0157135	0.783918	0.162429	0.00432614	0.0288981	0.613998	-0.0978507	0.0869707
148753	blue	-0.0892914	0.118465	-0.159126	0.00519706	0.453662	5.44471e-17	0.0532719	0.352241	-0.115538	0.0430824	-0.00651121	0.909538	-0.219056	0.000109011	-0.260471	3.74094e-06	-0.477579	6.76682e-19	0.131802	0.0208867	0.305439	4.73615e-08	-0.291673	1.95841e-07	0.316305	1.46483e-08	0.374237	1.21586e-11	-0.104786	0.0667184
56475	blue	-0.0892461	0.118652	-0.235743	3.01054e-05	0.390239	1.31375e-12	0.0206276	0.718856	-0.267677	1.95464e-06	-0.0717225	0.210145	-0.305463	4.72386e-08	-0.27076	1.47219e-06	-0.316801	1.38687e-08	0.0314132	0.58349	0.101009	0.0772071	-0.23692	2.73954e-05	0.137705	0.0157588	0.412302	4.98376e-14	-0.0378819	0.508436
946	blue	0.0889827	0.119748	0.190688	0.000784083	-0.398343	4.06236e-13	-0.28568	3.5504e-07	-0.0197099	0.730869	-0.328186	3.84375e-09	0.200851	0.000398628	-0.0558668	0.329246	0.21113	0.00019431	-0.191167	0.000760028	-0.172326	0.00244738	-0.0711912	0.213551	-0.188157	0.0009231	0.0948431	0.0971665	-0.0179655	0.753884
51363	blue	0.0880342	0.12376	0.22006	0.000101159	-0.444959	2.47239e-16	-0.154678	0.00661809	0.127272	0.0257499	-0.00584742	0.918727	0.279681	6.3535e-07	0.298798	9.48086e-08	0.379509	5.92015e-12	0.0905572	0.113314	-0.25742	4.89588e-06	0.0578088	0.312685	-0.0405345	0.479184	-0.365655	3.81767e-11	-0.0458277	0.423647
6576	blue	-0.0874216	0.126406	-0.168496	0.00306196	0.412472	4.85494e-14	0.180587	0.00148604	-0.0198672	0.728805	0.203164	0.000340138	-0.1783	0.00170981	-0.0247435	0.665858	-0.255176	5.95463e-06	0.148409	0.00920992	0.407772	9.95189e-14	-0.258143	4.59492e-06	0.109764	0.0547085	0.00204591	0.971521	-0.187373	0.000970574
2202	blue	-0.0866985	0.129585	-0.151765	0.00772777	0.433441	1.71561e-15	0.198491	0.000467835	0.0258139	0.652332	0.0987976	0.0839448	0.00153206	0.978672	-0.27487	1.00328e-06	-0.368184	2.73467e-11	0.427212	4.745e-15	0.174431	0.00215955	-0.134366	0.0185039	0.508483	1.3686e-21	-0.029526	0.606315	-0.0947639	0.0974477
1311	blue	0.0854866	0.135052	0.199766	0.00042916	-0.50245	4.82938e-21	-0.327863	3.9891e-09	-0.136386	0.0167975	-0.0629138	0.271798	0.26298	2.99051e-06	0.339771	9.85374e-10	0.465139	6.92013e-18	-0.031848	0.578288	-0.390752	1.22093e-12	0.0503895	0.378939	0.00463853	0.935488	-0.0231406	0.686319	0.081169	0.155976
3098	blue	-0.0851746	0.136488	-0.182205	0.00134431	0.577039	1.19451e-28	0.167849	0.00317859	-0.0636669	0.26609	0.232858	3.78653e-05	-0.194598	0.000606788	-0.0661985	0.247505	-0.508186	1.45709e-21	0.264999	2.49352e-06	0.317677	1.25896e-08	-0.075907	0.184679	0.294265	1.50753e-07	-0.0227334	0.691554	0.0969868	0.0898072
57001	blue	-0.0849449	0.137552	-0.123938	0.0299249	0.434804	1.36923e-15	0.535888	3.21186e-24	0.430875	2.61511e-15	0.102204	0.0737542	-0.265334	2.41908e-06	-0.190349	0.0008015	-0.329357	3.35836e-09	0.101844	0.0747796	0.638615	1.41365e-36	-0.139794	0.0142284	0.0839645	0.142167	0.175445	0.00203229	-0.393029	8.80264e-13
1847	blue	0.0844275	0.139973	0.283536	4.37837e-07	-0.629054	3.15258e-35	-0.166919	0.00335353	0.217057	0.000126372	-0.155311	0.00639642	0.413033	4.45258e-14	0.163379	0.00410129	0.557119	1.987e-26	0.240634	2.02746e-05	-0.198907	0.000454869	0.0976202	0.0877205	-0.238572	2.39763e-05	-0.337831	1.24257e-09	-0.0953597	0.0953508
23414	blue	-0.0837503	0.143191	-0.179004	0.00163786	0.450462	9.54466e-17	0.351567	2.32302e-10	0.124788	0.0288091	0.271909	1.32326e-06	-0.163359	0.00410588	-0.133934	0.0188881	-0.377934	7.35006e-12	0.362195	5.99765e-11	0.118336	0.0382424	0.028992	0.612846	0.601368	1.41265e-31	-0.18118	0.00143254	-0.0349965	0.541283
2731	blue	-0.0804145	0.159871	-0.208174	0.000239768	0.54479	3.97884e-25	0.292136	1.86935e-07	0.0742208	0.194653	0.146943	0.00993316	-0.275876	9.12525e-07	-0.224063	7.48394e-05	-0.466594	5.29837e-18	0.247305	1.16659e-05	0.321677	8.05724e-09	-0.112338	0.0492375	0.247061	1.1907e-05	0.0258418	0.65198	-0.0955503	0.0946875
3945	blue	-0.0796891	0.163684	-0.123397	0.0306533	0.394197	7.43601e-13	0.398822	3.7864e-13	0.272693	1.23012e-06	0.291362	2.0205e-07	-0.266863	2.1053e-06	-0.029673	0.604523	-0.249234	9.91397e-06	0.119803	0.035894	0.500843	6.72836e-21	-0.0458683	0.423235	0.0723994	0.205862	-0.0999488	0.0803806	-0.214539	0.000151934
3293	blue	-0.0791667	0.166473	-0.254574	6.27406e-06	0.589507	4.05524e-30	0.176001	0.00196548	-0.131344	0.0213397	0.0969714	0.0898585	-0.252787	7.32043e-06	-0.298905	9.37624e-08	-0.525203	3.63452e-23	0.199767	0.000429152	0.113747	0.0464422	-0.0163088	0.775945	0.382407	3.96386e-12	0.0597624	0.296586	0.136256	0.016903
26018	blue	-0.0790763	0.166959	-0.11432	0.0453452	0.503899	3.57507e-21	0.120698	0.0345238	-0.044832	0.433798	0.106781	0.0616699	-0.106801	0.0616188	-0.209559	0.000217356	-0.550486	1.01196e-25	0.238185	2.47399e-05	0.341404	8.09574e-10	-0.206656	0.000266806	0.424383	7.48049e-15	0.141693	0.012952	-0.0756866	0.18596
2920	blue	0.0787824	0.168547	0.258775	4.34641e-06	-0.563414	4.09814e-27	-0.217106	0.00012591	0.0942072	0.0994396	-0.145076	0.0109264	0.441458	4.48976e-16	0.135335	0.0176677	0.479192	4.97051e-19	0.315396	1.61887e-08	-0.325608	5.16373e-09	0.148341	0.00924212	-0.0382595	0.504216	-0.206006	0.00027923	0.0164894	0.773532
5167	blue	-0.078274	0.17132	-0.206424	0.000271176	0.494544	2.42822e-20	0.23556	3.05505e-05	-0.0247425	0.665872	0.138727	0.0149929	-0.316486	1.43598e-08	-0.18781	0.000943878	-0.425566	6.18681e-15	0.111697	0.0505558	0.248379	1.06568e-05	-0.149942	0.008504	0.391577	1.08484e-12	0.141574	0.0130287	-0.108402	0.0578013
9110	blue	-0.0782202	0.171615	-0.222047	8.71641e-05	0.682195	2.23675e-43	0.43756	8.65364e-16	0.159011	0.00523004	0.288871	2.59078e-07	-0.257315	4.94127e-06	-0.148289	0.00926742	-0.587962	6.21502e-30	0.207486	0.000251693	0.458929	2.13309e-17	0.049268	0.389653	0.30274	6.29238e-08	-0.0639129	0.264243	-0.013199	0.817834
7570	blue	-0.0778772	0.173508	-0.16863	0.00303827	0.452444	6.74579e-17	0.480668	3.74274e-19	0.30442	5.27421e-08	0.26012	3.85917e-06	-0.176072	0.00195707	-0.123386	0.0306693	-0.335426	1.65267e-09	0.214948	0.000147471	0.321577	8.14821e-09	-0.0315376	0.582	0.297768	1.05412e-07	-0.178186	0.0017217	-0.227044	5.95857e-05
8325	blue	-0.0775352	0.17541	-0.162589	0.00428741	0.525952	3.07433e-23	0.167626	0.00321974	-0.0293072	0.608988	0.0928223	0.104536	-0.227859	5.59543e-05	-0.232168	3.9981e-05	-0.509076	1.2072e-21	0.270236	1.5452e-06	0.277701	7.67597e-07	-0.207452	0.000252289	0.432073	2.14875e-15	0.0601245	0.293663	-0.0986571	0.0843882
1105	blue	0.0770741	0.177998	0.195452	0.000573378	-0.360188	7.77476e-11	0.0568452	0.320832	0.264975	2.49886e-06	-0.110839	0.0523648	0.233972	3.46677e-05	0.128875	0.0239273	0.31902	1.08453e-08	-0.0631372	0.270096	-0.188561	0.000899512	0.417656	2.17083e-14	-0.187633	0.000954622	-0.35041	2.6841e-10	0.0975867	0.0878298
1969	blue	0.0766724	0.180277	0.140049	0.0140509	-0.477617	6.71688e-19	-0.077153	0.177554	0.161116	0.0046551	-0.00185655	0.974156	0.134371	0.0185002	0.258293	4.53474e-06	0.519251	1.35317e-22	0.187284	0.00097611	-0.217366	0.000123525	0.0787304	0.168829	-0.242866	1.68821e-05	-0.402314	2.25888e-13	-0.0381755	0.505154
10130	blue	-0.0755155	0.18696	-0.195813	0.000559775	0.492278	3.82795e-20	0.568038	1.25736e-27	0.397284	4.74462e-13	0.28075	5.73358e-07	-0.254261	6.4462e-06	-0.0629727	0.271349	-0.258442	4.47568e-06	0.257914	4.68838e-06	0.43622	1.0823e-15	-0.0849551	0.137505	0.152724	0.00734548	-0.168431	0.00307346	-0.305377	4.7674e-08
1491	blue	-0.0747538	0.191458	-0.228963	5.137e-05	0.68487	7.82069e-44	0.465544	6.42532e-18	0.19858	0.000465037	0.135313	0.0176859	-0.337257	1.33037e-09	-0.274575	1.03153e-06	-0.590525	3.05591e-30	0.253293	7.00848e-06	0.454129	5.01326e-17	-0.095832	0.0937143	0.320446	9.24976e-09	-0.0306434	0.592753	-0.169754	0.00284615
54913	blue	-0.0738891	0.19666	-0.134858	0.0180752	0.355341	1.44453e-10	0.140115	0.0140053	-0.0403092	0.481633	0.122107	0.0324537	-0.261984	3.26947e-06	-0.0113655	0.842785	-0.255896	5.59341e-06	0.0479219	0.402753	0.380037	5.50453e-12	-0.279995	6.16502e-07	0.0431281	0.45149	0.149685	0.00861887	-0.174448	0.00215735
64283	blue	-0.0727207	0.203851	-0.246462	1.25209e-05	0.589552	4.00433e-30	0.161706	0.00450454	-0.142166	0.0126505	0.162194	0.00438341	-0.430966	2.57672e-15	-0.179841	0.00155587	-0.525783	3.19238e-23	0.210801	0.000198942	0.289131	2.52479e-07	-0.0416788	0.466853	0.312247	2.28304e-08	0.19316	0.00066718	0.113632	0.046666
3005	blue	-0.0726727	0.204151	-0.214464	0.000152767	0.366089	3.60585e-11	0.210857	0.000198152	-0.0447822	0.434309	0.115999	0.0422515	-0.2448	1.43829e-05	-0.0731875	0.200956	-0.223074	8.0666e-05	0.144292	0.0113688	0.0272384	0.634505	0.0619264	0.279408	0.160338	0.00486067	-0.16682	0.00337254	0.0653645	0.253525
22876	blue	0.0725498	0.204919	0.195518	0.000570887	-0.40814	9.41255e-14	0.0632073	0.269564	0.325265	5.36955e-09	-0.111801	0.0503409	0.247976	1.10255e-05	0.145496	0.0106958	0.402112	2.32762e-13	-0.112169	0.0495828	0.0270365	0.637019	0.0557955	0.329865	-0.30629	4.32748e-08	-0.182587	0.00131269	-0.161459	0.00456705
9695	blue	0.0692456	0.226362	0.22097	9.45078e-05	-0.489057	7.26809e-20	0.0742459	0.194501	0.406712	1.16829e-13	-0.200618	0.000405007	0.429861	3.08636e-15	-0.00190099	0.973537	0.500734	6.88149e-21	-0.0245962	0.667729	-0.0249953	0.662667	0.0647859	0.257761	-0.225521	6.69659e-05	-0.31608	1.50166e-08	-0.253012	7.17965e-06
348	blue	0.0678422	0.235935	0.200438	0.000410017	-0.537836	2.04455e-24	-0.208819	0.00022908	0.0124548	0.82794	0.0805537	0.159147	0.367635	2.9406e-11	0.335146	1.70833e-09	0.586202	1.00841e-29	-0.131387	0.0212964	-0.224608	7.17995e-05	-0.00865845	0.879903	-0.330151	3.06356e-09	-0.135242	0.0177467	-0.0590556	0.302345
355	blue	0.0677446	0.236611	0.293624	1.60866e-07	-0.577496	1.05799e-28	0.00431164	0.940025	0.395005	6.61352e-13	-0.136591	0.0166319	0.473111	1.57682e-18	0.147719	0.00954404	0.546256	2.80424e-25	0.0440474	0.441895	-0.0976204	0.0877199	0.092339	0.106362	-0.205085	0.000297753	-0.263127	2.9514e-06	-0.226746	6.09643e-05
7941	blue	-0.0677421	0.236629	-0.088404	0.122184	0.474462	1.22245e-18	0.213089	0.000168777	0.113105	0.0476994	0.0754501	0.187343	0.0577972	0.312782	-0.249097	1.00294e-05	-0.491355	4.60365e-20	0.378114	7.17066e-12	0.254141	6.51374e-06	-0.119141	0.0369383	0.435829	1.1551e-15	-0.0684454	0.231786	-0.107055	0.0610005
7122	blue	-0.0673029	0.239689	-0.162047	0.00441968	0.487251	1.03826e-19	0.14287	0.0122124	-0.0766482	0.180415	0.466989	4.92643e-18	-0.199305	0.000442783	0.15058	0.00822473	-0.430647	2.71475e-15	0.258045	4.63478e-06	0.176883	0.00186354	-0.141277	0.0132229	0.452571	6.59688e-17	-0.0300568	0.599856	-0.03217	0.57445
56985	blue	-0.0643267	0.261157	-0.105197	0.065653	0.307469	3.81744e-08	0.452868	6.26179e-17	0.371548	1.74657e-11	0.0720422	0.208114	-0.122179	0.0323515	-0.211889	0.000184023	-0.179711	0.0015684	0.0698837	0.222101	0.476987	7.57456e-19	-0.12388	0.0300019	-0.036001	0.52973	-0.0200022	0.727036	-0.353067	1.92472e-10
4501	blue	-0.0595813	0.298054	-0.295995	1.2642e-07	0.588463	5.41291e-30	0.309833	2.96345e-08	-0.00970208	0.865557	0.216676	0.000129958	-0.383113	3.59226e-12	-0.142431	0.0124841	-0.389635	1.43211e-12	0.190554	0.000790913	0.279211	6.64625e-07	-0.163523	0.00406816	0.216958	0.000127295	-0.0222755	0.697458	-0.108812	0.0568551
64838	blue	0.053116	0.353654	0.13294	0.0197988	-0.463834	8.78389e-18	-0.299854	8.49938e-08	-0.163245	0.0041324	-0.11061	0.0528576	0.18593	0.00106391	0.258752	4.3549e-06	0.510511	8.90547e-22	-0.158762	0.00530189	-0.228504	5.32286e-05	-0.0337838	0.555396	-0.328553	3.68488e-09	0.0284209	0.619864	0.055647	0.331155
3858	blue	-0.045102	0.431031	-0.0971484	0.0892709	0.52784	2.0128e-23	0.411356	5.76336e-14	0.313822	1.92335e-08	0.236454	2.84407e-05	-0.285035	3.78229e-07	-0.0614136	0.283416	-0.509421	1.12236e-21	0.145036	0.0109484	0.613461	3.9766e-33	-0.118809	0.0374715	0.232822	3.79717e-05	0.104642	0.067096	-0.233006	3.74243e-05
55835	blue	-0.0448514	0.433599	-0.156169	0.00610698	0.485284	1.52754e-19	0.156264	0.00607556	-0.0191873	0.73774	0.0118012	0.836839	-0.278047	7.42676e-07	-0.300006	8.36688e-08	-0.506697	1.99273e-21	0.224342	7.32703e-05	0.264388	2.63491e-06	-0.0891302	0.119134	0.382567	3.87632e-12	0.150554	0.00823627	-0.0236412	0.679903
79789	blue	-0.0443743	0.43851	-0.174214	0.00218774	0.587054	7.9803e-30	0.195634	0.000566497	-0.0203339	0.722694	0.291898	1.91454e-07	-0.304658	5.14363e-08	-0.05224	0.36166	-0.599284	2.57352e-31	0.239698	2.18837e-05	0.265732	2.3333e-06	-0.0560748	0.327445	0.422779	9.66487e-15	0.112195	0.0495297	0.0651616	0.255005
7764	blue	0.043267	0.450033	0.166187	0.003497	-0.481882	2.96079e-19	0.0823546	0.150001	0.302734	6.29634e-08	-0.182562	0.00131478	0.338991	1.08184e-09	0.0882095	0.123011	0.542268	7.23607e-25	-0.0744183	0.193464	-0.223548	7.78231e-05	0.24314	1.65035e-05	-0.263269	2.91411e-06	-0.449375	1.15338e-16	-0.105419	0.0650804
53358	blue	0.0430884	0.451907	0.150664	0.00818891	-0.48688	1.11705e-19	-0.265153	2.45895e-06	-0.107758	0.0593128	-0.186673	0.00101488	0.0984922	0.0849113	0.191011	0.000767788	0.459589	1.89459e-17	-0.320632	9.05903e-09	-0.256589	5.26505e-06	0.0224618	0.695054	-0.36885	2.50336e-11	0.134667	0.0182409	0.033526	0.558419
4496	blue	-0.0412286	0.471683	-0.260989	3.57263e-06	0.57843	8.24808e-29	0.289477	2.43921e-07	0.00536372	0.925429	0.192266	0.000707437	-0.346459	4.37543e-10	-0.147937	0.00943744	-0.425797	5.96123e-15	0.189821	0.000829376	0.281721	5.22101e-07	-0.170582	0.00271169	0.214793	0.000149145	0.00348354	0.951528	-0.112435	0.0490407
23401	blue	-0.0409463	0.474726	-0.128676	0.0241482	0.445529	2.24199e-16	0.40092	2.77815e-13	0.262708	3.06436e-06	0.120774	0.0344092	-0.156946	0.00585509	-0.139083	0.0147336	-0.336275	1.49481e-09	0.0800355	0.161855	0.353251	1.88071e-10	0.00836033	0.884008	0.216026	0.000136306	-0.0686571	0.230342	-0.0960631	0.0929217
4192	blue	0.039935	0.485715	0.192747	0.000685497	-0.571476	5.16077e-28	-0.152226	0.00754165	0.0735382	0.1988	-0.137193	0.0161552	0.361697	6.39735e-11	0.236936	2.73597e-05	0.619589	6.13641e-34	-0.159695	0.00503646	-0.25995	3.91781e-06	0.0119965	0.834178	-0.311919	2.36588e-08	-0.143596	0.0117752	-0.104173	0.068337
84187	blue	-0.0387786	0.498444	-0.101689	0.0752262	0.593721	1.25008e-30	0.177854	0.00175692	0.0244269	0.66988	0.173019	0.00234897	-0.186304	0.00103894	-0.106004	0.0635976	-0.62506	1.11715e-34	0.30959	3.04196e-08	0.429096	3.49595e-15	-0.183657	0.00122781	0.394212	7.41899e-13	0.0690482	0.227692	-0.0615507	0.282341
9252	blue	-0.0384854	0.5017	-0.119087	0.0370248	0.555999	2.62266e-26	0.19595	0.000554692	0.0316221	0.580988	0.0653107	0.253917	-0.0632227	0.269447	-0.293057	1.70357e-07	-0.617635	1.11844e-33	0.363511	5.0538e-11	0.237377	2.64069e-05	-0.0978558	0.086954	0.532794	6.54194e-24	0.0719833	0.208487	0.0397608	0.487621
5932	blue	0.0351679	0.539303	0.12975	0.0229812	-0.43613	1.09862e-15	0.0497272	0.385244	0.249027	1.00889e-05	-0.117478	0.0396748	0.232027	4.04301e-05	0.0700231	0.221179	0.505309	2.66483e-21	-0.144739	0.0111148	-0.0686322	0.230512	0.195437	0.000573948	-0.317659	1.26139e-08	-0.207945	0.000243682	-0.0851511	0.136596
1026	blue	0.0308109	0.590732	0.172383	0.00243907	-0.399178	3.59327e-13	-0.211442	0.000190012	0.00560334	0.922108	0.0651457	0.255121	0.251827	7.94909e-06	0.351487	2.34639e-10	0.416695	2.52286e-14	0.205084	0.000297779	-0.0676377	0.237354	-0.0836404	0.143718	-0.296915	1.15065e-07	0.0168202	0.769116	-0.112729	0.0484491
81839	blue	0.0302979	0.596932	-0.0619329	0.279357	0.379996	5.5356e-12	0.268435	1.82373e-06	0.177122	0.00183668	0.199093	0.000449181	-0.152152	0.00757133	-0.0170228	0.766414	-0.33051	2.93852e-09	0.214328	0.000154281	0.259837	3.95707e-06	-0.193113	0.000669242	0.361687	6.40588e-11	-0.137293	0.0160766	-0.192112	0.000714574
6277	blue	0.0279328	0.625889	0.158024	0.00552069	-0.529717	1.31772e-23	-0.1404	0.0138093	0.0877251	0.12509	-0.264229	2.67291e-06	0.22511	6.91062e-05	0.0192475	0.736947	0.502061	5.23398e-21	0.0664438	0.245754	-0.332526	2.3237e-09	0.141319	0.0131949	-0.218032	0.000117599	-0.181519	0.00140283	-0.00828776	0.885008
2110	blue	0.0265697	0.642848	-0.0821997	0.150771	0.427426	4.58351e-15	0.420348	1.4212e-14	0.355471	1.42087e-10	0.177986	0.0017428	-0.3285	3.70741e-09	-0.0159688	0.780496	-0.373581	1.32861e-11	0.0794463	0.164976	0.598001	3.71559e-31	-0.00643783	0.910553	0.115981	0.0422827	0.10171	0.075165	-0.155619	0.00629108
645	blue	-0.0264777	0.643999	-0.138133	0.0154342	0.522937	6.01295e-23	0.211581	0.000188135	0.0395083	0.490392	0.0674169	0.238892	-0.233723	3.53599e-05	-0.249399	9.7759e-06	-0.469066	3.35574e-18	0.121841	0.0328359	0.559177	1.19023e-26	-0.375724	9.93855e-12	0.230303	4.62793e-05	0.201841	0.000372539	-0.232824	3.79659e-05
56892	blue	-0.0254504	0.656912	0.123976	0.0298742	-0.492584	3.60003e-20	-0.0236596	0.679668	0.150584	0.00822296	0.0550216	0.336626	0.323525	6.542e-09	0.284946	3.81528e-07	0.623041	2.10258e-34	0.158692	0.00532226	-0.287315	3.02251e-07	0.224054	7.48881e-05	-0.250384	8.99119e-06	-0.256286	5.40652e-06	-0.0106574	0.852464
2548	blue	0.0231024	0.686809	-0.0470288	0.411587	0.377467	7.8356e-12	-0.00586371	0.918501	-0.113424	0.0470713	0.116926	0.0406202	-0.0702345	0.219784	0.0452583	0.429435	-0.374629	1.15306e-11	0.167841	0.00318018	0.323878	6.28571e-09	-0.289824	2.35648e-07	0.209969	0.000211105	0.0930535	0.103671	-0.0303891	0.595827
645745	blue	-0.0226798	0.692244	-0.226357	6.28123e-05	0.552052	6.91396e-26	0.257709	4.77357e-06	0.0144073	0.801489	0.180511	0.00149302	-0.332899	2.22444e-09	-0.130805	0.0218824	-0.433058	1.82735e-15	0.18441	0.00117114	0.304915	5.00579e-08	-0.197187	0.00051071	0.207364	0.00025386	0.0214947	0.707567	-0.125699	0.0276528
4291	blue	-0.0202552	0.723723	-0.139018	0.0147807	0.552145	6.7591e-26	0.378588	6.72002e-12	0.241475	1.89262e-05	0.0245688	0.668077	-0.34433	5.67776e-10	-0.286859	3.1619e-07	-0.568969	9.88967e-28	0.288621	2.65613e-07	0.421151	1.25179e-14	-0.170792	0.00267863	0.431546	2.34319e-15	0.148194	0.00931299	-0.164589	0.00383021
2217	blue	-0.0179746	0.753764	-0.0573817	0.316279	0.384027	3.16182e-12	0.216135	0.000135218	0.0958659	0.0935976	0.334999	1.73821e-09	0.0359676	0.530112	0.0493349	0.38901	-0.300512	7.93928e-08	0.308947	3.25926e-08	0.303097	6.06134e-08	-0.188991	0.000874953	0.29953	8.78964e-08	-0.185959	0.00106198	-0.146936	0.00993628
185	blue	-0.0155383	0.786269	-0.116595	0.0411969	0.454677	4.55073e-17	0.18056	0.0014885	0.00666175	0.907456	0.486794	1.1361e-19	-0.311792	2.39872e-08	0.143415	0.011883	-0.476726	7.96037e-19	0.217022	0.000126689	0.260166	3.84346e-06	-0.00660357	0.90826	0.407457	1.04385e-13	0.059046	0.302424	0.0331762	0.562534
6622	blue	-0.0152856	0.789663	-0.135925	0.0171747	0.491944	4.09235e-20	0.223803	7.63326e-05	0.089248	0.118645	0.0617929	0.280447	-0.266505	2.17512e-06	-0.230972	4.39214e-05	-0.497555	1.31897e-20	0.113304	0.0473072	0.323903	6.26795e-09	-0.239298	2.2607e-05	0.372041	1.63478e-11	0.293455	1.63644e-07	-0.187337	0.000972839
7347	blue	-0.0151816	0.791061	-0.183556	0.00123559	0.438427	7.4841e-16	0.455992	3.60407e-17	0.309673	3.01494e-08	0.140767	0.0135614	-0.261424	3.43668e-06	-0.200087	0.00041993	-0.262463	3.13218e-06	0.162617	0.00428072	0.513571	4.63324e-22	-0.164408	0.00386971	0.102439	0.0730883	-0.108782	0.0569241	-0.282189	4.98964e-07
9518	blue	0.0148301	0.795791	0.185224	0.00111255	-0.453925	5.19766e-17	-0.208499	0.000234321	0.0419795	0.463643	-0.173352	0.00230303	0.155492	0.00633423	0.201999	0.000368534	0.434923	1.34265e-15	-0.0748941	0.190623	0.0298518	0.602347	-0.103667	0.0696959	-0.363079	5.34689e-11	0.121125	0.0338844	-0.168501	0.00306116
22982	blue	0.0145963	0.798941	-0.100143	0.0797932	0.463287	9.7039e-18	0.134175	0.0186737	-0.00506195	0.929613	0.189606	0.000840974	-0.321115	8.58271e-09	0.0795352	0.164502	-0.471014	2.33539e-18	0.157382	0.00571779	0.352415	2.08901e-10	-0.166821	0.00337229	0.299064	9.2238e-08	0.14989	0.00852736	0.00587683	0.918319
2770	blue	-0.014207	0.804193	-0.192181	0.000711376	0.547824	1.92528e-25	0.488224	8.57e-20	0.282682	4.75694e-07	0.286291	3.34378e-07	-0.387838	1.84898e-12	-0.0308309	0.59049	-0.430283	2.88103e-15	0.143463	0.0118541	0.390311	1.30032e-12	-0.0363598	0.525633	0.258605	4.41177e-06	0.0852046	0.136349	-0.16665	0.00340565
57419	blue	-0.0139106	0.808198	-0.1527	0.0073548	0.501807	5.51523e-21	0.153296	0.00712519	-0.0500193	0.382456	0.127537	0.0254401	-0.233531	3.59009e-05	-0.094468	0.0985022	-0.496649	1.58581e-20	0.185502	0.00109317	0.208711	0.000230836	-0.110338	0.053447	0.36414	4.65551e-11	0.123552	0.030444	-0.00579786	0.919413
4493	blue	-0.0121912	0.831527	-0.209917	0.000211894	0.488667	7.85272e-20	0.254497	6.31595e-06	0.0328782	0.56605	0.143945	0.0115701	-0.303346	5.90509e-08	-0.133912	0.0189085	-0.368217	2.72261e-11	0.169479	0.00289211	0.245446	1.36299e-05	-0.151891	0.00767642	0.175108	0.00207379	-0.0420106	0.463311	-0.0927693	0.104735
4499	blue	0.0113625	0.842824	-0.154964	0.00651706	0.564076	3.46446e-27	0.1878	0.000944439	0.0105696	0.853665	0.164302	0.00389304	-0.210253	0.000206888	-0.149949	0.00850102	-0.560357	8.85882e-27	0.284414	4.01911e-07	0.277018	8.1904e-07	-0.196248	0.0005438	0.345041	5.20589e-10	0.122877	0.0313684	-0.0850309	0.137153
54496	blue	-0.0102057	0.85865	-0.0452389	0.429633	0.343728	6.10946e-10	0.140618	0.0136616	0.0606004	0.289852	0.134143	0.0187017	-0.0477276	0.404665	0.0118277	0.836478	-0.334017	1.95122e-09	0.109635	0.0549959	0.308619	3.37611e-08	-0.190172	0.000810758	0.110571	0.0529418	-0.0487882	0.394293	-0.163549	0.00406216
4942	blue	0.00886926	0.877002	-0.042872	0.454184	0.473971	1.34124e-18	0.473973	1.34068e-18	0.466314	5.57857e-18	0.146658	0.0100794	-0.22611	6.40136e-05	-0.181202	0.00143065	-0.508099	1.48388e-21	0.193936	0.000633926	0.575682	1.71134e-28	-0.113672	0.0465878	0.357379	1.11471e-10	0.119067	0.0370563	-0.32897	3.51171e-09
6993	blue	-0.00728299	0.89887	-0.0591903	0.301242	0.395873	5.82944e-13	0.382252	4.05004e-12	0.33898	1.0833e-09	0.0907977	0.112355	-0.0868035	0.12912	-0.173549	0.00227612	-0.353625	1.79429e-10	0.163921	0.0039778	0.467491	4.49108e-18	-0.169969	0.00281074	0.265817	2.31531e-06	-0.0129666	0.820987	-0.243217	1.63999e-05
57007	blue	0.00718497	0.900224	-0.140971	0.0134252	0.515859	2.8298e-22	0.210582	0.000202086	0.0351591	0.539404	0.298817	9.46202e-08	-0.329781	3.19761e-09	0.119368	0.0365783	-0.519526	1.27414e-22	0.248608	1.04525e-05	0.190565	0.000790368	0.0439332	0.44308	0.415101	3.2333e-14	0.0266137	0.642297	0.085081	0.136921
7423	blue	-0.00555976	0.922712	-0.108206	0.058258	0.503208	4.12743e-21	0.163389	0.00409904	0.0414867	0.468911	0.173114	0.00233576	-0.250587	8.83697e-06	-0.080648	0.158658	-0.491272	4.67998e-20	0.110937	0.0521554	0.594948	8.84518e-31	-0.31651	1.43219e-08	0.242472	1.74381e-05	0.23901	2.31404e-05	-0.138463	0.0151872
6324	blue	0.00412665	0.942594	0.151495	0.00783852	-0.519208	1.36612e-22	-0.302548	6.4202e-08	-0.1298	0.022928	-0.10132	0.0762974	0.131565	0.0211203	0.222802	8.234e-05	0.52083	9.57168e-23	-0.259465	4.08925e-06	-0.234785	3.24982e-05	-0.0469603	0.412269	-0.333456	2.08402e-09	0.146132	0.0103543	0.0206718	0.718279
100272147	blue	0.00108156	0.984942	-0.0673412	0.239421	0.411225	5.8798e-14	0.271372	1.39095e-06	0.195333	0.000577945	0.080242	0.160772	-0.326692	4.56231e-09	-0.12089	0.0342349	-0.411097	5.996e-14	0.0237728	0.678221	0.592114	1.96195e-30	-0.164183	0.00391941	0.125215	0.0282616	0.215122	0.000145611	-0.17719	0.0018292
9447	brown	0.567119	1.59258e-27	0.818938	1.53631e-75	-0.533988	4.97514e-24	-0.549976	1.14522e-25	0.323027	6.92104e-09	-0.335887	1.56516e-09	0.789674	1.12321e-66	0.174201	0.00218941	-0.274412	1.04735e-06	-0.103856	0.0691879	0.113272	0.0473694	-0.153455	0.00706509	0.188487	0.000903779	-0.00515074	0.928382	-0.0367314	0.521408
64859	brown	0.525279	3.57306e-23	0.789099	1.62223e-66	-0.649528	3.56387e-38	-0.501324	6.09294e-21	0.361473	6.58581e-11	-0.33515	1.70736e-09	0.738916	3.09793e-54	0.237356	2.64515e-05	-0.099779	0.0808985	-0.0131366	0.81868	0.0186025	0.745454	0.0104104	0.855845	0.093925	0.100462	-0.0425528	0.457554	-0.0391171	0.4947
942	brown	0.520153	1.11067e-22	0.819697	8.62015e-76	-0.636818	2.5546e-36	-0.548914	1.48067e-25	0.312768	2.15746e-08	-0.33672	1.41798e-09	0.861039	1.4215e-91	0.253568	6.84434e-06	-0.074303	0.194157	-0.105353	0.0652501	0.0705764	0.217542	-0.221314	9.21e-05	0.115785	0.0426349	-0.00817215	0.886601	-0.161802	0.00448044
6648	brown	0.518136	1.72624e-22	0.704958	2.01137e-47	-0.500678	6.96081e-21	-0.399256	3.55196e-13	0.41095	6.13259e-14	-0.443474	3.18711e-16	0.674831	3.80916e-42	0.0513174	0.370212	-0.16848	0.00306473	-0.0813878	0.15486	0.200572	0.000406276	-0.160135	0.00491542	0.0975678	0.0878917	0.026879	0.638983	-0.164389	0.00387378
9050	brown	0.514635	3.68562e-22	0.745971	8.72669e-56	-0.630108	2.25042e-35	-0.498476	1.0932e-20	0.308581	3.38982e-08	-0.406158	1.27025e-13	0.719836	2.77318e-50	0.170197	0.00277347	-0.0292696	0.609448	-0.134477	0.0184067	0.062583	0.274331	-0.0866485	0.129807	-0.00946201	0.868853	-0.0447742	0.434391	-0.0400451	0.484511
719	brown	0.50394	3.54473e-21	0.77319	2.7782e-62	-0.656476	3.15872e-39	-0.518116	1.73376e-22	0.306372	4.29009e-08	-0.298748	9.52916e-08	0.813783	7.25218e-74	0.268837	1.7577e-06	-0.00963708	0.866449	-0.133641	0.019153	0.0532778	0.352187	-0.170797	0.00267785	0.0297706	0.603335	0.00362208	0.949603	-0.14732	0.00974223
56833	brown	0.501281	6.14784e-21	0.792573	1.72506e-67	-0.671826	1.18295e-41	-0.562575	5.06707e-27	0.271811	1.33543e-06	-0.352856	1.97667e-10	0.868013	9.70101e-95	0.237986	2.5141e-05	-0.022764	0.69116	-0.144954	0.0109941	-0.0294791	0.606889	-0.153433	0.00707344	0.0797262	0.163488	-0.1044	0.0677359	-0.0869746	0.128364
9046	brown	0.495143	2.15171e-20	0.761574	2.10359e-59	-0.602298	1.07903e-31	-0.636001	3.33933e-36	0.157038	0.00582579	-0.315794	1.54973e-08	0.791695	3.05194e-67	0.204089	0.000319073	-0.120301	0.0351253	-0.112148	0.0496255	0.051247	0.37087	-0.285298	3.68615e-07	0.0822384	0.150579	0.101877	0.0746852	-0.13517	0.0178077
1378	brown	0.493167	3.20315e-20	0.691318	5.929e-45	-0.452427	6.76638e-17	-0.518088	1.74426e-22	0.206744	0.000265167	-0.286751	3.1957e-07	0.674606	4.14841e-42	0.0920403	0.107503	-0.250306	9.05115e-06	-0.114924	0.04421	0.1669	0.00335708	-0.165791	0.00357708	0.0525122	0.359159	0.129016	0.0237731	-0.062348	0.276141
712	brown	0.488313	8.42128e-20	0.75283	2.42039e-57	-0.657466	2.22482e-39	-0.543274	5.70365e-25	0.255151	5.96793e-06	-0.28132	5.42709e-07	0.842645	5.4606e-84	0.266965	2.08597e-06	0.0233376	0.683792	-0.125896	0.027408	0.0322738	0.573216	-0.195654	0.000565727	0.0155475	0.786145	-0.0544331	0.341828	-0.131427	0.0212571
1318	brown	0.483732	2.06758e-19	0.731705	1.05801e-52	-0.487893	9.14925e-20	-0.328493	3.71033e-09	0.475363	1.03096e-18	-0.35959	8.39692e-11	0.682985	1.64169e-43	0.170235	0.00276734	-0.168856	0.00299878	-0.0572691	0.317232	0.221685	8.95662e-05	-0.14191	0.0128131	0.0696361	0.223748	0.0133778	0.815411	-0.202229	0.000362752
3903	brown	0.483019	2.37495e-19	0.771723	6.55803e-62	-0.643987	2.35322e-37	-0.556723	2.19229e-26	0.256188	5.45258e-06	-0.353322	1.86398e-10	0.842167	8.34356e-84	0.201314	0.000386229	-0.0283418	0.620839	-0.145321	0.0107914	0.0430812	0.451983	-0.202507	0.000355893	0.0336442	0.557032	0.00993959	0.862298	-0.138314	0.0152981
7096	brown	0.482677	2.53793e-19	0.758057	1.45349e-58	-0.582304	2.91397e-29	-0.392798	9.10046e-13	0.4103	6.77456e-14	-0.264058	2.7143e-06	0.818535	2.08494e-75	0.241412	1.90244e-05	-0.0480424	0.40157	-0.129791	0.0229373	0.1118	0.0503421	-0.156161	0.00610959	0.086837	0.128971	-0.0459645	0.422263	-0.20333	0.000336275
4277	brown	0.482424	2.66558e-19	0.780671	3.14184e-64	-0.670895	1.6765e-41	-0.512473	5.86194e-22	0.330946	2.79354e-09	-0.344275	5.71599e-10	0.848709	2.23417e-86	0.23134	4.26696e-05	-0.00182406	0.974608	-0.126659	0.0264775	0.0364832	0.524228	-0.090982	0.111625	-0.000864781	0.98796	-0.101729	0.0751117	-0.0905174	0.113473
2210	brown	0.481929	2.93395e-19	0.72059	1.96361e-50	-0.533507	5.55637e-24	-0.425598	6.15567e-15	0.327393	4.21042e-09	-0.279124	6.7014e-07	0.716653	1.17642e-49	0.250464	8.9298e-06	-0.0855351	0.13483	-0.182844	0.00129187	0.115266	0.0435798	-0.169703	0.00285461	0.0263899	0.645098	-0.0338295	0.554861	-0.147029	0.00988917
199	brown	0.478052	6.18256e-19	0.775249	8.23325e-63	-0.642746	3.57229e-37	-0.59595	6.65966e-31	0.216851	0.000128301	-0.315652	1.5741e-08	0.84105	2.23324e-83	0.230721	4.47904e-05	-0.0498995	0.383598	-0.104878	0.0664786	0.0645125	0.259779	-0.225559	6.67731e-05	0.0862652	0.13152	0.0848668	0.137915	-0.136791	0.0164727
8942	brown	0.466003	5.90663e-18	0.756905	2.71874e-58	-0.60533	4.46007e-32	-0.486997	1.09148e-19	0.322772	7.1227e-09	-0.305083	4.91784e-08	0.83777	3.84584e-82	0.200774	0.000400733	-0.0440706	0.441654	-0.0810493	0.156589	0.0480722	0.401277	-0.151605	0.00779348	0.070009	0.221271	-0.0264798	0.643972	-0.117535	0.0395787
7357	brown	0.463612	9.14678e-18	0.691751	4.9755e-45	-0.67749	1.38163e-42	-0.361205	6.81807e-11	0.417861	2.10222e-14	-0.303737	5.66763e-08	0.700906	1.12673e-46	0.230989	4.38608e-05	0.10628	0.0629058	-0.0474381	0.407524	-0.0693678	0.225542	0.019932	0.727955	-0.0003986	0.99445	-0.208562	0.000233294	-0.0647228	0.258226
64231	brown	0.461652	1.30576e-17	0.7531	2.09622e-57	-0.664507	1.76989e-40	-0.458552	2.28237e-17	0.341536	7.96847e-10	-0.288922	2.57779e-07	0.850188	5.63349e-87	0.234889	3.22315e-05	0.0359784	0.529988	-0.107202	0.0606456	-0.00192711	0.973174	-0.0599942	0.294713	0.0771193	0.177744	-0.0877197	0.125113	-0.0934222	0.102304
834	brown	0.45962	1.88413e-17	0.745703	1.00157e-55	-0.623176	2.01604e-34	-0.398597	3.91376e-13	0.407029	1.11363e-13	-0.26667	2.14275e-06	0.87266	5.96296e-97	0.201981	0.00036899	-0.00161391	0.977532	-0.0806109	0.15885	0.0528349	0.35621	-0.0843182	0.140489	0.081828	0.152633	-0.0964467	0.0916181	-0.152236	0.00753793
713	brown	0.459317	1.98963e-17	0.725911	1.66404e-51	-0.653167	1.0098e-38	-0.483832	2.02785e-19	0.287033	3.10797e-07	-0.269698	1.62373e-06	0.837624	4.35897e-82	0.26563	2.355e-06	0.0699315	0.221785	-0.12819	0.0246928	0.031876	0.577954	-0.173223	0.00232067	-0.0180625	0.752598	-0.086405	0.130894	-0.152857	0.00729351
9997	brown	0.454555	4.65002e-17	0.696235	7.9215e-46	-0.585823	1.11861e-29	-0.525346	3.52011e-23	0.237767	2.55883e-05	-0.310365	2.79873e-08	0.682292	2.15317e-43	0.254919	6.08934e-06	3.18266e-05	0.999557	-0.117401	0.0398068	0.187365	0.000971088	-0.201813	0.000373259	-0.0745234	0.192834	0.0201659	0.724891	-0.085364	0.135615
55016	brown	0.452735	6.40915e-17	0.735745	1.48489e-53	-0.608086	1.98079e-32	-0.447505	1.59502e-16	0.324555	5.8211e-09	-0.31529	1.63786e-08	0.884084	8.85485e-103	0.173486	0.00228478	-0.0169098	0.76792	-0.132027	0.0206678	0.0179853	0.753621	-0.0880394	0.123738	0.0562461	0.325968	-0.0936759	0.101371	-0.0918977	0.108052
254102	brown	0.451811	7.5381e-17	0.678997	7.73991e-43	-0.775355	7.73059e-63	-0.551137	8.64024e-26	0.210551	0.000202525	-0.333518	2.06878e-09	0.693857	2.10773e-45	0.275176	9.7477e-07	0.200296	0.000413992	-0.125297	0.0281583	-0.198701	0.000461236	0.070882	0.215551	-0.0623077	0.276453	-0.178509	0.00168812	0.0981147	0.0861184
3428	brown	0.450644	9.24582e-17	0.716872	1.06562e-49	-0.707171	7.75083e-48	-0.427969	4.19765e-15	0.358622	9.5086e-11	-0.235103	3.16862e-05	0.761011	2.87394e-59	0.335697	1.6007e-09	0.109127	0.0561366	-0.117237	0.0400851	-0.150218	0.00838218	0.0402806	0.481944	0.104103	0.0685239	-0.193064	0.000671384	-0.0394694	0.490819
93349	brown	0.450006	1.03338e-16	0.661949	4.47583e-40	-0.51096	8.09531e-22	-0.514127	4.11091e-22	0.157479	0.00568756	-0.257533	4.8478e-06	0.671985	1.11456e-41	0.246729	1.22436e-05	-0.141027	0.0133877	-0.0485949	0.396171	-0.0954021	0.095203	0.0796412	0.163939	0.134176	0.0186721	-0.0791294	0.166673	0.193055	0.000671766
25900	brown	0.449854	1.06121e-16	0.678862	8.15387e-43	-0.452075	7.19699e-17	-0.457236	2.88781e-17	0.238794	2.35492e-05	-0.148412	0.00920819	0.655945	3.81099e-39	0.266751	2.12706e-06	-0.23811	2.48908e-05	-0.000981712	0.986332	-0.0577636	0.313064	0.0448136	0.433987	0.299252	9.0458e-08	-0.0222755	0.697458	0.115168	0.0437598
3937	brown	0.448554	1.33025e-16	0.753147	2.04471e-57	-0.648989	4.28864e-38	-0.537288	2.32205e-24	0.259857	3.95022e-06	-0.292477	1.80617e-07	0.896697	5.67036e-110	0.237549	2.60418e-05	0.00318662	0.955655	-0.0714834	0.211673	-0.00555478	0.922781	-0.14494	0.0110023	0.042586	0.457203	-0.0531099	0.353709	-0.112362	0.0491888
5912	brown	0.447059	1.72273e-16	0.690369	8.70562e-45	-0.720084	2.47659e-50	-0.319258	1.05622e-08	0.461445	1.35565e-17	-0.298791	9.48696e-08	0.672741	8.38962e-42	0.312036	2.33613e-08	0.225682	6.61506e-05	-0.109534	0.0552212	-0.0453266	0.428738	-0.0112939	0.843761	-0.0264809	0.643958	-0.333584	2.05283e-09	-0.120702	0.0345168
3055	brown	0.446807	1.79926e-16	0.748246	2.69163e-56	-0.668775	3.68795e-41	-0.555187	3.20488e-26	0.240175	2.10495e-05	-0.330233	3.03435e-09	0.86695	3.02745e-94	0.238422	2.42694e-05	0.041961	0.463839	-0.0605628	0.290152	-0.0189037	0.741477	-0.168092	0.00313432	0.0716429	0.210652	-0.0720268	0.208212	-0.123615	0.0303575
1536	brown	0.446093	2.03483e-16	0.742662	4.72401e-55	-0.646883	8.81805e-38	-0.437316	9.01468e-16	0.370601	1.98251e-11	-0.344397	5.63133e-10	0.872794	5.12957e-97	0.173335	0.00230538	0.0340076	0.552778	-0.0981123	0.0861261	0.0413857	0.469994	-0.17228	0.00245403	0.0556711	0.330945	-0.0939603	0.100333	-0.233485	3.60338e-05
4940	brown	0.442464	3.78482e-16	0.649903	3.13164e-38	-0.610355	1.00955e-32	-0.474286	1.26372e-18	0.232279	3.96331e-05	-0.32157	8.15504e-09	0.62	5.40539e-34	0.214554	0.000151771	0.0661091	0.248146	-0.117489	0.0396562	-0.0311587	0.586545	-0.1339	0.0189187	-0.0210897	0.712832	-0.0354708	0.535812	-0.0569019	0.32035
597	brown	0.439518	6.23057e-16	0.71077	1.61343e-48	-0.629997	2.33192e-35	-0.449426	1.14334e-16	0.338521	1.14436e-09	-0.366294	3.50996e-11	0.84383	1.89888e-84	0.106712	0.0618379	0.0120586	0.833332	-0.0174679	0.760491	0.0133033	0.816419	-0.123175	0.0309573	0.0366171	0.522705	-0.0648448	0.257328	-0.147792	0.00950803
5742	brown	0.437006	9.4924e-16	0.737139	7.47531e-54	-0.61779	1.06678e-33	-0.51084	8.30403e-22	0.273125	1.18154e-06	-0.189822	0.000829301	0.70661	9.88113e-48	0.421868	1.11708e-14	-0.0120841	0.832986	-0.106187	0.0631389	0.0153358	0.788988	-0.165208	0.00369792	0.16206	0.00441638	0.0604986	0.290665	-0.109818	0.0545882
7305	brown	0.436531	1.02757e-15	0.714424	3.19625e-49	-0.689651	1.16288e-44	-0.485329	1.51411e-19	0.269814	1.60652e-06	-0.251286	8.32565e-06	0.83036	1.9028e-79	0.314424	1.80088e-08	0.135359	0.0176474	-0.0803124	0.160404	-0.0495725	0.386726	-0.129156	0.02362	0.0147471	0.796908	-0.141284	0.0132178	-0.11164	0.0506749
6793	brown	0.436491	1.0345e-15	0.69629	7.74374e-46	-0.555626	2.87539e-26	-0.479769	4.44965e-19	0.252713	7.36675e-06	-0.131834	0.0208559	0.780428	3.64543e-64	0.380725	5.00516e-12	-0.037864	0.508637	-0.0811847	0.155896	-0.00551878	0.92328	-0.00135955	0.981073	-0.0149462	0.794228	-0.204015	0.000320717	0.0688609	0.228958
6001	brown	0.434126	1.53192e-15	0.635081	4.51076e-36	-0.328265	3.80888e-09	-0.291807	1.93222e-07	0.390763	1.21906e-12	-0.320226	9.48025e-09	0.632909	9.13604e-36	0.0689244	0.228528	-0.313394	2.01544e-08	0.0665786	0.244795	0.175084	0.00207684	-0.157786	0.00559313	0.259478	4.0847e-06	-0.0858008	0.133618	-0.135318	0.0176821
64092	brown	0.432391	2.0395e-15	0.728011	6.18012e-52	-0.584784	1.48601e-29	-0.394263	7.36476e-13	0.391302	1.1284e-12	-0.312197	2.29556e-08	0.901189	9.18697e-113	0.138219	0.0153695	-0.0453495	0.428504	0.00279496	0.961101	0.0308435	0.590339	-0.0468219	0.413649	0.142524	0.0124257	-0.0954191	0.0951437	-0.119855	0.0358131
11182	brown	0.430781	2.65587e-15	0.684942	7.60317e-44	-0.537631	2.14412e-24	-0.67588	2.55626e-42	0.0506929	0.376072	-0.327809	4.0142e-09	0.703985	3.04958e-47	0.182262	0.00133954	-0.167845	0.0031793	-0.136624	0.0166059	0.0265398	0.643221	-0.180395	0.00150371	0.00759314	0.894587	0.238623	2.38781e-05	0.0442838	0.439446
4600	brown	0.430473	2.79277e-15	0.681477	2.95886e-43	-0.586961	8.18665e-30	-0.518188	1.70674e-22	0.197805	0.000489944	-0.205886	0.000281589	0.745931	8.91122e-56	0.276416	8.67088e-07	-0.00735117	0.897928	-0.0170538	0.766002	-0.0686347	0.230495	-0.0599134	0.295365	0.122501	0.0318944	-0.0803476	0.16022	0.0168086	0.76927
2350	brown	0.429596	3.22281e-15	0.709172	3.24871e-48	-0.576937	1.22748e-28	-0.54584	3.09797e-25	0.191422	0.000747512	-0.235278	3.12458e-05	0.693637	2.30636e-45	0.229012	5.11732e-05	-0.0690269	0.227835	-0.0987921	0.0839621	0.0856553	0.134281	-0.266777	2.12191e-06	0.087431	0.126365	0.124738	0.0288731	-0.147907	0.00945188
3717	brown	0.429157	3.46122e-15	0.677049	1.63605e-42	-0.398033	4.25161e-13	-0.252132	7.74373e-06	0.490073	5.94194e-20	-0.277044	8.16993e-07	0.678219	1.04436e-42	0.056928	0.320127	-0.272438	1.25977e-06	0.0403636	0.481041	0.130251	0.0224534	0.0512367	0.370966	0.284148	4.12481e-07	-0.0525726	0.358606	-0.0465832	0.416037
6039	brown	0.428439	3.8895e-15	0.736523	1.01307e-53	-0.585132	1.35124e-29	-0.423139	9.12495e-15	0.352335	2.11006e-10	-0.252215	7.68894e-06	0.87777	1.74087e-99	0.236806	2.76463e-05	-0.0316966	0.580097	-0.0716123	0.210848	0.0696184	0.223865	-0.131112	0.0215714	0.11089	0.0522572	-0.0755357	0.186841	-0.166299	0.00347475
54739	brown	0.427722	4.36937e-15	0.608287	1.86648e-32	-0.493994	2.71263e-20	-0.491403	4.55895e-20	0.136704	0.0165414	-0.202027	0.000367818	0.597751	3.99011e-31	0.262475	3.12883e-06	-0.083707	0.143399	-0.0905207	0.11346	-0.115597	0.0429745	0.116853	0.040747	0.0951095	0.0962269	-0.060326	0.292046	0.219708	0.00010385
10261	brown	0.426565	5.26745e-15	0.684529	8.94923e-44	-0.704805	2.14739e-47	-0.452466	6.72032e-17	0.301113	7.45816e-08	-0.386784	2.14617e-12	0.859349	7.83971e-91	0.160581	0.00479568	0.159188	0.00517932	-0.136756	0.0165001	-0.0658996	0.249652	-0.0981993	0.0858468	-0.049924	0.383365	-0.136461	0.016737	-0.122691	0.031628
8564	brown	0.426325	5.47543e-15	0.714697	2.82969e-49	-0.582014	3.15148e-29	-0.486401	1.22727e-19	0.281032	5.5799e-07	-0.392394	9.64625e-13	0.829328	4.40928e-79	0.0783422	0.170945	-0.0607578	0.288598	-0.103927	0.0689959	0.103293	0.0707157	-0.157543	0.00566756	-0.0219202	0.702052	0.0687286	0.229856	-0.140333	0.0138555
4615	brown	0.424057	7.88077e-15	0.711614	1.11242e-48	-0.64695	8.61891e-38	-0.450462	9.54507e-17	0.322593	7.26792e-09	-0.317835	1.23703e-08	0.748439	2.4349e-56	0.269543	1.64715e-06	0.0791408	0.166612	-0.0568564	0.320737	0.0273216	0.633469	-0.104382	0.0677828	0.0221305	0.699331	-0.0947008	0.0976716	-0.139436	0.0144811
51296	brown	0.420321	1.42727e-14	0.690507	8.23236e-45	-0.53692	2.52902e-24	-0.517296	2.07215e-22	0.206637	0.000267153	-0.195822	0.00055945	0.850738	3.36178e-87	0.251918	7.88697e-06	-0.0522314	0.361739	-0.00932073	0.870794	0.052688	0.357551	-0.224577	7.19702e-05	0.0945554	0.0981898	-0.0530294	0.35444	-0.116982	0.0405247
4689	brown	0.419694	1.57596e-14	0.725023	2.52205e-51	-0.611137	7.99096e-33	-0.489861	6.19735e-20	0.27887	6.8659e-07	-0.307398	3.84647e-08	0.902071	2.51127e-113	0.141682	0.0129593	-0.0192763	0.736568	-0.0413468	0.470412	0.0444009	0.438236	-0.131903	0.0207878	0.100382	0.0790716	-0.0518124	0.365608	-0.15167	0.00776664
55509	brown	0.419302	1.67633e-14	0.717864	6.80532e-50	-0.645399	1.45977e-37	-0.554186	4.10047e-26	0.194352	0.000616744	-0.341637	7.87194e-10	0.726234	1.42966e-51	0.216904	0.000127798	0.0169925	0.766818	-0.111521	0.0509225	-0.00591966	0.917726	-0.116472	0.0414127	0.0412273	0.471698	0.0187464	0.743553	-0.0323896	0.57184
9953	brown	0.415419	3.07745e-14	0.624323	1.40816e-34	-0.402911	2.06651e-13	-0.445111	2.40885e-16	0.222886	8.1817e-05	-0.239927	2.14794e-05	0.584309	1.69118e-29	0.168298	0.00309726	-0.261717	3.34834e-06	-0.0887156	0.120868	0.0781724	0.171878	-0.0959527	0.0932996	0.131559	0.021126	0.0974232	0.0883653	-0.0490453	0.391803
8477	brown	0.414398	3.60568e-14	0.721632	1.21667e-50	-0.52739	2.22715e-23	-0.35014	2.77588e-10	0.399387	3.48389e-13	-0.269107	1.71453e-06	0.828198	1.09908e-78	0.151521	0.00782785	-0.0938463	0.100749	-0.0950034	0.0966003	0.135185	0.0177952	-0.0895879	0.117242	0.0488992	0.393217	-0.0575775	0.314628	-0.150728	0.00816136
25939	brown	0.414265	3.68062e-14	0.723039	6.35216e-51	-0.620683	4.37709e-34	-0.542474	6.89275e-25	0.214611	0.000151141	-0.292049	1.88577e-07	0.847042	1.03728e-85	0.218327	0.000115064	-0.0072218	0.899715	-0.10349	0.070179	-0.00438916	0.938949	-0.0690773	0.227495	0.0777929	0.173975	-0.0171465	0.764766	-0.0467281	0.414587
1522	brown	0.413397	4.20977e-14	0.598474	3.24548e-31	-0.402006	2.3647e-13	-0.413803	3.95382e-14	0.224283	7.35997e-05	-0.268107	1.87922e-06	0.602594	9.90453e-32	0.143954	0.0115648	-0.142238	0.0126052	-0.129314	0.0234486	0.171376	0.00258827	-0.272678	1.23192e-06	0.0467926	0.413942	0.0838538	0.142695	-0.203249	0.00033815
10859	brown	0.412777	4.63191e-14	0.703192	4.27786e-47	-0.556507	2.31254e-26	-0.575289	1.89862e-28	0.15577	0.00624007	-0.287145	3.07394e-07	0.844908	7.21141e-85	0.153952	0.00688045	-0.102746	0.0722298	-0.0992529	0.0825204	0.0457078	0.424861	-0.202193	0.000363655	0.0408466	0.475803	0.107162	0.0607411	-0.128303	0.0245645
241	brown	0.412527	4.81398e-14	0.671422	1.37617e-41	-0.711635	1.10221e-48	-0.392467	9.54518e-13	0.364289	4.56594e-11	-0.366286	3.51349e-11	0.758367	1.2278e-58	0.192614	0.000691519	0.215832	0.000138259	-0.107154	0.0607616	-0.0543164	0.342866	-0.145692	0.0105892	0.00620726	0.913744	-0.100883	0.0775787	-0.227252	5.8636e-05
10095	brown	0.412241	5.03088e-14	0.688303	1.99741e-44	-0.582179	3.01399e-29	-0.520499	1.02928e-22	0.22874	5.22648e-05	-0.220672	9.66345e-05	0.740277	1.57045e-54	0.322124	7.66227e-09	0.0425494	0.45759	-0.0373177	0.514776	0.104132	0.0684459	-0.188504	0.000902818	0.0117411	0.83766	-0.124944	0.0286072	-0.0687634	0.22962
3930	brown	0.411123	5.97236e-14	0.624798	1.21292e-34	-0.302649	6.3529e-08	-0.199937	0.000424215	0.462462	1.12749e-17	-0.20351	0.000332119	0.651987	1.52298e-38	0.1182	0.0384671	-0.316611	1.41634e-08	0.0755777	0.186596	0.124074	0.0297433	0.0757198	0.185767	0.32941	3.33788e-09	-0.184669	0.00115216	-0.0366135	0.522747
4542	brown	0.409141	8.08431e-14	0.71192	9.71959e-49	-0.593455	1.34708e-30	-0.568426	1.13771e-27	0.164772	0.00379064	-0.277617	7.73764e-07	0.898575	4.00853e-111	0.237646	2.58401e-05	-0.021959	0.701549	-0.037697	0.51051	-0.0289178	0.613756	-0.138971	0.014815	0.102967	0.071615	-0.0428379	0.454543	-0.0329484	0.565221
9034	brown	0.408909	8.37496e-14	0.680736	3.94779e-43	-0.477697	6.61515e-19	-0.506029	2.29236e-21	0.206327	0.00027302	-0.15373	0.00696227	0.677874	1.19233e-42	0.29643	1.20919e-07	-0.131281	0.021402	-0.0545669	0.340641	0.223605	7.74828e-05	-0.27345	1.14619e-06	-0.0115836	0.839808	0.222937	8.15021e-05	-0.204644	0.000307029
10457	brown	0.407355	1.06009e-13	0.646621	9.63924e-38	-0.551698	7.53721e-26	-0.410069	7.01793e-14	0.307487	3.80995e-08	-0.38446	2.97609e-12	0.647711	6.64597e-38	0.16015	0.0049115	-0.0175138	0.75988	-0.074785	0.191273	0.0691265	0.227163	-0.134967	0.0179815	0.165898	0.00355536	0.0492051	0.39026	-0.140535	0.0137178
8832	brown	0.406124	1.2768e-13	0.6942	1.83144e-45	-0.560304	8.97739e-27	-0.551499	7.91072e-26	0.162791	0.00423922	-0.302981	6.13589e-08	0.815895	1.51707e-74	0.183437	0.00124487	-0.0865737	0.13014	-0.11385	0.0462448	0.00760886	0.89437	-0.178583	0.00168053	0.0599274	0.295252	0.115408	0.0433196	-0.0748371	0.190962
3002	brown	0.404875	1.54047e-13	0.656402	3.24267e-39	-0.452993	6.12539e-17	-0.431459	2.37682e-15	0.252164	7.72265e-06	-0.277575	7.76818e-07	0.826989	2.89791e-78	0.0733941	0.199684	-0.137999	0.0155351	-0.0422998	0.460236	0.1107	0.0526641	-0.188707	0.000891098	0.0683229	0.232624	-0.0304117	0.595554	-0.136521	0.0166884
10410	brown	0.404796	1.55901e-13	0.581878	3.2693e-29	-0.301667	7.0398e-08	-0.37094	1.89472e-11	0.228789	5.20659e-05	0.046954	0.412332	0.574082	2.60939e-28	0.345248	5.07572e-10	-0.22185	8.84669e-05	0.102507	0.0728992	0.0803382	0.160269	-0.18149	0.00140534	0.366588	3.37635e-11	-0.162042	0.0044208	-0.0837388	0.143246
391	brown	0.40455	1.6175e-13	0.677501	1.3757e-42	-0.55176	7.42359e-26	-0.567834	1.32531e-27	0.14502	0.0109572	-0.149948	0.00850158	0.716973	1.01805e-49	0.359701	8.27855e-11	-0.00368385	0.948745	-0.0919793	0.107738	0.163174	0.00414894	-0.281519	5.32346e-07	0.0128239	0.822924	0.0100807	0.860362	-0.129887	0.0228353
8638	brown	0.403377	1.92793e-13	0.595918	6.7216e-31	-0.492599	3.58987e-20	-0.484503	1.77935e-19	0.153403	0.00708478	-0.336725	1.41708e-09	0.620699	4.35563e-34	0.0874475	0.126293	-0.0330965	0.563473	-0.0970045	0.0897484	0.0975574	0.0879255	-0.229223	5.03432e-05	-0.0711388	0.213889	0.0739019	0.196582	-0.0954822	0.0949242
9263	brown	0.403041	2.02697e-13	0.699991	1.65532e-46	-0.571573	5.03223e-28	-0.375052	1.08873e-11	0.424103	7.82279e-15	-0.304317	5.33184e-08	0.749576	1.34554e-56	0.149311	0.00878849	-0.0228295	0.690317	0.0123861	0.828875	0.133391	0.0193804	-0.149594	0.00866018	0.0661585	0.247792	-0.00850312	0.882042	-0.191411	0.000748064
9262	brown	0.402283	2.26934e-13	0.733765	3.90411e-53	-0.587428	7.20048e-30	-0.378047	7.23691e-12	0.424995	6.78159e-15	-0.31077	2.67907e-08	0.818242	2.60397e-75	0.161424	0.00457599	-0.0764168	0.181738	0.0632453	0.269276	0.0333242	0.560791	-0.050288	0.379902	0.220483	9.80157e-05	-0.0636905	0.265913	-0.14652	0.0101506
22797	brown	0.402019	2.36e-13	0.708889	3.67567e-48	-0.529284	1.45331e-23	-0.345758	4.76848e-10	0.394073	7.57049e-13	-0.304601	5.17472e-08	0.849687	8.9934e-87	0.12708	0.0259757	-0.0777914	0.173983	-0.0562926	0.325567	0.0833177	0.145276	-0.0416675	0.466975	0.0677755	0.236397	-0.0896044	0.117174	-0.123841	0.0300548
26191	brown	0.40011	3.13144e-13	0.702677	5.32363e-47	-0.540877	1.0042e-24	-0.408272	9.2263e-14	0.337824	1.24355e-09	-0.318057	1.20705e-08	0.814888	3.20596e-74	0.107835	0.0591297	-0.128049	0.024852	-0.102122	0.0739871	0.0794413	0.165003	0.00908632	0.874016	0.0839416	0.142277	-0.0590362	0.302504	-0.0596039	0.297871
9047	brown	0.398619	3.90083e-13	0.660446	7.68505e-40	-0.435714	1.17725e-15	-0.646365	1.0516e-37	0.0225081	0.694456	-0.356591	1.23247e-10	0.752733	2.54833e-57	0.0851954	0.136391	-0.245803	1.323e-05	-0.0174195	0.761133	0.0255856	0.655207	-0.259059	4.23882e-06	0.121007	0.03406	0.194228	0.000621843	-0.0127533	0.823883
79930	brown	0.397945	4.30673e-13	0.660281	8.15458e-40	-0.469925	2.86097e-18	-0.592497	1.76232e-30	0.0871246	0.127705	-0.254195	6.48316e-06	0.787456	4.61456e-66	0.167729	0.00320079	-0.17394	0.00222378	-0.0779334	0.173196	0.0477463	0.404481	-0.23387	3.49499e-05	0.0990261	0.0832275	0.131539	0.0211461	-0.0510766	0.372465
7456	brown	0.397927	4.31795e-13	0.712832	6.49152e-49	-0.575839	1.64164e-28	-0.413476	4.15873e-14	0.338953	1.08677e-09	-0.213503	0.000163797	0.885036	2.71628e-103	0.248777	1.03043e-05	-0.0353708	0.536964	-0.0228733	0.689753	-0.0132673	0.816908	-0.0562212	0.326182	0.181847	0.00137452	-0.192248	0.000708266	-0.116821	0.0408024
79651	brown	0.39589	5.8152e-13	0.630163	2.21154e-35	-0.499998	8.00455e-21	-0.511265	7.58551e-22	0.155608	0.0062948	-0.300643	7.83196e-08	0.692668	3.4252e-45	0.197514	0.000499607	-0.045832	0.423603	-0.0596918	0.297157	0.0401981	0.482843	-0.148518	0.00915811	0.00981524	0.864004	-0.069759	0.222929	0.0141471	0.805003
6503	brown	0.395648	6.0239e-13	0.696882	6.06053e-46	-0.564779	2.89699e-27	-0.526311	2.83692e-23	0.192152	0.000712712	-0.307102	3.96958e-08	0.915015	2.84417e-122	0.145798	0.010532	-0.056972	0.319752	-0.0260222	0.649711	-0.0574006	0.31612	-0.122941	0.0312807	0.129402	0.0233533	-0.0309468	0.589094	-0.0471822	0.410062
5551	brown	0.393853	7.81514e-13	0.625301	1.03567e-34	-0.434318	1.48396e-15	-0.429384	3.33568e-15	0.221362	9.1767e-05	-0.293291	1.6638e-07	0.811516	3.80463e-73	0.0369175	0.519298	-0.150391	0.00830688	-0.0823749	0.1499	0.0820758	0.15139	-0.196794	0.000524313	0.0695805	0.224119	-0.0183429	0.748885	-0.106562	0.0622076
54	brown	0.387269	2.00411e-12	0.606601	3.07057e-32	-0.648982	4.3002e-38	-0.392564	9.41339e-13	0.276358	8.7191e-07	-0.268871	1.75216e-06	0.663528	2.52673e-40	0.30001	8.36339e-08	0.195019	0.000590127	-0.0970292	0.0896663	-0.0615872	0.282055	-0.0783486	0.17091	-0.0819497	0.152021	-0.123995	0.029848	-0.0899909	0.115596
3429	brown	0.387254	2.00836e-12	0.524612	4.14529e-23	-0.504465	3.17792e-21	-0.330112	3.07716e-09	0.233673	3.55005e-05	-0.00423069	0.941149	0.509533	1.09593e-21	0.379043	6.31192e-12	0.123622	0.0303486	-0.0827785	0.147907	0.000442857	0.993834	-0.0982057	0.085826	-0.072643	0.204337	-0.0998531	0.0806724	-0.0691979	0.226682
81552	brown	0.386719	2.16586e-12	0.693961	2.01962e-45	-0.527756	2.05108e-23	-0.483746	2.06219e-19	0.237881	2.53539e-05	-0.131911	0.0207808	0.746381	7.06616e-56	0.425708	6.04771e-15	-0.0734985	0.199043	-0.0766018	0.18068	0.0623039	0.276482	-0.0411553	0.472472	0.0449568	0.432518	-0.0360367	0.529321	-0.00403168	0.943913
79156	brown	0.386621	2.19622e-12	0.644636	1.89038e-37	-0.512467	5.87e-22	-0.55678	2.16178e-26	0.121128	0.0338799	-0.357831	1.05216e-10	0.739759	2.03521e-54	0.104687	0.066979	-0.117754	0.0392093	-0.07504	0.189759	0.000743644	0.989647	-0.226861	6.04298e-05	0.215865	0.000137922	0.0657499	0.250731	-0.119106	0.0369949
2123	brown	0.386488	2.23773e-12	0.699401	2.12058e-46	-0.601778	1.25448e-31	-0.384855	2.81554e-12	0.35633	1.27411e-10	-0.286577	3.25086e-07	0.868172	8.17819e-95	0.185513	0.0010924	0.00319884	0.955486	-0.0387489	0.498774	-0.0380554	0.506495	-0.0335109	0.558596	0.153339	0.00710895	-0.102271	0.0735634	-0.0951492	0.0960875
11025	brown	0.385893	2.43332e-12	0.607377	2.44253e-32	-0.544925	3.85308e-25	-0.654716	5.87189e-39	-0.0236489	0.679804	-0.330807	2.83909e-09	0.683076	1.5841e-43	0.0978009	0.0871321	-0.0783034	0.171158	-0.138537	0.015133	-0.0449198	0.432897	-0.252669	7.39491e-06	0.021348	0.709473	0.266507	2.17482e-06	-0.085174	0.136491
200315	brown	0.385742	2.48569e-12	0.579744	5.80539e-29	-0.399694	3.32987e-13	-0.344203	5.76606e-10	0.278292	7.25551e-07	-0.301425	7.21956e-08	0.592068	1.98752e-30	0.0642091	0.262031	-0.121528	0.0332907	-0.0149056	0.794774	0.131813	0.0208765	-0.162902	0.00421287	0.0927866	0.10467	0.0542038	0.343869	-0.141232	0.0132524
7805	brown	0.385433	2.596e-12	0.688459	1.87656e-44	-0.613992	3.38753e-33	-0.463087	1.00645e-17	0.275626	9.34327e-07	-0.286176	3.38163e-07	0.900027	4.98989e-112	0.188299	0.00091476	0.0396001	0.489383	-0.0159485	0.780768	-0.034342	0.548877	-0.125129	0.028371	0.116195	0.041902	-0.145905	0.0104749	-0.149923	0.0085125
4794	brown	0.384436	2.98605e-12	0.632966	8.96785e-36	-0.650999	2.14514e-38	-0.381683	4.38344e-12	0.31011	2.87668e-08	-0.270956	1.44571e-06	0.783725	4.78999e-65	0.23179	4.11883e-05	0.178552	0.00168373	-0.0452896	0.429115	-0.0530374	0.354367	-0.0900987	0.115159	-0.0450904	0.43115	-0.224476	7.25236e-05	-0.139385	0.0145172
284021	brown	0.38379	3.26842e-12	0.597079	4.83287e-31	-0.683983	1.10967e-43	-0.402081	2.33851e-13	0.239512	2.22172e-05	-0.235499	3.0699e-05	0.643266	2.99946e-37	0.29269	1.7678e-07	0.255978	5.55331e-06	-0.136825	0.0164454	-0.118089	0.03865	-0.0115096	0.840817	-0.115432	0.0432763	-0.168024	0.00314665	-0.0359645	0.530147
7462	brown	0.381035	4.79477e-12	0.662611	3.52275e-40	-0.667831	5.22934e-41	-0.55071	9.58552e-26	0.153	0.00723855	-0.299129	9.16211e-08	0.821382	2.36662e-76	0.207077	0.000259039	0.0835666	0.144074	-0.116394	0.0415506	-0.131268	0.0214155	-0.0822503	0.150519	0.00767794	0.893417	0.0401541	0.483322	0.0138642	0.808826
3566	brown	0.380643	5.06235e-12	0.627462	5.23064e-35	-0.696455	7.23148e-46	-0.6397	9.87057e-37	0.0579355	0.311624	-0.339658	9.98866e-10	0.676473	2.03838e-42	0.244013	1.53548e-05	0.132954	0.019785	-0.0847935	0.138257	-0.188103	0.000926298	-0.0590359	0.302507	0.0165279	0.773018	-0.0500325	0.38233	0.0751941	0.188848
51167	brown	0.379996	5.53536e-12	0.663974	2.14912e-40	-0.438987	6.8117e-16	-0.155835	0.00621836	0.627983	4.43405e-35	-0.414892	3.33991e-14	0.672075	1.07768e-41	-0.0307412	0.591572	-0.17061	0.00270723	-0.0236497	0.679794	0.328976	3.50943e-09	-0.118986	0.0371873	0.123573	0.0304145	0.0453481	0.428519	-0.313478	1.99701e-08
8519	brown	0.379003	6.34674e-12	0.625141	1.08889e-34	-0.543475	5.43896e-25	-0.462869	1.04703e-17	0.195633	0.000566529	-0.0502928	0.379856	0.747982	3.0885e-56	0.326344	4.74775e-09	0.026724	0.640918	0.0479353	0.402621	-0.0711727	0.21367	-0.110621	0.0528349	0.200031	0.000421522	-0.148653	0.00909425	-0.0436222	0.446318
4939	brown	0.377071	8.27101e-12	0.633194	8.32981e-36	-0.55648	2.32818e-26	-0.454015	5.11513e-17	0.229803	4.81204e-05	-0.220795	9.57523e-05	0.712148	8.78621e-49	0.20987	0.000212609	0.0437089	0.445414	-0.127201	0.0258336	0.0905474	0.113353	-0.172516	0.00242005	-0.0633022	0.268844	0.0161404	0.778199	-0.140768	0.0135607
9636	brown	0.37318	1.40251e-11	0.559348	1.14057e-26	-0.578139	8.91479e-29	-0.443545	3.14847e-16	0.166776	0.00338114	-0.241804	1.84222e-05	0.588115	5.95817e-30	0.249283	9.87248e-06	0.142438	0.0124794	-0.126969	0.0261078	-0.0388303	0.497872	-0.0882208	0.122963	-0.135915	0.0171823	-0.0855769	0.134639	-0.0354926	0.535562
113	brown	0.372313	1.57609e-11	0.664282	1.92117e-40	-0.638394	1.52086e-36	-0.415445	3.06505e-14	0.304298	5.34271e-08	-0.368871	2.49619e-11	0.823281	5.42126e-77	0.143244	0.0119856	0.079574	0.164296	-0.100279	0.0793823	-0.109371	0.0555871	0.038354	0.503163	0.0731408	0.201244	-0.169685	0.00285768	-0.021702	0.704878
54809	brown	0.367243	3.09682e-11	0.599422	2.47381e-31	-0.616308	1.67731e-33	-0.322755	7.13645e-09	0.340869	8.63525e-10	-0.222802	8.234e-05	0.668018	4.88075e-41	0.226142	6.38585e-05	0.156262	0.00607625	-0.160361	0.00485437	-5.8765e-05	0.999182	0.0539784	0.345882	-0.113521	0.0468817	-0.118425	0.0380966	-0.0681566	0.233766
63934	brown	-0.362212	5.98399e-11	-0.594198	1.0927e-30	0.505319	2.65956e-21	0.414505	3.54638e-14	-0.255026	6.03264e-06	0.205629	0.000286687	-0.582987	2.42172e-29	-0.173616	0.00226718	0.0616704	0.281404	0.0888995	0.120096	-0.0628078	0.272608	0.0626589	0.273749	0.0251896	0.660207	-0.0493733	0.38864	0.110377	0.0533626
3689	brown	0.362106	6.06736e-11	0.658232	1.69483e-39	-0.643241	3.02486e-37	-0.469599	3.03982e-18	0.228634	5.26979e-05	-0.292025	1.89018e-07	0.915417	1.42441e-122	0.181876	0.00137206	0.122615	0.0317349	-0.0173003	0.762719	-0.0973059	0.0887511	-0.116723	0.0409727	0.0536566	0.348769	-0.171819	0.00252171	-0.12546	0.027952
3604	brown	0.360054	7.91026e-11	0.606771	2.92024e-32	-0.470721	2.46656e-18	-0.468949	3.42962e-18	0.156126	0.00612105	-0.382487	3.91973e-12	0.774659	1.16859e-62	0.0433897	0.448748	-0.0941942	0.0994865	-0.107633	0.0596109	0.0227476	0.691371	-0.218327	0.000115063	0.0354376	0.536194	0.0391558	0.494273	-0.117275	0.0400216
3627	brown	0.358667	9.45358e-11	0.628485	3.77917e-35	-0.522398	6.77383e-23	-0.411567	5.57966e-14	0.264016	2.72482e-06	-0.309613	3.03445e-08	0.854209	1.23117e-88	0.0758542	0.184985	-0.0235777	0.680716	-0.0450354	0.431713	0.0264626	0.644188	-0.127102	0.0259499	0.0408659	0.475595	-0.0473235	0.408659	-0.130149	0.0225597
5918	brown	0.35857	9.57256e-11	0.598552	3.17464e-31	-0.452096	7.17041e-17	-0.351095	2.4642e-10	0.30112	7.45272e-08	-0.280317	5.97716e-07	0.75078	7.15375e-57	0.0907842	0.112409	-0.0892031	0.118831	0.0736444	0.198151	0.00546693	0.923998	-0.0818918	0.152312	0.313453	2.00249e-08	-0.0181196	0.751842	-0.115962	0.0423177
2745	brown	0.353393	1.84739e-10	0.618008	9.9772e-34	-0.578597	7.88967e-29	-0.263157	2.94346e-06	0.423138	9.127e-15	-0.201058	0.000393027	0.641993	4.59754e-37	0.261795	3.32496e-06	0.111943	0.0500463	-0.112888	0.04813	0.130759	0.0219296	-0.0883493	0.122416	-0.122513	0.0318789	0.0459841	0.422065	-0.234855	3.23175e-05
6404	brown	0.351818	2.25143e-10	0.652715	1.18206e-38	-0.602012	1.17247e-31	-0.581371	3.74905e-29	0.0914552	0.109767	-0.257034	5.06411e-06	0.866286	6.13178e-94	0.202739	0.000350259	0.0403452	0.481241	-0.0619146	0.279499	-0.0199893	0.727205	-0.176501	0.00190709	0.0341619	0.550977	0.0279518	0.625654	-0.059207	0.301105
3071	brown	0.351797	2.25711e-10	0.652444	1.29902e-38	-0.579005	7.07376e-29	-0.507426	1.70982e-21	0.166183	0.0034978	-0.26739	2.00667e-06	0.921681	1.8669e-127	0.164552	0.00383826	0.0312888	0.584982	-0.0331598	0.562726	-0.0299374	0.601306	-0.176006	0.00196488	0.070808	0.216032	-0.0457828	0.424101	-0.112274	0.0493687
55013	brown	0.351025	2.48594e-10	0.613492	3.93927e-33	-0.76586	1.90573e-60	-0.377685	7.60499e-12	0.3261	4.88186e-09	-0.44026	5.49764e-16	0.72686	1.06447e-51	0.128882	0.0239205	0.315107	1.67119e-08	-0.206881	0.000262618	-0.121737	0.032987	0.028506	0.618817	-0.149773	0.00857964	-0.177324	0.00181433	-0.0877607	0.124936
7128	brown	0.349647	2.95126e-10	0.616409	1.62664e-33	-0.400131	3.12189e-13	-0.429224	3.42397e-15	0.218278	0.000115475	-0.183711	0.00122365	0.82991	2.74607e-79	0.156235	0.00608515	-0.186788	0.00100747	0.28336	4.45387e-07	-0.00704822	0.902113	-0.0853532	0.135664	0.313761	1.93626e-08	-0.0861996	0.131815	-0.0478823	0.403142
55365	brown	0.347446	3.87503e-10	0.607581	2.29997e-32	-0.592523	1.74942e-30	-0.526569	2.6777e-23	0.114802	0.0444385	-0.304118	5.44496e-08	0.736291	1.13539e-53	0.197835	0.000488972	0.0611845	0.28522	-0.0683239	0.232618	-0.0931395	0.103351	-0.185243	0.00111123	0.0504726	0.378153	0.165334	0.00367152	-0.0668998	0.242521
5341	brown	0.345399	4.98239e-10	0.659445	1.09984e-39	-0.532253	7.40255e-24	-0.493831	2.80278e-20	0.196612	0.000530736	-0.290147	2.28167e-07	0.922884	1.9331e-128	0.0838948	0.1425	-0.0510045	0.373141	0.0201561	0.72502	0.04398	0.442594	-0.188533	0.000901136	0.106983	0.0611762	0.0579963	0.311115	-0.153915	0.00689395
1439	brown	0.343983	5.92288e-10	0.662218	4.06099e-40	-0.590054	3.48416e-30	-0.378324	6.96709e-12	0.336642	1.43113e-09	-0.250281	9.07035e-06	0.906559	2.79962e-116	0.168534	0.00305517	0.0466902	0.414966	0.033346	0.560534	-0.0526908	0.357526	-0.0560286	0.327845	0.151499	0.00783691	-0.144645	0.0111677	-0.147788	0.00951028
3001	brown	0.343278	6.4529e-10	0.594898	8.96882e-31	-0.449782	1.07452e-16	-0.346053	4.599e-10	0.267479	1.99042e-06	-0.30178	6.95668e-08	0.867136	2.48238e-94	-0.000421647	0.994129	-0.0826393	0.148592	-0.0532789	0.352177	0.0437219	0.445279	-0.106978	0.0611877	0.0907478	0.112554	-0.0570837	0.318803	-0.120024	0.0355512
3965	brown	0.342878	6.7743e-10	0.62853	3.72515e-35	-0.523372	5.46044e-23	-0.553796	4.51212e-26	0.0773909	0.176217	-0.244288	1.50078e-05	0.811953	2.76866e-73	0.187963	0.000934675	-0.0244664	0.669379	-0.0800092	0.161994	-0.0326293	0.568996	-0.2387	2.37294e-05	0.0693206	0.225858	0.0122039	0.831354	-0.100826	0.0777478
6891	brown	0.342659	6.95602e-10	0.611096	8.09059e-33	-0.505588	2.51417e-21	-0.42682	5.05527e-15	0.223795	7.6374e-05	-0.233474	3.60649e-05	0.834002	9.36899e-81	0.136849	0.0164258	-0.0195324	0.7332	-0.0172076	0.763953	-0.00741509	0.897045	-0.122828	0.0314366	0.0499312	0.383295	-0.0733633	0.199873	-0.119197	0.036849
64780	brown	0.342645	6.96806e-10	0.600193	1.98243e-31	-0.560869	7.78892e-27	-0.577483	1.06162e-28	0.0492635	0.389696	-0.267951	1.90625e-06	0.704836	2.11887e-47	0.273445	1.14677e-06	0.00648217	0.90994	-0.13923	0.0146279	-0.101883	0.0746696	0.0599458	0.295103	-0.0392609	0.493113	0.0579472	0.311525	0.185256	0.00111027
313	brown	0.341093	8.40522e-10	0.606403	3.25484e-32	-0.372297	1.57948e-11	-0.393854	7.81424e-13	0.22553	6.69204e-05	-0.17408	0.00220528	0.813195	1.1171e-73	0.118699	0.0376506	-0.196027	0.000551846	-0.00982709	0.863841	0.124875	0.028696	-0.157537	0.00566959	0.151236	0.00794609	-0.0028536	0.960286	-0.141835	0.0128605
393	brown	0.340972	8.52903e-10	0.574572	2.29363e-28	-0.48401	1.95893e-19	-0.557672	1.73232e-26	0.0251371	0.660871	-0.225835	6.53809e-05	0.773572	2.21969e-62	0.140759	0.0135667	-0.0769952	0.178444	-0.0441382	0.440953	-0.0971037	0.0894192	-0.0459446	0.422464	0.0200668	0.726189	0.00418206	0.941824	0.109172	0.0560351
2533	brown	0.338881	1.0962e-09	0.64012	8.58455e-37	-0.488402	8.27419e-20	-0.498521	1.08323e-20	0.165864	0.00356234	-0.235485	3.07344e-05	0.923018	1.49993e-128	0.118539	0.0379099	-0.0919843	0.107719	-0.0228544	0.689996	0.0400366	0.484604	-0.17	0.00280561	0.149123	0.00887483	0.0266321	0.642067	-0.116511	0.0413437
9235	brown	0.338024	1.21429e-09	0.605076	4.80405e-32	-0.409693	7.43195e-14	-0.465035	7.05397e-18	0.168725	0.00302158	-0.291035	2.08771e-07	0.855292	4.31336e-89	0.0535004	0.350176	-0.163574	0.00405647	0.0414266	0.469556	0.0499067	0.383529	-0.204754	0.000304681	0.227799	5.62149e-05	-0.00551801	0.923291	-0.112615	0.0486782
5724	brown	0.337583	1.27982e-09	0.629693	2.57038e-35	-0.544022	4.77662e-25	-0.612944	4.64622e-33	0.0593819	0.299677	-0.335179	1.70167e-09	0.75667	3.08671e-58	0.151597	0.00779656	-0.0159399	0.780883	-0.0799828	0.162133	0.0799926	0.162081	-0.311491	2.47819e-08	0.0182946	0.749525	0.177597	0.00178459	-0.110819	0.0524078
6351	brown	0.336551	1.44667e-09	0.597565	4.20783e-31	-0.402333	2.25245e-13	-0.408316	9.16496e-14	0.216482	0.000131822	-0.182085	0.0013544	0.821051	3.05238e-76	0.108	0.0587409	-0.1488	0.00902498	0.198176	0.000477865	0.0900589	0.11532	-0.182789	0.0012963	0.132835	0.019897	0.035631	0.533971	-0.159249	0.00516178
5359	brown	0.334506	1.84204e-09	0.561908	5.9963e-27	-0.531697	8.40361e-24	-0.105925	0.0637959	0.552636	5.99472e-26	-0.303801	5.62949e-08	0.666897	7.37778e-41	0.0477221	0.404719	0.105822	0.0640555	0.0282871	0.621513	0.0419871	0.463561	-0.00238793	0.966762	0.10235	0.0733417	-0.201308	0.000386388	-0.245059	1.40768e-05
7940	brown	0.334505	1.84233e-09	0.618882	7.62891e-34	-0.649917	3.1169e-38	-0.462464	1.12711e-17	0.193578	0.000649068	-0.260909	3.59812e-06	0.857497	4.95908e-90	0.182936	0.00128448	0.177335	0.00181315	-0.0617202	0.281015	-0.0565445	0.323404	-0.157769	0.00559814	0.0161562	0.777987	-0.0576853	0.313722	-0.187939	0.000936083
6890	brown	0.334383	1.869e-09	0.615215	2.33878e-33	-0.617679	1.10359e-33	-0.486303	1.2511e-19	0.170234	0.00276752	-0.324346	5.96124e-09	0.874672	6.17524e-98	0.144788	0.0110874	0.126144	0.0271022	-0.0773079	0.176682	-0.0854668	0.135143	-0.068189	0.233543	-0.0631576	0.269941	-0.164493	0.00385107	-0.0326055	0.569277
3437	brown	0.334113	1.92919e-09	0.534745	4.18049e-24	-0.546849	2.4329e-25	-0.409311	7.87728e-14	0.153042	0.00722223	-0.23567	3.02826e-05	0.622674	2.35781e-34	0.186858	0.00100298	0.14728	0.00976228	-0.137006	0.0163019	-0.041483	0.468951	-0.120788	0.0343883	-0.0623246	0.276322	-0.0584468	0.307366	-0.0351275	0.53977
963	brown	0.333936	1.96989e-09	0.651516	1.7934e-38	-0.612855	4.77272e-33	-0.45284	6.29205e-17	0.245041	1.40982e-05	-0.299016	9.26959e-08	0.934741	4.27595e-139	0.10157	0.07557	0.0591426	0.301632	-0.00255911	0.964381	-0.0851516	0.136594	-0.0837875	0.143013	0.0974764	0.0881907	-0.11879	0.0375019	-0.124753	0.0288544
864	brown	0.33284	2.23976e-09	0.635934	3.41387e-36	-0.498173	1.16284e-20	-0.528243	1.83841e-23	0.126216	0.0270138	-0.278796	6.91461e-07	0.883681	1.45579e-102	0.146393	0.0102166	-0.0930431	0.10371	0.00976829	0.864648	-0.0612279	0.284877	-0.125282	0.0281773	0.196337	0.000540574	-0.0573697	0.31638	0.00954244	0.867749
9450	brown	0.332267	2.39501e-09	0.643892	2.42952e-37	-0.612437	5.41186e-33	-0.44352	3.16216e-16	0.231199	4.31444e-05	-0.246824	1.2147e-05	0.880885	4.3552e-101	0.189998	0.000819888	0.109255	0.0558471	-0.0452569	0.429448	-0.0120493	0.83346	-0.141357	0.0131704	0.0236117	0.68028	-0.0307545	0.591412	-0.167182	0.00330321
9111	brown	0.332002	2.47041e-09	0.490186	5.81049e-20	-0.383718	3.30165e-12	0.00939785	0.869735	0.561718	6.29129e-27	-0.250591	8.83394e-06	0.643422	2.84664e-37	-0.004665	0.93512	0.0263677	0.645376	0.00292829	0.959247	0.108212	0.0582437	0.0636763	0.266019	0.0934417	0.102232	-0.340882	8.62156e-10	-0.196027	0.000551848
3575	brown	0.331895	2.50139e-09	0.616258	1.703e-33	-0.495651	1.94159e-20	-0.472604	1.73416e-18	0.177938	0.00174792	-0.27505	9.86404e-07	0.857721	3.97183e-90	0.0636152	0.266479	-0.0821643	0.150948	0.0837239	0.143317	-0.0961996	0.092456	-0.0930101	0.103833	0.270837	1.46171e-06	-0.0295878	0.605562	-0.0529957	0.354746
10133	brown	0.33151	2.61599e-09	0.529219	1.47477e-23	-0.533603	5.43475e-24	-0.238508	2.41008e-05	0.350735	2.57743e-10	-0.262872	3.01969e-06	0.626887	6.27724e-35	0.119535	0.0363143	0.11825	0.0383839	-0.158298	0.00543866	0.0577604	0.313091	0.00276229	0.961555	-0.0646038	0.259104	-0.0189936	0.740292	-0.129578	0.0231651
5880	brown	0.331358	2.66286e-09	0.622754	2.29958e-34	-0.685935	5.13266e-44	-0.451048	8.61664e-17	0.235823	2.99141e-05	-0.315302	1.63572e-08	0.876807	5.33016e-99	0.146329	0.0102505	0.195203	0.000582941	-0.0665906	0.24471	-0.155052	0.00648611	-0.0590924	0.302044	0.0073636	0.897756	-0.214177	0.000155982	-0.072328	0.206311
3553	brown	0.331019	2.76991e-09	0.523726	5.04777e-23	-0.412028	5.19788e-14	-0.432531	1.99293e-15	0.146108	0.0103671	-0.170238	0.0027668	0.601551	1.33967e-31	0.136084	0.0170438	-0.0945602	0.0981728	0.264716	2.5581e-06	-0.012212	0.831244	-0.132785	0.0199437	0.151444	0.00785993	0.101103	0.0769303	-0.113443	0.0470338
8807	brown	0.33076	2.85457e-09	0.506566	2.04827e-21	-0.314947	1.70062e-08	-0.438632	7.23129e-16	0.09429	0.0991414	-0.212837	0.000171879	0.520343	1.06535e-22	0.0344036	0.54816	-0.217694	0.000120574	0.01793	0.754355	0.0924189	0.106059	-0.175388	0.00203927	0.131099	0.0215854	0.250115	9.19899e-06	-0.0864029	0.130903
6362	brown	0.329881	3.16061e-09	0.538699	1.67215e-24	-0.612554	5.22466e-33	-0.404529	1.62259e-13	0.210874	0.000197909	-0.288464	2.69777e-07	0.694978	1.33057e-45	0.101151	0.0767915	0.200088	0.000419883	-0.00347186	0.951691	-0.0773493	0.17645	-0.101782	0.074958	-0.0663554	0.246385	-0.0887443	0.120747	-0.127992	0.0249173
1234	brown	0.329821	3.18277e-09	0.614664	2.764e-33	-0.51012	9.67776e-22	-0.492611	3.5807e-20	0.134248	0.0186084	-0.330096	3.08298e-09	0.888028	6.18506e-105	0.0520696	0.36323	-0.0513863	0.369569	-0.0734952	0.199063	-0.0491699	0.390599	-0.117337	0.0399155	0.0859486	0.132947	-0.0128793	0.822172	-0.0647929	0.257709
10561	brown	0.329336	3.36654e-09	0.469058	3.361e-18	-0.46727	4.67841e-18	-0.238193	2.47232e-05	0.248946	1.0158e-05	-0.0936829	0.101345	0.406317	1.24015e-13	0.289852	2.3499e-07	0.0909766	0.111646	-0.102066	0.074146	-0.140367	0.0138321	0.344325	5.68102e-10	0.000706577	0.990163	-0.240625	2.02905e-05	0.220379	9.8776e-05
7133	brown	0.328546	3.68776e-09	0.584439	1.63234e-29	-0.612821	4.8221e-33	-0.45696	3.03344e-17	0.151261	0.00793599	-0.125659	0.0277028	0.806148	1.76284e-71	0.332147	2.42872e-09	0.173351	0.00230308	-0.0555756	0.331776	-0.12276	0.0315321	0.00217355	0.969745	-0.0444701	0.437522	-0.223396	7.87244e-05	0.00515669	0.928299
5292	brown	0.328073	3.89422e-09	0.548312	1.71173e-25	-0.269048	1.72382e-06	-0.45175	7.62015e-17	0.120656	0.0345867	-0.286689	3.21525e-07	0.589041	4.61421e-30	0.0816756	0.153401	-0.311456	2.48762e-08	0.225459	6.72849e-05	0.119807	0.0358889	-0.140353	0.0138416	0.274658	1.02349e-06	0.101782	0.0749598	-0.00367271	0.948899
4125	brown	0.327785	4.02529e-09	0.614869	2.59792e-33	-0.573322	3.18525e-28	-0.526869	2.50363e-23	0.101672	0.0752742	-0.249991	9.29645e-06	0.802486	2.25659e-70	0.26449	2.61069e-06	0.0812772	0.155424	-0.0553355	0.333873	-0.0797077	0.163586	-0.146006	0.0104208	0.0582331	0.30914	-0.0959579	0.0932818	-0.060074	0.29407
7412	brown	0.327547	4.13647e-09	0.631914	1.25953e-35	-0.557373	1.86568e-26	-0.398538	3.94762e-13	0.256285	5.40697e-06	-0.0863972	0.130928	0.792416	1.91098e-67	0.352228	2.13851e-10	0.0329917	0.56471	0.0710942	0.214177	-0.0935116	0.101974	0.0384245	0.502378	0.210978	0.000196444	-0.145973	0.0104383	0.00616137	0.914379
1438	brown	0.32659	4.61633e-09	0.601295	1.44259e-31	-0.542935	6.18081e-25	-0.502241	5.04253e-21	0.112818	0.0482709	-0.263186	2.93569e-06	0.815496	2.04228e-74	0.129497	0.0232519	0.0372609	0.515417	-0.0308749	0.589961	-0.027614	0.629839	-0.171318	0.00259714	0.0865652	0.130178	0.064882	0.257054	-0.107547	0.0598161
3059	brown	0.326392	4.72163e-09	0.651782	1.63503e-38	-0.538402	1.79215e-24	-0.419936	1.51688e-14	0.251518	8.16208e-06	-0.12755	0.025426	0.914377	8.45261e-122	0.268831	1.75855e-06	0.0103059	0.857276	0.0501062	0.381628	-0.0544627	0.341565	-0.0420582	0.462804	0.172649	0.00240101	-0.176281	0.00193251	-0.0641977	0.262116
29108	brown	0.326216	4.81767e-09	0.5154	3.12478e-22	-0.622477	2.50744e-34	-0.332322	2.37975e-09	0.218771	0.000111336	-0.252272	7.6517e-06	0.727537	7.73228e-52	0.203775	0.000326095	0.315552	1.59148e-08	-0.153238	0.00714741	-0.115174	0.0437478	-0.0602781	0.29243	-0.170726	0.00268902	-0.24225	1.77599e-05	-0.0980285	0.0863958
202	brown	0.326147	4.85604e-09	0.411644	5.51374e-14	-0.613997	3.38184e-33	-0.222566	8.38189e-05	0.228512	5.31963e-05	-0.129677	0.0230583	0.516406	2.51364e-22	0.288428	2.70728e-07	0.425377	6.37776e-15	-0.18279	0.00129623	-0.23211	4.01645e-05	0.161612	0.00452822	-0.260985	3.57379e-06	-0.366997	3.19934e-11	0.065129	0.255244
12	brown	0.325568	5.18724e-09	0.450563	9.37769e-17	-0.227498	5.7535e-05	-0.464923	7.19957e-18	0.0154748	0.787121	-0.207296	0.000255083	0.489191	7.07766e-20	0.0419646	0.463801	-0.264338	2.64668e-06	0.0691708	0.226865	0.0867304	0.129444	-0.295295	1.35767e-07	0.317359	1.30394e-08	0.249932	9.34383e-06	-0.0922935	0.106536
3431	brown	0.325515	5.21869e-09	0.568227	1.19773e-27	-0.532075	7.7094e-24	-0.385583	2.54185e-12	0.215786	0.000138724	-0.283393	4.43936e-07	0.819055	1.40485e-75	0.0906012	0.113138	0.0720837	0.207851	-0.0107713	0.850905	-0.095928	0.0933844	-0.0193061	0.736176	0.0674358	0.23876	-0.203447	0.000333567	0.0123459	0.829422
4602	brown	0.323786	6.35191e-09	0.509757	1.04511e-21	-0.451568	7.86598e-17	-0.393317	8.44465e-13	0.159573	0.0050704	-0.318037	1.20971e-08	0.562038	5.80273e-27	0.0858823	0.133248	-0.0208288	0.71623	-0.162809	0.00423483	-0.0148928	0.794946	-0.0163874	0.774894	-0.0392673	0.493044	-0.0393285	0.492369	0.0153693	0.788538
79887	brown	0.323159	6.81846e-09	0.544407	4.35884e-25	-0.343777	6.07291e-10	-0.31824	1.18276e-08	0.24842	1.06203e-05	-0.22672	6.10865e-05	0.56829	1.17846e-27	0.135869	0.0172211	-0.155179	0.00644227	0.0552079	0.334991	0.107169	0.0607254	-0.155767	0.00624116	0.216311	0.000133482	0.0714421	0.211937	-0.140596	0.0136766
4046	brown	0.319274	1.05429e-08	0.604409	5.83813e-32	-0.396081	5.65569e-13	-0.531391	9.01052e-24	0.0693597	0.225596	-0.221182	9.30125e-05	0.823348	5.14491e-77	0.144276	0.0113784	-0.198311	0.000473545	0.0442985	0.439294	-0.0117144	0.838024	-0.205801	0.000283263	0.346537	4.33399e-10	0.0361237	0.528327	-0.0378956	0.508283
3665	brown	0.318972	1.0903e-08	0.540082	1.21006e-24	-0.468411	3.78863e-18	-0.414453	3.57522e-14	0.169373	0.00291	-0.244656	1.45563e-05	0.710842	1.56301e-48	0.115741	0.0427146	0.0114712	0.841341	0.0319488	0.577085	-0.0518869	0.364918	-0.00790013	0.890352	0.0239762	0.675623	-0.195104	0.00058681	0.0364329	0.5248
64761	brown	0.317872	1.232e-08	0.49582	1.87622e-20	-0.603337	7.98023e-32	-0.390593	1.24898e-12	0.134689	0.0182219	-0.234813	3.24271e-05	0.624702	1.24993e-34	0.245323	1.37705e-05	0.24066	2.02317e-05	-0.227298	5.84314e-05	-0.172981	0.00235426	0.108196	0.0582822	-0.240294	2.08455e-05	-0.202763	0.000349685	0.12074	0.0344604
3455	brown	0.316398	1.45001e-08	0.590632	2.9664e-30	-0.656811	2.80613e-39	-0.502183	5.10329e-21	0.124516	0.0291612	-0.232451	3.90998e-05	0.777803	1.78893e-63	0.246966	1.20028e-05	0.174031	0.0022118	-0.109553	0.0551779	-0.15746	0.00569325	-0.0271678	0.635383	0.0113138	0.84349	-0.0224755	0.694877	-0.040955	0.474632
28959	brown	0.316055	1.50584e-08	0.603095	8.56235e-32	-0.606601	3.07029e-32	-0.476769	7.8946e-19	0.168505	0.00306044	-0.314329	1.81967e-08	0.773271	2.65001e-62	0.169942	0.00281509	0.10788	0.0590251	-0.0698365	0.222414	-0.095764	0.0939486	-0.186408	0.00103213	0.0479223	0.402748	0.111174	0.0516529	-0.119289	0.0367033
80231	brown	0.315653	1.57382e-08	0.468763	3.54964e-18	-0.493189	3.18865e-20	-0.5301	1.2083e-23	-0.0578208	0.312584	-0.124899	0.0286652	0.558453	1.42596e-26	0.292476	1.80635e-07	0.0141044	0.805579	-0.08382	0.142857	-0.257673	4.78836e-06	0.229646	4.87121e-05	0.011781	0.837115	-0.104522	0.0674116	0.422874	9.51874e-15
5698	brown	0.314253	1.83485e-08	0.580382	4.89148e-29	-0.593029	1.5181e-30	-0.408852	8.44736e-14	0.209185	0.000223205	-0.289185	2.51119e-07	0.879894	1.42338e-100	0.102102	0.0740424	0.136025	0.0170921	-0.0373931	0.513926	-0.107144	0.060784	-0.0620598	0.278372	0.00919822	0.872478	-0.222957	8.13798e-05	-0.0828928	0.147346
55619	brown	0.313812	1.92549e-08	0.556527	2.30152e-26	-0.607392	2.43165e-32	-0.312412	2.24255e-08	0.270927	1.44959e-06	-0.0273355	0.633297	0.633117	8.54091e-36	0.410057	7.02995e-14	0.229346	4.98622e-05	-0.156961	0.00585009	-0.087472	0.126187	0.171493	0.00257053	-0.169581	0.00287497	-0.262735	3.05705e-06	0.053506	0.350125
6509	brown	0.313688	1.95166e-08	0.56304	4.50537e-27	-0.46472	7.47188e-18	-0.535067	3.88194e-24	0.0633992	0.26811	-0.160315	0.00486691	0.584304	1.69375e-29	0.354251	1.65811e-10	-0.042542	0.457668	-0.188588	0.000897921	0.095695	0.0941868	-0.215536	0.000141277	-0.0514418	0.369051	0.232248	3.97318e-05	-0.0810301	0.156688
3587	brown	0.312016	2.34099e-08	0.607398	2.42722e-32	-0.577962	9.3453e-29	-0.398781	3.80928e-13	0.232513	3.89088e-05	-0.197345	0.000505305	0.905231	2.16674e-115	0.186747	0.00101012	0.108996	0.056436	0.00054925	0.992353	-0.0957633	0.0939508	-0.0267073	0.641126	0.0511678	0.371611	-0.179074	0.00163081	-0.059874	0.295682
10538	brown	0.310894	2.64347e-08	0.57666	1.32112e-28	-0.482713	2.52026e-19	-0.498837	1.0154e-20	0.0911871	0.110817	-0.292934	1.7249e-07	0.827157	2.53422e-78	0.0285853	0.61784	-0.0821854	0.150843	-0.0400834	0.484093	-0.0290088	0.612641	-0.163251	0.00413088	0.114816	0.0444119	0.159665	0.00504471	-0.0911251	0.11106
5971	brown	0.31035	2.80307e-08	0.528207	1.85309e-23	-0.495234	2.11226e-20	-0.534357	4.57118e-24	0.0419326	0.464142	-0.279727	6.32552e-07	0.667395	6.14206e-41	0.0983744	0.0852863	0.0262856	0.646405	-0.0357049	0.533122	0.0596859	0.297206	-0.309436	3.09284e-08	-0.0104775	0.854926	0.133699	0.0191001	-0.154565	0.00665824
80014	brown	-0.30996	2.92334e-08	-0.508832	1.27109e-21	0.265958	2.28603e-06	0.446378	1.93746e-16	-0.102283	0.0735308	0.316124	1.4944e-08	-0.529025	1.541e-23	0.00108735	0.984862	0.325861	5.01696e-09	0.0264667	0.644137	-0.211002	0.0001961	0.190547	0.000791271	-0.171674	0.00254333	-0.29678	1.16664e-07	0.0519506	0.364329
23157	brown	0.309704	3.00492e-08	0.581657	3.47053e-29	-0.350286	2.72594e-10	-0.409054	8.19236e-14	0.178812	0.00165724	-0.180809	0.00146581	0.74906	1.76154e-56	0.131786	0.0209021	-0.228192	5.45317e-05	-0.00870284	0.879292	0.0535333	0.34988	-0.0552142	0.334935	0.242782	1.69981e-05	0.0935425	0.101861	0.0260885	0.648878
5788	brown	0.306633	4.17294e-08	0.603734	7.10856e-32	-0.532708	6.67085e-24	-0.378898	6.43908e-12	0.262172	3.21482e-06	-0.270328	1.53208e-06	0.944258	3.25466e-149	0.0595339	0.298439	0.012083	0.833	0.0369688	0.518717	-0.101345	0.076224	-0.0241669	0.673191	0.17579	0.00199056	-0.157665	0.00563004	-0.0885919	0.121389
9023	brown	0.306468	4.24639e-08	0.579747	5.80078e-29	-0.579078	6.93723e-29	-0.361882	6.24581e-11	0.26762	1.96497e-06	-0.255834	5.62366e-06	0.657275	2.38064e-39	0.257026	5.06786e-06	0.1388	0.0149393	0.145048	0.0109421	-0.0653653	0.25352	0.0109361	0.848651	0.0973815	0.0885021	-0.126176	0.0270631	-0.0772516	0.176999
51379	brown	0.306255	4.34373e-08	0.523641	5.14479e-23	-0.561173	7.21609e-27	-0.217274	0.000124363	0.379332	6.06593e-12	-0.212725	0.000173272	0.708577	4.21101e-48	0.0959773	0.0932152	0.17009	0.00279098	-0.0618364	0.280109	-0.0458102	0.423824	0.108353	0.0579149	-0.0915221	0.109506	-0.282217	4.97612e-07	-0.0660539	0.248542
91543	brown	0.305331	4.79066e-08	0.463925	8.63957e-18	-0.521589	8.09876e-23	-0.276833	8.33528e-07	0.23481	3.24348e-05	-0.244841	1.43346e-05	0.530825	1.02478e-23	0.129934	0.022786	0.194267	0.000620209	-0.104194	0.0682814	-0.0550985	0.335951	-0.0632041	0.269588	-0.0806801	0.158492	-0.0865364	0.130307	-0.101885	0.074662
2999	brown	0.304988	4.96735e-08	0.521684	7.93108e-23	-0.386967	2.0913e-12	-0.382239	4.05755e-12	0.150296	0.00834805	-0.2817	5.2315e-07	0.777158	2.63561e-63	-0.0318052	0.578799	-0.0822612	0.150465	-0.0828582	0.147516	0.0826805	0.148389	-0.188909	0.000879574	0.012199	0.83142	0.0529299	0.355345	-0.139784	0.0142352
4938	brown	0.303792	5.63471e-08	0.523201	5.67176e-23	-0.461776	1.27674e-17	-0.356519	1.2439e-10	0.215582	0.0001408	-0.246498	1.24833e-05	0.625247	1.05311e-34	0.10753	0.0598571	0.0454811	0.427164	-0.0391262	0.494599	0.0523089	0.361025	-0.165777	0.00358002	-0.00274515	0.961794	0.0262936	0.646306	-0.136519	0.0166904
7409	brown	0.30338	5.88435e-08	0.592259	1.88372e-30	-0.510153	9.61056e-22	-0.455885	3.67295e-17	0.162655	0.00427166	-0.283679	4.31748e-07	0.879614	1.98725e-100	0.0567591	0.321567	-0.00478914	0.933398	-0.0393157	0.49251	-0.0123185	0.829795	-0.133275	0.0194871	0.0625326	0.274719	-0.0232701	0.684657	-0.116614	0.0411644
1794	brown	0.30298	6.13626e-08	0.617593	1.13305e-33	-0.519399	1.31e-22	-0.434601	1.41605e-15	0.200185	0.000417124	-0.256879	5.13341e-06	0.929271	5.98121e-134	0.0948408	0.097175	-0.0102763	0.857682	0.0217448	0.704324	-0.0509013	0.37411	-0.12366	0.0302977	0.147413	0.00969569	-0.100276	0.0793913	-0.142676	0.0123318
695	brown	0.30256	6.41206e-08	0.576266	1.46655e-28	-0.406351	1.23371e-13	-0.493458	3.02103e-20	0.0828619	0.147498	-0.242479	1.74289e-05	0.766556	1.28434e-60	0.107918	0.0589354	-0.13818	0.0153985	-0.0481076	0.40093	0.120552	0.034744	-0.112155	0.0496111	0.0632776	0.26903	0.120474	0.0348618	-0.0145711	0.79928
7188	brown	0.302423	6.50489e-08	0.584673	1.53154e-29	-0.595872	6.80879e-31	-0.389235	1.51617e-12	0.234792	3.24802e-05	-0.138698	0.0150138	0.743855	2.57788e-55	0.304331	5.32368e-08	0.123836	0.0300605	-0.0519507	0.364328	-0.11424	0.045497	0.188746	0.00088886	0.0251898	0.660205	-0.178211	0.00171913	0.145394	0.010751
9830	brown	0.302196	6.66121e-08	0.471018	2.33351e-18	-0.719255	3.61539e-50	-0.384469	2.97208e-12	0.133624	0.0191684	-0.291638	1.9652e-07	0.636929	2.46352e-36	0.173566	0.00227394	0.455327	4.05534e-17	-0.244133	1.52024e-05	-0.204881	0.000302015	0.0323993	0.571723	-0.339051	1.0741e-09	-0.2465	1.24812e-05	0.0104826	0.854856
[truncated: 3,761 more rows]
